# Supplementary material for: Crystal structure of N,N,N′,N′,N′′,N′′-hexa­methyl­guanidinium cyanate 1.5-hydrate
Source: Acta Crystallogr E Crystallogr Commun. 2015 Dec 24;71(Pt 12):o1076–7. doi: 10.1107/S2056989015024317 (PMC4719987; doi:10.1107/S2056989015024317)
Supplement: Supplementary file 1 [file e-71-o1076-sup1.cif]

##############################################################################
#                                                                            #
# This CIF contains the data in a paper accepted for publication in          #
# Acta Crystallographica Section E. It conforms to the requirements of       #
# Notes for Authors for Acta Crystallographica Section E, and has been       #
# peer reviewed under the auspices of the IUCr Commission on Journals.       #
#                                                                            #
# Full details of the Crystallographic Information File format               #
# are given in the paper "The Crystallographic Information File (CIF):       #
# a New Standard Archive File for Crystallography" by S. R. Hall, F. H.      #
# Allen and I. D. Brown [Acta Cryst. (1991), A47, 655-685].                  #
#                                                                            #
# The current version of the core CIF dictionary is obtainable from          #
# ftp://ftp.iucr.org/pub/cif_core.dic.                                       #
#                                                                            #
# Software is freely available for graphical display of the structure(s)     #
# in this CIF. For information consult the CIF software page                 #
# http://www.iucr.org/resources/cif/software.                                #
#                                                                            #
# This file may be used for bona fide research purposes within the           #
# scientific community so long as proper attribution is given to the journal # 
# article from which it was obtained.                                        #
#                                                                            #
##############################################################################
data_I
_database_code_depnum_ccdc_archive 'CCDC 867308'
_audit_creation_method     'SHELXL-2014/7'
_chemical_name_systematic
;
<i>N</i>,<i>N</i>,<i>N</i>',<i>N</i>',<i>N</i>'',<i>N</i>''-\
Hexamethylguanidinium cyanate 1.5-hydrate
;
_chemical_name_common     ?
_chemical_formula_moiety     '2(C7 H18 N3 +), 2(C N O -), 3(H2 O)'
_chemical_formula_sum     'C16 H42 N8 O5'
_chemical_formula_iupac     '2C7 H18 N3 +, 2C N O -, 3H2 O'
_chemical_formula_weight     426.58
_chemical_melting_point     ?
_shelx_space_group_comment
;
The symmetry employed for this shelxl refinement is uniquely defined
by the following loop, which should always be used as a source of
symmetry information in preference to the above space-group names.
They are only intended as comments.
;
_space_group_crystal_system     monoclinic
_space_group_name_H-M_alt     'C c'
_space_group_name_Hall     'C -2yc'
loop_
    _symmetry_equiv_pos_as_xyz
    'x,y,z'
    'x,-y,1/2+z'
    '1/2+x,1/2+y,z'
    '1/2+x,1/2-y,1/2+z'
_cell_length_a     8.3245(5)
_cell_length_b     22.536(2)
_cell_length_c     13.2580(12)
_cell_angle_alpha     90
_cell_angle_beta     108.092(7)
_cell_angle_gamma     90
_cell_volume     2364.2(3)
_cell_formula_units_Z     4
_cell_measurement_reflns_used     19766
_cell_measurement_theta_min     1.807
_cell_measurement_theta_max     28.395
_cell_measurement_temperature     100(2)
_exptl_crystal_description     block
_exptl_crystal_colour     colorless
_exptl_crystal_size_max     0.40
_exptl_crystal_size_mid     0.25
_exptl_crystal_size_min     0.10
_exptl_crystal_density_diffrn     1.199
_exptl_crystal_density_meas     ?
_exptl_crystal_density_method     'not measured'
_exptl_crystal_F_000     936
_exptl_absorpt_coefficient_mu     0.090
_exptl_absorpt_correction_type     none
_exptl_absorpt_process_details     ?
_shelx_estimated_absorpt_T_min     ?
_shelx_estimated_absorpt_T_max     ?
_exptl_absorpt_correction_T_min     ?
_exptl_absorpt_correction_T_max     ?
_exptl_special_details
;
;
_diffrn_ambient_temperature     100(2)
_diffrn_radiation_type     MoK\a
_diffrn_radiation_wavelength     0.71073
_diffrn_radiation_monochromator     Triumph
_diffrn_measurement_device_type     'Bruker Kappa APEXII DUO'
_diffrn_measurement_method     '\f scans, and \w scans'
_diffrn_detector_area_resol_mean     ?
_diffrn_reflns_number     19766
_diffrn_reflns_av_R_equivalents     0.0251
_diffrn_reflns_theta_min     1.807
_diffrn_reflns_theta_max     28.395
_diffrn_reflns_theta_full     25.242
_diffrn_measured_fraction_theta_max     0.988
_diffrn_measured_fraction_theta_full     1.000
_diffrn_reflns_limit_h_min     -11
_diffrn_reflns_limit_h_max     11
_diffrn_reflns_limit_k_min     -29
_diffrn_reflns_limit_k_max     30
_diffrn_reflns_limit_l_min     -17
_diffrn_reflns_limit_l_max     17
_diffrn_standards_number     0
_diffrn_standards_interval_count     0
_diffrn_standards_interval_time     ?
_diffrn_standards_decay_%     0
_refine_special_details
;
 Refinement of F^2^ against ALL reflections.  The weighted R-factor wR and
 goodness of fit S are based on F^2^, conventional R-factors R are based
 on F, with F set to zero for negative F^2^. The threshold expression of
 F^2^ > 2sigma(F^2^) is used only for calculating R-factors(gt) etc. and is
 not relevant to the choice of reflections for refinement.  R-factors based
 on F^2^ are statistically about twice as large as those based on F, and R-
 factors based on ALL data will be even larger.
;
_reflns_number_total     5588
_reflns_number_gt     5279
_reflns_threshold_expression     'I > 2\s(I)'
_refine_ls_structure_factor_coef     Fsqd
_refine_ls_matrix_type     full
_refine_ls_R_factor_all     0.0370
_refine_ls_R_factor_gt     0.0341
_refine_ls_wR_factor_gt     0.0875
_refine_ls_wR_factor_ref     0.0893
_refine_ls_goodness_of_fit_ref     1.022
_refine_ls_restrained_S_all     1.022
_refine_ls_number_reflns     5588
_refine_ls_number_parameters     328
_refine_ls_number_restraints     2
_refine_ls_hydrogen_treatment     mixed
_refine_ls_weighting_scheme     calc
_refine_ls_weighting_details
              'w=1/[\s^2^(Fo^2^)+(0.0493P)^2^+0.9721P] where P=(Fo^2^+2Fc^2^)/3'
_atom_sites_solution_hydrogens     geom
_atom_sites_solution_primary     direct
_atom_sites_solution_secondary     difmap
_refine_ls_shift/su_max     0.000
_refine_ls_shift/su_mean     0.000
_refine_diff_density_max     0.399
_refine_diff_density_min     -0.191
_refine_ls_extinction_method     none
loop_
    _atom_type_symbol
    _atom_type_description
    _atom_type_scat_dispersion_real
    _atom_type_scat_dispersion_imag
    _atom_type_scat_source
    C C 0.0033 0.0016 'International Tables Vol C Tables 4.2.6.8 and 6.1.1.4'
    H H 0.0000 0.0000 'International Tables Vol C Tables 4.2.6.8 and 6.1.1.4'
    N N 0.0061 0.0033 'International Tables Vol C Tables 4.2.6.8 and 6.1.1.4'
    O O 0.0106 0.0060 'International Tables Vol C Tables 4.2.6.8 and 6.1.1.4'
_computing_data_collection
;
APEX2 (Bruker, 2008)
;
_computing_cell_refinement
;
SAINT (Bruker, 2008)
;
_computing_data_reduction
;
SAINT (Bruker, 2008)
;
_computing_structure_solution
;
SHELXS97 (Sheldrick, 2008)
;
_computing_structure_refinement
;
SHELXL2014 (Sheldrick, 2015)
;
_computing_molecular_graphics
;
DIAMOND (Brandenburg & Putz, 2005)
;
_computing_publication_material
;
SHELXL2014 (Sheldrick, 2015)
;
loop_
    _atom_site_type_symbol
    _atom_site_label
    _atom_site_fract_x
    _atom_site_fract_y
    _atom_site_fract_z
    _atom_site_U_iso_or_equiv
    _atom_site_adp_type
    _atom_site_calc_flag
    _atom_site_occupancy
    _atom_site_disorder_assembly
    _atom_site_disorder_group
    O O1 0.3316(2) 0.36058(8) 0.23689(17) 0.0409(4) Uani d 1 . .
    C C1 0.2204(3) 0.32390(9) 0.22404(19) 0.0269(4) Uani d 1 . .
    N N1 0.1126(3) 0.28850(9) 0.2104(2) 0.0397(5) Uani d 1 . .
    C C2 0.4331(2) 0.02149(8) 0.32420(15) 0.0181(4) Uani d 1 . .
    O O2 0.5548(2) -0.00567(8) 0.38261(13) 0.0316(4) Uani d 1 . .
    N N2 0.3167(2) 0.04653(9) 0.26863(17) 0.0300(4) Uani d 1 . .
    C C3 0.1363(2) 0.09910(8) 0.52739(14) 0.0150(3) Uani d 1 . .
    N N3 0.2570(2) 0.05814(7) 0.54024(13) 0.0194(3) Uani d 1 . .
    N N4 -0.0178(2) 0.08430(7) 0.52842(14) 0.0200(3) Uani d 1 . .
    N N5 0.1730(2) 0.15661(7) 0.51504(14) 0.0206(3) Uani d 1 . .
    C C4 0.0955(3) 0.20481(9) 0.55702(18) 0.0258(4) Uani d 1 . .
    H H4A 0.0156 0.2262 0.4982 0.039 Uiso calc 1 . .
    H H4B 0.1835 0.2322 0.5974 0.039 Uiso calc 1 . .
    H H4C 0.0355 0.1885 0.6037 0.039 Uiso calc 1 . .
    C C5 0.2881(3) 0.17368(10) 0.45722(18) 0.0245(4) Uani d 1 . .
    H H5A 0.3885 0.1925 0.5060 0.037 Uiso calc 1 . .
    H H5B 0.2316 0.2017 0.4008 0.037 Uiso calc 1 . .
    H H5C 0.3221 0.1383 0.4258 0.037 Uiso calc 1 . .
    C C6 0.2163(3) -0.00338(8) 0.50317(16) 0.0208(4) Uani d 1 . .
    H H6A 0.2274 -0.0294 0.5642 0.031 Uiso calc 1 . .
    H H6B 0.2943 -0.0165 0.4655 0.031 Uiso calc 1 . .
    H H6C 0.1001 -0.0052 0.4551 0.031 Uiso calc 1 . .
    C C7 0.4348(2) 0.07080(9) 0.59433(16) 0.0198(4) Uani d 1 . .
    H H7A 0.4983 0.0686 0.5433 0.030 Uiso calc 1 . .
    H H7B 0.4799 0.0416 0.6508 0.030 Uiso calc 1 . .
    H H7C 0.4458 0.1107 0.6251 0.030 Uiso calc 1 . .
    C C8 -0.0467(3) 0.03409(10) 0.59113(17) 0.0243(4) Uani d 1 . .
    H H8A -0.0926 0.0005 0.5440 0.036 Uiso calc 1 . .
    H H8B -0.1274 0.0458 0.6279 0.036 Uiso calc 1 . .
    H H8C 0.0604 0.0225 0.6434 0.036 Uiso calc 1 . .
    C C9 -0.1698(2) 0.11617(9) 0.46464(17) 0.0216(4) Uani d 1 . .
    H H9A -0.2186 0.1382 0.5118 0.032 Uiso calc 1 . .
    H H9B -0.2528 0.0876 0.4229 0.032 Uiso calc 1 . .
    H H9C -0.1391 0.1439 0.4167 0.032 Uiso calc 1 . .
    N N6A 0.3149(2) 0.16312(8) 0.08657(15) 0.0176(5) Uani d 0.862(6) A 1
    N N7A 0.2872(2) 0.16823(8) -0.09169(15) 0.0176(5) Uani d 0.852(6) A 1
    N N8A 0.5332(2) 0.13023(8) 0.02745(15) 0.0165(5) Uani d 0.852(6) A 1
    N N6B 0.4372(13) 0.1485(5) -0.0765(8) 0.011(3) Uani d 0.138(6) A 2
    N N7B 0.2238(14) 0.1787(5) -0.0095(9) 0.017(3) Uani d 0.148(6) A 2
    N N8B 0.4759(12) 0.1399(4) 0.1027(7) 0.011(3) Uani d 0.148(6) A 2
    C C10 0.3786(2) 0.15393(7) 0.00727(15) 0.0140(3) Uani d 1 . .
    C C11 0.1322(3) 0.15698(9) 0.0706(2) 0.0257(4) Uani d 1 . .
    H H11A 0.0761 0.1414 -0.0007 0.038 Uiso calc 1 A 1
    H H11B 0.0846 0.1959 0.0784 0.038 Uiso calc 1 A 1
    H H11C 0.1146 0.1295 0.1236 0.038 Uiso calc 1 A 1
    C C12 0.4256(3) 0.18015(10) 0.19285(17) 0.0286(5) Uani d 1 . .
    H H12A 0.5401 0.1874 0.1900 0.043 Uiso calc 1 A 1
    H H12B 0.4282 0.1480 0.2431 0.043 Uiso calc 1 A 1
    H H12C 0.3818 0.2163 0.2160 0.043 Uiso calc 1 A 1
    C C13 0.6009(2) 0.08765(9) 0.11404(17) 0.0218(4) Uani d 1 . .
    H H13A 0.5138 0.0783 0.1471 0.033 Uiso calc 1 A 1
    H H13B 0.6992 0.1050 0.1672 0.033 Uiso calc 1 A 1
    H H13C 0.6349 0.0513 0.0857 0.033 Uiso calc 1 A 1
    C C14 0.6438(3) 0.14659(10) -0.0358(2) 0.0318(5) Uani d 1 . .
    H H14A 0.5891 0.1775 -0.0868 0.048 Uiso calc 1 A 1
    H H14B 0.6643 0.1116 -0.0740 0.048 Uiso calc 1 A 1
    H H14C 0.7516 0.1615 0.0113 0.048 Uiso calc 1 A 1
    C C15 0.2985(3) 0.13442(10) -0.18353(16) 0.0274(4) Uani d 1 . .
    H H15A 0.3685 0.0991 -0.1591 0.041 Uiso calc 1 A 1
    H H15B 0.3495 0.1592 -0.2261 0.041 Uiso calc 1 A 1
    H H15C 0.1849 0.1223 -0.2268 0.041 Uiso calc 1 A 1
    C C16 0.1731(3) 0.22027(9) -0.1124(2) 0.0296(5) Uani d 1 . .
    H H16A 0.1823 0.2404 -0.0453 0.044 Uiso calc 1 A 1
    H H16B 0.0563 0.2071 -0.1455 0.044 Uiso calc 1 A 1
    H H16C 0.2051 0.2478 -0.1602 0.044 Uiso calc 1 A 1
    O O3 0.0041(2) 0.08290(7) 0.28078(13) 0.0251(3) Uani d 1 . .
    H H31 0.090(4) 0.0710(12) 0.277(2) 0.025(7) Uiso d 1 . .
    H H32 -0.055(4) 0.0523(16) 0.285(3) 0.044(9) Uiso d 1 . .
    O O4 0.8891(2) 0.20268(8) 0.24797(15) 0.0327(4) Uani d 1 . .
    H H41 0.962(4) 0.2257(13) 0.237(2) 0.027(7) Uiso d 1 . .
    H H42 0.934(5) 0.1695(18) 0.250(3) 0.054(10) Uiso d 1 . .
    O O5 0.8322(2) 0.02166(9) 0.81332(15) 0.0330(4) Uani d 1 . .
    H H51 0.747(4) 0.0190(13) 0.835(2) 0.031(7) Uiso d 1 . .
    H H52 0.833(4) 0.0529(16) 0.795(3) 0.039(9) Uiso d 1 . .
loop_
    _atom_site_aniso_label
    _atom_site_aniso_U_11
    _atom_site_aniso_U_22
    _atom_site_aniso_U_33
    _atom_site_aniso_U_12
    _atom_site_aniso_U_13
    _atom_site_aniso_U_23
    O1 0.0293(9) 0.0276(8) 0.0665(13) -0.0008(7) 0.0161(9) 0.0045(8)
    C1 0.0280(10) 0.0187(9) 0.0352(12) 0.0088(8) 0.0114(9) 0.0042(8)
    N1 0.0375(11) 0.0197(9) 0.0630(15) -0.0025(8) 0.0172(11) -0.0015(9)
    C2 0.0195(9) 0.0180(8) 0.0223(9) -0.0058(7) 0.0147(7) -0.0039(7)
    O2 0.0260(8) 0.0351(9) 0.0356(9) 0.0022(7) 0.0123(7) 0.0047(7)
    N2 0.0277(9) 0.0340(10) 0.0329(10) 0.0041(8) 0.0162(8) 0.0065(8)
    C3 0.0180(8) 0.0153(8) 0.0111(8) -0.0003(6) 0.0038(6) -0.0008(6)
    N3 0.0186(8) 0.0171(7) 0.0222(8) -0.0009(6) 0.0061(6) -0.0008(6)
    N4 0.0209(8) 0.0191(8) 0.0218(8) -0.0010(6) 0.0090(6) 0.0019(6)
    N5 0.0226(8) 0.0166(7) 0.0230(8) -0.0009(6) 0.0080(6) 0.0006(6)
    C4 0.0331(11) 0.0153(9) 0.0274(10) 0.0048(7) 0.0069(8) -0.0030(8)
    C5 0.0249(10) 0.0244(10) 0.0262(10) -0.0068(8) 0.0108(8) 0.0029(8)
    C6 0.0278(10) 0.0142(8) 0.0219(9) 0.0022(7) 0.0102(7) -0.0001(7)
    C7 0.0154(8) 0.0209(9) 0.0218(9) -0.0004(7) 0.0039(7) -0.0006(7)
    C8 0.0252(10) 0.0275(10) 0.0247(10) -0.0029(8) 0.0142(8) 0.0060(8)
    C9 0.0178(9) 0.0231(9) 0.0246(10) 0.0021(7) 0.0073(7) -0.0004(8)
    N6A 0.0164(10) 0.0201(9) 0.0175(10) -0.0003(7) 0.0068(7) -0.0014(7)
    N7A 0.0198(9) 0.0179(10) 0.0149(9) 0.0020(7) 0.0050(7) 0.0007(7)
    N8A 0.0145(9) 0.0168(9) 0.0181(9) 0.0002(7) 0.0050(7) -0.0002(7)
    N6B 0.013(5) 0.017(6) 0.006(5) -0.001(4) 0.006(4) -0.001(4)
    N7B 0.016(5) 0.016(5) 0.024(6) 0.006(4) 0.014(4) 0.005(4)
    N8B 0.016(5) 0.012(5) 0.003(4) 0.000(4) 0.003(3) -0.001(3)
    C10 0.0148(7) 0.0102(7) 0.0163(8) -0.0019(6) 0.0038(6) -0.0013(6)
    C11 0.0200(9) 0.0248(10) 0.0379(12) 0.0004(8) 0.0173(9) -0.0008(9)
    C12 0.0421(13) 0.0267(11) 0.0163(9) -0.0055(9) 0.0084(9) -0.0055(8)
    C13 0.0167(8) 0.0183(9) 0.0267(10) 0.0021(7) 0.0011(7) 0.0037(8)
    C14 0.0263(11) 0.0293(11) 0.0492(14) -0.0076(9) 0.0251(10) -0.0115(10)
    C15 0.0394(12) 0.0268(10) 0.0144(9) -0.0007(9) 0.0060(8) -0.0044(8)
    C16 0.0240(10) 0.0211(9) 0.0356(12) 0.0016(8) -0.0026(9) 0.0095(9)
    O3 0.0214(7) 0.0235(7) 0.0314(8) 0.0013(6) 0.0097(6) 0.0028(6)
    O4 0.0283(8) 0.0272(8) 0.0483(10) 0.0062(7) 0.0200(7) 0.0074(7)
    O5 0.0313(9) 0.0332(9) 0.0414(10) 0.0117(7) 0.0211(8) 0.0132(8)
_geom_special_details
;
 All esds (except the esd in the dihedral angle between two l.s. planes)
 are estimated using the full covariance matrix.  The cell esds are taken
 into account individually in the estimation of esds in distances, angles
 and torsion angles; correlations between esds in cell parameters are only
 used when they are defined by crystal symmetry.  An approximate (isotropic)
 treatment of cell esds is used for estimating esds involving l.s. planes.
;
loop_
    _geom_bond_atom_site_label_1
    _geom_bond_atom_site_label_2
    _geom_bond_site_symmetry_2
    _geom_bond_distance
    _geom_bond_publ_flag
    O1 C1 . 1.213(3) ?
    C1 N1 . 1.172(3) ?
    C2 N2 . 1.165(3) ?
    C2 O2 . 1.230(3) ?
    C3 N4 . 1.329(2) ?
    C3 N3 . 1.336(2) ?
    C3 N5 . 1.353(2) ?
    N3 C7 . 1.459(2) ?
    N3 C6 . 1.475(2) ?
    N4 C8 . 1.468(3) ?
    N4 C9 . 1.472(3) ?
    N5 C5 . 1.453(3) ?
    N5 C4 . 1.459(3) ?
    C4 H4A . 0.9800 ?
    C4 H4B . 0.9800 ?
    C4 H4C . 0.9800 ?
    C5 H5A . 0.9800 ?
    C5 H5B . 0.9800 ?
    C5 H5C . 0.9800 ?
    C6 H6A . 0.9800 ?
    C6 H6B . 0.9800 ?
    C6 H6C . 0.9800 ?
    C7 H7A . 0.9800 ?
    C7 H7B . 0.9800 ?
    C7 H7C . 0.9800 ?
    C8 H8A . 0.9800 ?
    C8 H8B . 0.9800 ?
    C8 H8C . 0.9800 ?
    C9 H9A . 0.9800 ?
    C9 H9B . 0.9800 ?
    C9 H9C . 0.9800 ?
    N6A C10 . 1.333(3) ?
    N6A C12 . 1.475(3) ?
    N6A C11 . 1.475(3) ?
    N7A C10 . 1.336(3) ?
    N7A C15 . 1.464(3) ?
    N7A C16 . 1.480(3) ?
    N8A C10 . 1.341(3) ?
    N8A C13 . 1.468(3) ?
    N8A C14 . 1.472(3) ?
    N6B C10 . 1.350(10) ?
    N6B C15 . 1.558(10) ?
    N6B C14 . 1.635(11) ?
    N7B C10 . 1.358(10) ?
    N7B C11 . 1.566(11) ?
    N7B C16 . 1.600(11) ?
    N8B C10 . 1.311(9) ?
    N8B C13 . 1.548(10) ?
    N8B C12 . 1.655(10) ?
    C11 H11A . 0.9800 ?
    C11 H11B . 0.9800 ?
    C11 H11C . 0.9800 ?
    C12 H12A . 0.9800 ?
    C12 H12B . 0.9800 ?
    C12 H12C . 0.9800 ?
    C13 H13A . 0.9800 ?
    C13 H13B . 0.9800 ?
    C13 H13C . 0.9800 ?
    C14 H14A . 0.9800 ?
    C14 H14B . 0.9800 ?
    C14 H14C . 0.9800 ?
    C15 H15A . 0.9800 ?
    C15 H15B . 0.9800 ?
    C15 H15C . 0.9800 ?
    C16 H16A . 0.9800 ?
    C16 H16B . 0.9800 ?
    C16 H16C . 0.9800 ?
    O3 H31 . 0.78(3) ?
    O3 H32 . 0.86(4) ?
    O4 H41 . 0.84(3) ?
    O4 H42 . 0.83(4) ?
    O5 H51 . 0.85(3) ?
    O5 H52 . 0.74(4) ?
loop_
    _geom_angle_atom_site_label_1
    _geom_angle_atom_site_label_2
    _geom_angle_atom_site_label_3
    _geom_angle_site_symmetry_1
    _geom_angle_site_symmetry_3
    _geom_angle
    _geom_angle_publ_flag
    N1 C1 O1 . . 179.2(3) ?
    N2 C2 O2 . . 179.1(2) ?
    N4 C3 N3 . . 121.01(16) ?
    N4 C3 N5 . . 119.77(17) ?
    N3 C3 N5 . . 119.21(17) ?
    C3 N3 C7 . . 122.40(16) ?
    C3 N3 C6 . . 121.41(16) ?
    C7 N3 C6 . . 116.15(16) ?
    C3 N4 C8 . . 121.87(17) ?
    C3 N4 C9 . . 122.10(16) ?
    C8 N4 C9 . . 116.01(16) ?
    C3 N5 C5 . . 121.89(17) ?
    C3 N5 C4 . . 121.58(18) ?
    C5 N5 C4 . . 116.52(17) ?
    N5 C4 H4A . . 109.5 ?
    N5 C4 H4B . . 109.5 ?
    H4A C4 H4B . . 109.5 ?
    N5 C4 H4C . . 109.5 ?
    H4A C4 H4C . . 109.5 ?
    H4B C4 H4C . . 109.5 ?
    N5 C5 H5A . . 109.5 ?
    N5 C5 H5B . . 109.5 ?
    H5A C5 H5B . . 109.5 ?
    N5 C5 H5C . . 109.5 ?
    H5A C5 H5C . . 109.5 ?
    H5B C5 H5C . . 109.5 ?
    N3 C6 H6A . . 109.5 ?
    N3 C6 H6B . . 109.5 ?
    H6A C6 H6B . . 109.5 ?
    N3 C6 H6C . . 109.5 ?
    H6A C6 H6C . . 109.5 ?
    H6B C6 H6C . . 109.5 ?
    N3 C7 H7A . . 109.5 ?
    N3 C7 H7B . . 109.5 ?
    H7A C7 H7B . . 109.5 ?
    N3 C7 H7C . . 109.5 ?
    H7A C7 H7C . . 109.5 ?
    H7B C7 H7C . . 109.5 ?
    N4 C8 H8A . . 109.5 ?
    N4 C8 H8B . . 109.5 ?
    H8A C8 H8B . . 109.5 ?
    N4 C8 H8C . . 109.5 ?
    H8A C8 H8C . . 109.5 ?
    H8B C8 H8C . . 109.5 ?
    N4 C9 H9A . . 109.5 ?
    N4 C9 H9B . . 109.5 ?
    H9A C9 H9B . . 109.5 ?
    N4 C9 H9C . . 109.5 ?
    H9A C9 H9C . . 109.5 ?
    H9B C9 H9C . . 109.5 ?
    C10 N6A C12 . . 120.70(18) ?
    C10 N6A C11 . . 121.16(18) ?
    C12 N6A C11 . . 118.14(19) ?
    C10 N7A C15 . . 121.83(18) ?
    C10 N7A C16 . . 120.70(19) ?
    C15 N7A C16 . . 117.45(18) ?
    C10 N8A C13 . . 121.86(18) ?
    C10 N8A C14 . . 121.18(18) ?
    C13 N8A C14 . . 116.95(18) ?
    C10 N6B C15 . . 114.4(7) ?
    C10 N6B C14 . . 110.0(7) ?
    C15 N6B C14 . . 134.5(7) ?
    C10 N7B C11 . . 113.4(7) ?
    C10 N7B C16 . . 111.5(7) ?
    C11 N7B C16 . . 135.0(7) ?
    C10 N8B C13 . . 118.2(7) ?
    C10 N8B C12 . . 110.3(6) ?
    C13 N8B C12 . . 131.3(6) ?
    N6A C10 N7A . . 119.49(18) ?
    N6A C10 N8A . . 119.80(18) ?
    N7A C10 N8A . . 120.72(18) ?
    N8B C10 N6B . . 120.0(6) ?
    N8B C10 N7B . . 121.8(7) ?
    N6B C10 N7B . . 118.0(7) ?
    N6A C11 H11A . . 109.5 ?
    N6A C11 H11B . . 109.5 ?
    H11A C11 H11B . . 109.5 ?
    N6A C11 H11C . . 109.5 ?
    H11A C11 H11C . . 109.5 ?
    H11B C11 H11C . . 109.5 ?
    N6A C12 H12A . . 109.5 ?
    N6A C12 H12B . . 109.5 ?
    H12A C12 H12B . . 109.5 ?
    N6A C12 H12C . . 109.5 ?
    H12A C12 H12C . . 109.5 ?
    H12B C12 H12C . . 109.5 ?
    N8A C13 H13A . . 109.5 ?
    N8A C13 H13B . . 109.5 ?
    H13A C13 H13B . . 109.5 ?
    N8A C13 H13C . . 109.5 ?
    H13A C13 H13C . . 109.5 ?
    H13B C13 H13C . . 109.5 ?
    N8A C14 H14A . . 109.5 ?
    N8A C14 H14B . . 109.5 ?
    H14A C14 H14B . . 109.5 ?
    N8A C14 H14C . . 109.5 ?
    H14A C14 H14C . . 109.5 ?
    H14B C14 H14C . . 109.5 ?
    N7A C15 H15A . . 109.5 ?
    N7A C15 H15B . . 109.5 ?
    H15A C15 H15B . . 109.5 ?
    N7A C15 H15C . . 109.5 ?
    H15A C15 H15C . . 109.5 ?
    H15B C15 H15C . . 109.5 ?
    N7A C16 H16A . . 109.5 ?
    N7A C16 H16B . . 109.5 ?
    H16A C16 H16B . . 109.5 ?
    N7A C16 H16C . . 109.5 ?
    H16A C16 H16C . . 109.5 ?
    H16B C16 H16C . . 109.5 ?
    H31 O3 H32 . . 106(3) ?
    H41 O4 H42 . . 102(3) ?
    H51 O5 H52 . . 105(3) ?
loop_
    _geom_torsion_atom_site_label_1
    _geom_torsion_atom_site_label_2
    _geom_torsion_atom_site_label_3
    _geom_torsion_atom_site_label_4
    _geom_torsion_site_symmetry_1
    _geom_torsion_site_symmetry_2
    _geom_torsion_site_symmetry_3
    _geom_torsion_site_symmetry_4
    _geom_torsion
    _geom_torsion_publ_flag
    N4 C3 N3 C7 . . . . -146.45(19) ?
    N5 C3 N3 C7 . . . . 32.4(3) ?
    N4 C3 N3 C6 . . . . 31.5(3) ?
    N5 C3 N3 C6 . . . . -149.64(18) ?
    N3 C3 N4 C8 . . . . 30.4(3) ?
    N5 C3 N4 C8 . . . . -148.39(19) ?
    N3 C3 N4 C9 . . . . -147.87(18) ?
    N5 C3 N4 C9 . . . . 33.3(3) ?
    N4 C3 N5 C5 . . . . -145.34(19) ?
    N3 C3 N5 C5 . . . . 35.8(3) ?
    N4 C3 N5 C4 . . . . 33.1(3) ?
    N3 C3 N5 C4 . . . . -145.71(19) ?
    C13 N8B C10 N6B . . . . -34.6(10) ?
    C12 N8B C10 N6B . . . . 150.7(6) ?
    C13 N8B C10 N7B . . . . 151.0(7) ?
    C12 N8B C10 N7B . . . . -23.7(9) ?
    C12 N6A C10 N7A . . . . -146.0(2) ?
    C11 N6A C10 N7A . . . . 33.6(3) ?
    C12 N6A C10 N8A . . . . 34.3(3) ?
    C11 N6A C10 N8A . . . . -146.11(19) ?
    C15 N7A C10 N6A . . . . -147.2(2) ?
    C16 N7A C10 N6A . . . . 34.4(3) ?
    C15 N7A C10 N8A . . . . 32.5(3) ?
    C16 N7A C10 N8A . . . . -145.9(2) ?
    C13 N8A C10 N6A . . . . 31.7(3) ?
    C14 N8A C10 N6A . . . . -147.48(19) ?
    C13 N8A C10 N7A . . . . -148.04(19) ?
    C14 N8A C10 N7A . . . . 32.8(3) ?
    C15 N6B C10 N8B . . . . 150.1(7) ?
    C14 N6B C10 N8B . . . . -19.7(10) ?
    C15 N6B C10 N7B . . . . -35.3(10) ?
    C14 N6B C10 N7B . . . . 154.9(6) ?
    C11 N7B C10 N8B . . . . -32.9(10) ?
    C16 N7B C10 N8B . . . . 150.9(7) ?
    C11 N7B C10 N6B . . . . 152.6(7) ?
    C16 N7B C10 N6B . . . . -23.6(10) ?
loop_
    _geom_hbond_atom_site_label_D
    _geom_hbond_atom_site_label_H
    _geom_hbond_atom_site_label_A
    _geom_hbond_site_symmetry_A
    _geom_hbond_distance_DH
    _geom_hbond_distance_HA
    _geom_hbond_distance_DA
    _geom_hbond_angle_DHA
    _geom_hbond_publ_flag
    O3 H31 N2 1 0.78(3) 2.00(3) 2.780(3) 176(3) y
    O3 H32 O5 2_454 0.86(4) 2.00(4) 2.858(4) 172(3) y
    O4 H42 O3 1_655 0.83(4) 2.04(4) 2.852(4) 164(3) y
    O4 H41 N1 1_655 0.84(3) 2.00(3) 2.833(3) 173(3) y
    O5 H51 O2 2_555 0.85(3) 1.92(3) 2.761(3) 175(3) y
    O5 H52 O1 4_555 0.74(4) 2.10(4) 2.840(4) 177(3) y
_shelx_hkl_file
;
  -1  -1   0  146.83    4.34
  -1  -1   0  148.15    4.28
  -1  -1   0  155.79    5.48
  -1  -1   0  151.94    4.01
  -1  -1   0  157.75    5.92
   1   1   0  154.09    4.72
   1   1   0  152.12    4.72
   1   1   0  153.31    4.34
   1   1   0  162.26    4.35
   1   1   0  148.63    4.28
   1   1   0  159.48    5.48
   1   1   0  157.50    4.01
   1   1   0  143.75    5.92
   1   1   0  163.57    5.94
  -2  -2   0  164.38    4.34
  -2  -2   0  170.29    6.41
  -2  -2   0  163.47    4.70
  -2  -2   0  159.29    4.63
   2   2   0  167.68    5.95
   2   2   0  176.44    4.34
   2   2   0  163.96    5.12
   2   2   0  165.03    5.11
   2   2   0  165.09    4.69
   2   2   0  168.45    4.69
   2   2   0  163.16    4.63
   2   2   0  175.80    6.39
   2   2   0  157.50    6.38
  -3  -3   0   24.32    1.02
  -3  -3   0   24.10    0.75
  -3  -3   0   24.39    0.69
   3   3   0   22.31    0.96
   3   3   0   23.86    0.83
   3   3   0   23.76    0.69
   3   3   0   24.51    0.73
   3   3   0   26.69    0.97
  -4  -4   0   21.98    0.73
  -4  -4   0   23.06    0.73
  -4  -4   0   22.23    0.99
   4   4   0   21.75    0.81
   4   4   0   23.62    0.67
   4   4   0   21.87    0.68
  -5  -5   0   16.78    0.62
  -5  -5   0   17.17    0.82
   5   5   0   17.61    0.69
   5   5   0   16.67    0.54
   6   6   0    5.25    0.27
   6   6   0    5.17    0.40
  -7  -7   0   15.63    0.73
   7   7   0   15.59    0.52
  -8  -8   0    6.25    0.47
   8   8   0    6.35    0.27
  -9  -9   0    3.05    0.40
  -9 -11   0    7.31    0.54
   8  10   0    6.53    0.29
   8  10   0    6.51    0.29
  -8 -10   0    6.97    0.49
   7   9   0    7.36    0.32
  -7  -9   0    6.93    0.47
   6   8   0   37.52    1.35
  -6  -8   0   37.86    1.36
   5   7   0    5.15    0.38
   5   7   0    5.54    0.26
  -5  -7   0    5.40    0.47
  -5  -7   0    5.57    0.33
  -5  -7   0    6.01    0.35
   4   6   0   53.88    1.88
   4   6   0   46.90    1.32
   4   6   0   46.77    1.59
   4   6   0   53.86    1.88
   4   6   0   46.36    1.40
   4   6   0   42.29    1.86
  -4  -6   0   46.34    1.45
  -4  -6   0   47.67    1.97
  -4  -6   0   46.13    1.45
   3   5   0   48.66    2.02
   3   5   0   51.52    1.50
   3   5   0   54.99    2.03
   3   5   0   50.29    1.40
  -3  -5   0   53.14    2.07
  -3  -5   0   49.32    1.52
  -3  -5   0   52.29    1.52
   2   4   0   35.66    1.01
   2   4   0   33.65    0.93
   2   4   0   34.07    1.36
   2   4   0   33.28    1.01
   2   4   0   35.41    1.37
   2   4   0   33.45    1.11
  -2  -4   0   34.87    1.02
  -2  -4   0   33.67    1.38
  -2  -4   0   33.64    1.02
   1   3   0   97.99    3.71
   1   3   0   97.41    2.97
   1   3   0   91.35    3.71
   1   3   0   98.76    2.72
   1   3   0   95.17    2.73
  -1  -3   0   93.75    3.72
  -1  -3   0   95.16    2.73
  -1  -3   0   95.74    2.73
   0   2   0   25.04    0.78
   0   2   0   28.75    1.07
   0   2   0   25.83    0.85
   0   2   0   24.85    1.06
   0  -2   0   28.60    0.78
   0  -2   0   26.88    1.06
   0  -2   0   27.24    1.06
  -1   1   0  152.47    4.32
  -1   1   0  160.23    5.88
  -1   1   0  156.06    3.98
  -1   1   0  148.62    4.70
   1  -1   0  150.70    4.70
   1  -1   0  150.22    4.27
   1  -1   0  152.42    3.98
   1  -1   0  154.13    4.70
   1  -1   0  142.47    5.88
   1  -1   0  153.57    4.32
   1  -1   0  162.24    5.90
  -2   0   0   84.92    2.66
  -2   0   0   86.53    2.25
  -2   0   0   86.67    2.44
  -2   0   0   85.23    3.32
  -2   0   0   86.20    3.32
   2   0   0   91.67    3.30
   2   0   0   87.63    2.66
   2   0   0   83.21    2.41
   2   0   0   85.78    2.43
   2   0   0   83.86    3.09
   2   0   0   83.08    2.66
   2   0   0   85.47    2.43
   2   0   0   88.27    2.25
   2   0   0   79.07    3.30
  -3  -1   0   80.08    2.09
  -3  -1   0   77.56    2.26
  -3  -1   0   78.56    3.07
  -3  -1   0   77.25    2.48
   3   1   0   77.05    2.23
   3   1   0   89.22    3.03
   3   1   0   80.76    2.08
   3   1   0   77.48    2.24
   3   1   0   78.58    2.47
   3   1   0   68.97    3.02
   3   1   0   78.08    2.47
   3   1   0   79.19    2.88
  -4  -2   0  106.28    3.10
  -4  -2   0  108.51    4.22
   4   2   0  109.45    3.06
   4   2   0  105.56    3.38
   4   2   0  108.64    3.06
  -5  -3   0   28.08    1.21
  -5  -3   0   26.63    0.89
   5   3   0   26.60    0.97
   5   3   0   27.65    0.86
   5   3   0   27.94    0.79
  -6  -4   0   64.34    1.96
   6   4   0   67.17    2.14
   6   4   0   62.94    1.76
  -7  -5   0    6.22    0.41
   7   5   0    5.70    0.27
  -8  -6   0   19.87    0.88
   8   6   0   18.80    0.58
  -9  -7   0    3.28    0.40
 -10  -8   0    6.98    0.61
  -9 -13   0    1.01    0.35
   8  12   0    0.64    0.14
   8  12   0    0.69    0.16
  -8 -12   0    0.58    0.31
   7  11   0   17.80    0.60
  -7 -11   0   18.26    0.81
   6  10   0   26.15    0.81
  -6 -10   0   26.97    1.03
   5   9   0   29.25    1.10
   5   9   0   30.77    0.90
  -5  -9   0   30.90    1.01
  -5  -9   0   30.04    1.02
  -5  -9   0   30.46    1.37
   4   8   0   22.99    1.02
   4   8   0   27.78    1.04
   4   8   0   24.85    0.74
   4   8   0   25.27    0.79
  -4  -8   0   24.34    0.91
  -4  -8   0   24.43    0.84
  -4  -8   0   25.30    0.83
  -4  -8   0   24.18    1.12
   3   7   0  109.05    4.38
   3   7   0  119.66    4.40
   3   7   0  110.26    2.99
   3   7   0  111.30    3.23
  -3  -7   0  109.49    3.26
  -3  -7   0  114.48    3.55
  -3  -7   0  115.22    4.44
  -3  -7   0  113.96    3.26
   2   6   0  300.41   11.26
   2   6   0  293.18    8.26
   2   6   0  298.75    8.99
   2   6   0  285.61   11.25
  -2  -6   0  286.97    8.27
  -2  -6   0  290.04   11.27
   1   5   0   56.81    2.36
   1   5   0   60.65    2.37
   1   5   0   60.04    1.74
   1   5   0   59.87    1.90
   1   5   0   60.32    1.74
  -1  -5   0   60.05    1.90
  -1  -5   0   63.24    1.74
  -1  -5   0   59.24    2.37
  -1  -5   0   59.05    1.75
   0   4   0  273.98    7.69
   0   4   0  269.22    8.36
   0   4   0  274.17   10.49
   0   4   0  278.44   10.50
   0  -4   0  276.56    8.37
   0  -4   0  272.12    7.69
   0  -4   0  263.15   10.49
   0  -4   0  274.00   10.48
   0  -4   0  275.51    8.36
  -1   3   0   95.71    2.73
  -1   3   0   98.30    2.52
  -1   3   0   94.35    2.97
  -1   3   0   98.89    3.71
  -1   3   0   89.58    2.97
   1  -3   0   97.73    2.52
   1  -3   0   93.02    2.97
   1  -3   0   96.05    2.97
   1  -3   0   92.84    3.71
   1  -3   0   97.77    3.71
   1  -3   0   97.37    2.72
  -2   2   0  169.15    6.39
  -2   2   0  165.17    4.33
  -2   2   0  159.59    5.11
  -2   2   0  162.70    4.69
   2  -2   0  163.10    5.10
   2  -2   0  172.74    4.33
   2  -2   0  162.59    4.65
   2  -2   0  168.03    4.68
   2  -2   0  168.65    5.11
   2  -2   0  157.71    6.38
   2  -2   0  174.27    6.38
  -3   1   0   77.14    2.08
  -3   1   0   78.04    3.06
  -3   1   0   75.76    2.46
  -3   1   0   77.79    3.06
  -3   1   0   79.50    2.25
   3  -1   0   75.98    2.45
   3  -1   0   77.67    2.23
   3  -1   0   79.77    2.07
   3  -1   0   77.86    2.85
   3  -1   0   88.27    3.02
   3  -1   0   78.61    2.24
   3  -1   0   71.05    3.01
  -4   0   0   65.05    2.16
  -4   0   0   66.91    1.97
  -4   0   0   68.95    2.67
   4   0   0   65.73    1.92
   4   0   0   68.86    1.96
   4   0   0   67.46    2.15
   4   0   0   67.52    1.80
  -5  -1   0   18.26    0.86
  -5  -1   0   18.58    0.65
  -5  -1   0   17.40    0.73
   5   1   0   17.83    0.70
   5   1   0   19.02    0.86
   5   1   0   18.85    0.56
   5   1   0   18.62    0.63
  -6  -2   0    1.13    0.19
   6   2   0    1.20    0.21
   6   2   0    1.38    0.28
   6   2   0    1.05    0.17
   6   2   0    0.96    0.13
  -7  -3   0   16.52    0.71
   7   3   0   15.42    0.51
  -8  -4   0   10.22    0.61
   8   4   0   10.30    0.35
  -9  -5   0    3.31    0.37
 -10  -6   0    0.96    0.35
  -9 -15   0   13.39    0.77
   8  14   0    1.59    0.20
   8  14   0    1.85    0.20
  -8 -14   0    2.31    0.38
   7  13   0    5.02    0.31
   7  13   0    4.93    0.30
  -7 -13   0    4.28    0.43
   6  12   0    0.46    0.17
  -6 -12   0    0.30    0.26
  -6 -12   0    0.02    0.23
   5  11   0    6.34    0.32
   5  11   0    6.73    0.33
  -5 -11   0    6.98    0.41
  -5 -11   0    7.29    0.43
   4  10   0    2.35    0.28
   4  10   0    1.94    0.18
   4  10   0    2.08    0.18
   4  10   0    2.16    0.24
  -4 -10   0    2.00    0.22
  -4 -10   0    2.10    0.28
  -4 -10   0    2.30    0.23
  -4 -10   0    1.88    0.22
   3   9   0  159.64    4.57
   3   9   0  156.92    4.22
   3   9   0  151.92    6.19
   3   9   0  161.94    6.21
  -3  -9   0  161.14    5.00
  -3  -9   0  162.07    6.26
  -3  -9   0  160.93    4.59
  -3  -9   0  163.83    4.60
   2   8   0   19.87    0.87
   2   8   0   18.69    0.64
   2   8   0   19.35    0.85
  -2  -8   0   19.78    0.73
  -2  -8   0   19.07    0.66
  -2  -8   0   20.58    0.90
   1   7   0  144.49    4.11
   1   7   0  148.59    4.49
   1   7   0  146.17    5.62
   1   7   0  141.34    5.60
   1   7   0  141.47    4.12
  -1  -7   0  146.85    4.49
  -1  -7   0  140.87    4.13
  -1  -7   0  144.48    4.12
  -1  -7   0  146.15    5.63
   0   6   0  704.16   21.59
   0   6   0  724.54   27.15
   0   6   0  683.84   27.10
   0   6   0  734.62   19.90
   0   6   0  715.70   18.34
   0  -6   0  720.42   21.57
   0  -6   0  686.83   21.59
   0  -6   0  684.30   27.13
   0  -6   0  676.25   27.08
   0  -6   0  716.93   19.91
  -1   5   0   59.86    2.35
  -1   5   0   58.23    1.88
  -1   5   0   61.92    1.60
  -1   5   0   60.89    1.90
  -1   5   0   58.44    1.73
   1  -5   0   57.87    1.88
   1  -5   0   59.10    2.36
   1  -5   0   58.20    1.89
   1  -5   0   60.29    2.35
   1  -5   0   60.15    1.60
   1  -5   0   59.27    1.72
  -2   4   0   34.23    1.38
  -2   4   0   34.41    1.02
  -2   4   0   33.97    0.95
  -2   4   0   33.14    1.12
   2  -4   0   34.17    1.37
   2  -4   0   33.69    1.01
   2  -4   0   34.68    0.94
   2  -4   0   33.29    1.11
   2  -4   0   34.36    1.12
   2  -4   0   35.02    1.37
  -3   3   0   24.31    0.75
  -3   3   0   23.78    0.83
  -3   3   0   24.77    1.02
  -3   3   0   24.49    0.70
   3  -3   0   24.14    0.73
   3  -3   0   22.41    0.98
   3  -3   0   23.11    0.83
   3  -3   0   24.25    0.77
   3  -3   0   26.94    0.99
   3  -3   0   23.65    0.69
  -4   2   0  109.72    4.27
  -4   2   0  109.94    4.27
  -4   2   0  108.10    3.14
  -4   2   0  107.36    3.43
   4  -2   0  109.92    3.10
   4  -2   0  107.36    3.42
   4  -2   0  108.90    3.13
   4  -2   0  111.26    2.89
  -5   1   0   18.99    0.86
  -5   1   0   17.54    0.71
  -5   1   0   18.87    0.64
   5  -1   0   18.20    0.65
   5  -1   0   18.24    0.56
   5  -1   0   18.39    0.84
   5  -1   0   18.75    0.69
  -6   0   0   52.78    1.63
  -6   0   0   51.89    1.81
   6   0   0   52.51    1.61
   6   0   0   53.28    1.76
   6   0   0   55.32    2.09
   6   0   0   52.28    1.45
  -7  -1   0   65.08    2.21
   7   1   0   63.35    1.78
   7   1   0   68.28    2.59
   7   1   0   65.92    1.97
  -8  -2   0   12.02    0.66
   8   2   0   12.98    0.56
   8   2   0   11.80    0.40
  -9  -3   0   14.87    0.78
 -10  -4   0    1.00    0.36
   8  16   0    2.87    0.23
   8  16   0    3.00    0.24
  -8 -16   0    3.04    0.39
   7  15   0    9.98    0.45
   7  15   0   10.51    0.45
  -7 -15   0   10.29    0.62
   6  14   0    3.98    0.29
  -6 -14   0    4.49    0.42
  -6 -14   0    4.79    0.41
   5  13   0   62.00    2.18
   5  13   0   50.15    2.14
  -5 -13   0   53.59    1.71
  -5 -13   0   51.22    1.86
   4  12   0   45.07    1.75
   4  12   0   42.15    1.31
   4  12   0   42.66    1.22
   4  12   0   39.52    1.72
  -4 -12   0   41.71    1.48
  -4 -12   0   42.45    1.35
  -4 -12   0   42.44    1.36
  -4 -12   0   44.18    1.87
   3  11   0   18.92    0.65
   3  11   0   19.66    0.86
   3  11   0   17.84    0.84
  -3 -11   0   19.27    0.68
  -3 -11   0   17.96    0.91
  -3 -11   0   19.05    0.74
  -3 -11   0   18.39    0.67
   2  10   0  212.98    8.10
   2  10   0  201.85    8.08
   2  10   0  205.83    5.95
  -2 -10   0  209.55    5.95
  -2 -10   0  213.82    5.97
  -2 -10   0  203.91    8.12
  -2 -10   0  212.26    6.48
   1   9   0  245.38    9.38
   1   9   0  241.43    6.90
   1   9   0  242.68    9.39
  -1  -9   0  248.92    9.41
  -1  -9   0  242.79    6.89
  -1  -9   0  234.36    6.90
   0   8   0   24.77    1.06
   0   8   0   24.10    0.77
   0   8   0   24.56    0.85
   0   8   0   24.19    0.72
   0   8   0   23.64    1.04
   0  -8   0   24.50    1.06
   0  -8   0   24.96    0.77
   0  -8   0   24.29    0.85
   0  -8   0   23.81    0.86
  -1   7   0  141.74    3.75
  -1   7   0  146.46    4.06
  -1   7   0  142.73    5.53
  -1   7   0  143.17    4.42
  -1   7   0  140.54    4.44
   1  -7   0  144.70    4.44
   1  -7   0  144.54    5.53
   1  -7   0  137.96    4.42
   1  -7   0  140.69    5.54
   1  -7   0  141.41    4.06
  -2   6   0  284.57    7.55
  -2   6   0  291.13    8.90
  -2   6   0  284.01   11.14
  -2   6   0  291.02    8.18
   2  -6   0  291.00    8.89
   2  -6   0  302.30    7.55
   2  -6   0  289.16    8.17
   2  -6   0  288.61   11.13
   2  -6   0  284.52   11.14
   2  -6   0  286.43    8.90
  -3   5   0   52.76    2.07
  -3   5   0   51.57    1.41
  -3   5   0   51.42    1.52
  -3   5   0   52.76    1.68
   3  -5   0   47.93    2.03
   3  -5   0   50.95    1.54
   3  -5   0   50.62    1.40
   3  -5   0   50.95    1.66
   3  -5   0   51.27    1.50
   3  -5   0   53.48    2.04
  -4   4   0   22.10    0.83
  -4   4   0   22.39    0.73
  -4   4   0   22.93    0.99
   4  -4   0   22.33    0.77
   4  -4   0   23.11    0.68
   4  -4   0   20.42    0.91
   4  -4   0   22.82    0.81
   4  -4   0   25.45    0.93
   4  -4   0   21.87    0.70
  -5   3   0   27.66    1.21
  -5   3   0   28.19    0.90
  -5   3   0   27.62    1.00
   5  -3   0   26.98    0.80
   5  -3   0   27.22    0.98
   5  -3   0   27.88    1.16
   5  -3   0   27.78    0.93
  -6   2   0    0.91    0.20
  -6   2   0    1.48    0.20
   6  -2   0    1.14    0.26
   6  -2   0    1.00    0.14
   6  -2   0    1.18    0.20
   6  -2   0    1.01    0.21
  -7   1   0   65.45    2.20
   7  -1   0   65.87    2.55
   7  -1   0   64.36    1.97
   7  -1   0   63.65    1.76
  -8   0   0    4.08    0.39
   8   0   0    3.77    0.45
   8   0   0    3.56    0.20
   8   0   0    4.34    0.34
  -9  -1   0    3.70    0.38
 -10  -2   0   11.21    0.72
   8  18   0    4.03    0.30
   8  18   0    4.20    0.31
  -8 -18   0    4.27    0.46
   7  17   0    1.61    0.23
   7  17   0    1.72    0.23
  -7 -17   0    2.08    0.34
   6  16   0   35.97    1.07
   6  16   0   34.71    1.09
  -6 -16   0   34.80    1.34
  -6 -16   0   34.38    1.23
   5  15   0   19.33    0.91
   5  15   0   20.80    0.71
   5  15   0   24.21    0.96
  -5 -15   0   20.57    0.82
  -5 -15   0   21.04    0.89
   4  14   0    5.97    0.34
   4  14   0    4.98    0.40
   4  14   0    6.22    0.45
  -4 -14   0    5.81    0.36
  -4 -14   0    5.38    0.40
  -4 -14   0    5.73    0.53
   3  13   0    2.72    0.24
   3  13   0    2.42    0.28
   3  13   0    3.02    0.30
  -3 -13   0    3.10    0.25
  -3 -13   0    2.54    0.32
  -3 -13   0    2.97    0.27
  -3 -13   0    2.47    0.25
   2  12   0   16.63    0.62
   2  12   0   17.22    0.83
   2  12   0   16.78    0.80
  -2 -12   0   16.76    0.68
  -2 -12   0   17.07    0.65
  -2 -12   0   17.40    0.85
  -2 -12   0   16.74    0.63
   1  11   0    0.19    0.16
   1  11   0   -0.01    0.14
   1  11   0    0.06    0.17
  -1 -11   0    0.02    0.13
  -1 -11   0    0.01    0.09
  -1 -11   0    0.44    0.18
   0  10   0    0.21    0.14
   0  10   0    0.60    0.15
   0  10   0    0.31    0.15
   0  10   0    0.45    0.16
   0 -10   0    0.04    0.08
   0 -10   0    0.41    0.15
   0 -10   0    0.40    0.20
   0 -10   0    0.16    0.14
  -1   9   0  236.11    7.39
  -1   9   0  237.19    9.26
  -1   9   0  244.92    6.79
  -1   9   0  242.56    6.28
   1  -9   0  234.02    9.25
   1  -9   0  241.06    7.39
   1  -9   0  245.30    6.79
   1  -9   0  232.60    9.27
  -2   8   0   19.95    0.73
  -2   8   0   19.42    0.62
  -2   8   0   19.16    0.74
  -2   8   0   20.33    0.65
  -2   8   0   19.92    0.88
   2  -8   0   21.46    0.65
   2  -8   0   18.54    0.88
   2  -8   0   19.75    0.88
   2  -8   0   19.71    0.72
  -3   7   0  110.35    3.57
  -3   7   0  113.91    3.59
  -3   7   0  114.98    3.03
  -3   7   0  113.57    4.45
  -3   7   0  115.20    3.27
   3  -7   0  112.32    3.56
   3  -7   0  111.60    3.25
   3  -7   0  113.63    3.02
   3  -7   0  115.12    4.42
  -4   6   0   46.51    1.57
  -4   6   0   46.81    1.93
  -4   6   0   46.96    1.42
  -4   6   0   47.62    1.58
   4  -6   0   52.40    1.88
   4  -6   0   46.66    1.39
   4  -6   0   46.47    1.45
   4  -6   0   43.19    1.86
   4  -6   0   46.57    1.55
   4  -6   0   46.02    1.30
  -5   5   0   17.50    0.82
  -5   5   0   16.61    0.71
  -5   5   0   17.08    0.62
   5  -5   0   16.85    0.68
   5  -5   0   16.80    0.54
   5  -5   0   18.07    0.66
  -6   4   0   61.97    2.12
  -6   4   0   64.05    1.93
   6  -4   0   65.12    2.46
   6  -4   0   63.25    1.74
   6  -4   0   63.58    2.10
   6  -4   0   64.24    1.95
  -7   3   0   15.59    0.72
   7  -3   0   15.75    0.64
   7  -3   0   15.35    0.84
   7  -3   0   15.39    0.51
  -8   2   0   12.92    0.67
   8  -2   0   12.49    0.59
   8  -2   0   11.36    0.40
   8  -2   0   11.07    0.76
  -9   1   0    3.23    0.40
   9  -1   0    3.54    0.46
 -10   0   0    9.05    0.61
   7  19   0   10.22    0.48
   7  19   0    9.91    0.46
  -7 -19   0   10.02    0.63
  -7 -19   0    9.07    0.68
   6  18   0    1.25    0.22
   6  18   0    1.16    0.21
  -6 -18   0    0.45    0.32
  -6 -18   0    0.88    0.31
   5  17   0   14.76    0.68
   5  17   0   11.39    0.61
   5  17   0   13.28    0.54
   5  17   0   12.10    0.52
  -5 -17   0   12.59    0.71
  -5 -17   0   12.31    0.59
   4  16   0   52.73    1.52
   4  16   0   49.06    2.12
   4  16   0   55.44    2.16
  -4 -16   0   51.87    1.82
  -4 -16   0   50.27    1.65
   3  15   0   32.45    0.97
   3  15   0   28.86    1.33
   3  15   0   29.93    1.02
   3  15   0   32.16    1.37
  -3 -15   0   30.54    1.05
  -3 -15   0   31.04    1.15
  -3 -15   0   30.60    1.44
   2  14   0   50.20    2.03
   2  14   0   46.64    1.49
   2  14   0   47.60    1.38
   2  14   0   46.57    1.99
  -2 -14   0   48.67    2.05
  -2 -14   0   48.65    1.65
  -2 -14   0   47.63    1.49
   1  13   0   50.99    1.57
   1  13   0   52.51    2.09
   1  13   0   51.28    2.12
   1  13   0   52.32    1.45
  -1 -13   0   51.08    2.14
  -1 -13   0   48.81    1.70
  -1 -13   0   48.32    1.55
   0  12   0   39.05    1.61
   0  12   0   37.61    1.21
   0  12   0   38.23    1.11
   0 -12   0   39.00    1.64
   0 -12   0   37.31    1.30
   0 -12   0   37.28    1.19
  -1  11   0    0.02    0.18
  -1  11   0    0.15    0.12
  -1  11   0    0.27    0.15
   1 -11   0    0.28    0.13
   1 -11   0    0.08    0.20
   1 -11   0   -0.07    0.17
   1 -11   0    0.17    0.10
  -2  10   0  207.26    8.04
  -2  10   0  206.63    6.46
  -2  10   0  208.78    5.91
  -2  10   0  209.76    5.46
  -2  10   0  206.15    6.43
   2 -10   0  208.19    8.03
   2 -10   0  208.54    5.90
   2 -10   0  204.54    6.43
   2 -10   0  202.87    8.05
  -3   9   0  160.10    4.99
  -3   9   0  159.52    6.22
  -3   9   0  165.50    4.57
  -3   9   0  158.87    4.22
  -3   9   0  163.46    5.01
   3  -9   0  160.59    6.20
   3  -9   0  160.76    4.22
   3  -9   0  156.17    4.55
   3  -9   0  154.03    4.97
   3  -9   0  153.94    6.20
  -4   8   0   25.13    1.12
  -4   8   0   24.21    0.82
  -4   8   0   25.96    0.93
  -4   8   0   25.54    0.94
   4  -8   0   23.45    0.75
   4  -8   0   23.23    1.04
   4  -8   0   23.53    0.78
   4  -8   0   24.70    0.87
   4  -8   0   26.69    1.05
   4  -8   0   23.96    0.90
  -5   7   0    5.54    0.41
  -5   7   0    5.47    0.34
  -5   7   0    5.31    0.43
   5  -7   0    4.60    0.27
   5  -7   0    5.69    0.38
   5  -7   0    5.08    0.29
   5  -7   0    5.57    0.34
   5  -7   0    6.47    0.31
   6  -6   0    4.81    0.28
   6  -6   0    4.84    0.34
   6  -6   0    5.01    0.39
  -7   5   0    6.06    0.44
   7  -5   0    6.75    0.44
   7  -5   0    6.23    0.55
   7  -5   0    6.25    0.31
  -8   4   0   10.16    0.63
   8  -4   0   10.45    0.58
   8  -4   0    9.98    0.72
  -9   3   0   16.37    0.82
   9  -3   0   15.30    0.93
   9  -3   0   15.56    0.72
 -10   2   0   11.59    0.74
   7  21   0    5.03    0.37
  -7 -21   0    5.32    0.50
  -7 -21   0    4.96    0.53
   6  20   0    2.15    0.25
  -6 -20   0    2.13    0.33
  -6 -20   0    1.96    0.35
   5  19   0   15.38    0.73
   5  19   0   12.29    0.67
   5  19   0   13.23    0.56
   5  19   0   13.67    0.58
  -5 -19   0   14.39    0.65
  -5 -19   0   12.82    0.71
   4  18   0    0.60    0.27
   4  18   0    0.77    0.22
   4  18   0    0.47    0.23
  -4 -18   0    0.68    0.23
  -4 -18   0    0.76    0.25
   3  17   0    5.14    0.37
   3  17   0    4.80    0.50
   3  17   0    4.54    0.45
  -3 -17   0    5.57    0.37
  -3 -17   0    5.38    0.58
  -3 -17   0    4.97    0.42
   2  16   0    9.08    0.41
   2  16   0    9.30    0.60
   2  16   0    9.20    0.47
   2  16   0    9.30    0.61
  -2 -16   0    8.76    0.44
  -2 -16   0    9.34    0.63
  -2 -16   0    8.78    0.51
   1  15   0   31.38    1.39
   1  15   0   29.53    1.35
   1  15   0   31.63    0.96
   1  15   0   29.98    1.03
  -1 -15   0   30.42    1.41
  -1 -15   0   30.38    1.12
  -1 -15   0   31.36    1.02
   0  14   0   95.96    3.84
   0  14   0   99.82    2.63
   0  14   0   98.26    2.86
   0 -14   0   95.44    3.87
   0 -14   0   87.04    2.82
   0 -14   0  101.72    3.11
  -1  13   0   52.07    1.47
  -1  13   0   51.30    2.12
   1 -13   0   52.72    1.57
   1 -13   0   50.42    2.15
   1 -13   0   50.17    2.12
   1 -13   0   50.83    1.72
  -2  12   0   16.77    0.61
  -2  12   0   16.97    0.71
  -2  12   0   16.41    0.81
  -2  12   0   16.74    0.58
   2 -12   0   16.19    0.60
   2 -12   0   17.02    0.81
   2 -12   0   16.82    0.83
  -3  11   0   18.81    0.77
  -3  11   0   18.93    0.75
  -3  11   0   19.10    0.68
  -3  11   0   18.89    0.91
  -3  11   0   18.27    0.62
   3 -11   0   17.69    0.89
   3 -11   0   19.03    0.65
   3 -11   0   18.69    0.73
   3 -11   0   19.67    0.88
  -4  10   0    2.19    0.26
  -4  10   0    1.84    0.25
  -4  10   0    2.24    0.20
  -4  10   0    2.29    0.27
   4 -10   0    2.18    0.22
   4 -10   0    2.20    0.24
   4 -10   0    2.19    0.27
   4 -10   0    2.02    0.19
   4 -10   0    1.93    0.23
  -5   9   0   29.45    1.33
  -5   9   0   29.30    1.09
  -5   9   0   30.57    1.12
  -5   9   0   28.63    0.99
   5  -9   0   29.18    0.89
   5  -9   0   29.44    1.07
   5  -9   0   30.77    1.05
   5  -9   0   32.92    1.23
   5  -9   0   28.80    0.92
   5  -9   0   27.12    1.21
  -6   8   0   39.01    1.41
   6  -8   0   38.22    1.35
   6  -8   0   37.22    1.11
   6  -8   0   37.80    1.31
  -7   7   0   16.86    0.79
   7  -7   0   15.97    0.88
   7  -7   0   16.26    0.72
  -8   6   0   20.53    0.92
   8  -6   0   20.17    0.82
   8  -6   0   18.19    1.01
  -9   5   0    4.17    0.42
   9  -5   0    3.92    0.40
 -10   4   0    1.00    0.36
   6  22   0    1.52    0.27
  -6 -22   0    1.42    0.36
  -6 -22   0    1.12    0.38
   5  21   0    0.93    0.24
   5  21   0    1.21    0.23
  -5 -21   0    0.84    0.30
  -5 -21   0    0.76    0.33
   4  20   0   30.06    1.36
  -4 -20   0   30.65    1.13
  -4 -20   0   30.76    1.25
   3  19   0    7.83    0.57
   3  19   0    9.20    0.47
  -3 -19   0    7.70    0.53
  -3 -19   0    8.79    0.48
   2  18   0   86.55    3.53
   2  18   0   86.44    2.44
  -2 -18   0   89.41    2.65
  -2 -18   0   86.78    2.90
  -2 -18   0   86.96    3.62
   1  17   0   61.18    1.90
   1  17   0   59.83    2.53
   1  17   0   61.49    1.75
  -1 -17   0   60.86    2.59
  -1 -17   0   61.21    1.88
  -1 -17   0   61.54    2.07
   0  16   0   38.86    1.17
   0  16   0   40.16    1.27
   0  16   0   37.94    1.68
   0 -16   0   38.13    1.72
   0 -16   0   38.77    1.38
  -1  15   0   31.05    1.38
  -1  15   0   31.79    0.96
   1 -15   0   29.87    1.40
   1 -15   0   31.20    1.13
   1 -15   0   29.96    1.01
  -2  14   0   48.19    2.03
  -2  14   0   50.31    1.41
  -2  14   0   48.67    1.69
   2 -14   0   47.41    2.04
   2 -14   0   47.82    1.64
   2 -14   0   46.58    2.00
   2 -14   0   47.32    1.48
  -3  13   0    2.76    0.23
  -3  13   0    2.95    0.30
  -3  13   0    2.79    0.24
  -3  13   0    2.72    0.30
   3 -13   0    2.54    0.30
   3 -13   0    2.87    0.29
   3 -13   0    2.87    0.23
  -4  12   0   43.52    1.83
  -4  12   0   43.68    1.52
  -4  12   0   41.17    1.34
   4 -12   0   40.63    1.31
   4 -12   0   41.50    1.78
   4 -12   0   44.15    1.77
   4 -12   0   42.19    1.47
  -5  11   0    6.55    0.47
   5 -11   0    7.09    0.43
   5 -11   0    6.58    0.42
   5 -11   0    8.13    0.45
   5 -11   0    7.09    0.54
  -6  10   0   26.64    1.08
   6 -10   0   27.72    1.03
  -7   9   0    7.02    0.54
   7  -9   0    7.27    0.52
  -8   8   0    5.84    0.50
   8  -8   0    6.58    0.55
   8  -8   0    7.51    0.62
  -9   7   0    3.75    0.44
   9  -7   0    3.27    0.37
 -10   6   0    0.80    0.36
   6  24   0    0.38    0.26
  -6 -24   0    0.13    0.38
   5  23   0    5.37    0.42
   5  23   0    7.07    0.44
  -5 -23   0    6.27    0.56
  -5 -23   0    6.31    0.55
   4  22   0   20.48    1.03
  -4 -22   0   20.46    0.90
  -4 -22   0   23.57    1.03
   3  21   0    2.88    0.40
  -3 -21   0    2.93    0.32
  -3 -21   0    3.49    0.39
   2  20   0   17.30    0.93
  -2 -20   0   17.77    0.82
  -2 -20   0   16.43    1.02
  -2 -20   0   17.16    0.71
   1  19   0   35.41    1.61
   1  19   0   37.36    1.24
  -1 -19   0   35.92    1.23
  -1 -19   0   35.44    1.34
  -1 -19   0   36.33    1.69
   0  18   0    0.04    0.17
   0  18   0    0.29    0.25
   0  18   0    0.10    0.18
   0 -18   0    0.47    0.30
   0 -18   0    0.15    0.18
   0 -18   0    0.36    0.22
  -1  17   0   61.00    1.75
  -1  17   0   59.56    2.54
   1 -17   0   60.70    2.07
   1 -17   0   60.98    1.88
   1 -17   0   61.65    2.58
  -2  16   0    8.71    0.44
  -2  16   0    8.33    0.63
   2 -16   0    9.77    0.67
   2 -16   0    9.60    0.60
   2 -16   0    8.98    0.43
   2 -16   0    9.50    0.51
  -3  15   0   30.68    0.97
  -3  15   0   29.74    1.18
  -3  15   0   30.64    1.40
   3 -15   0   29.88    1.37
   3 -15   0   31.13    1.37
   3 -15   0   30.52    1.14
   3 -15   0   30.54    1.01
  -4  14   0    5.25    0.45
  -4  14   0    5.57    0.53
   4 -14   0    5.47    0.46
   4 -14   0    5.84    0.47
  -5  13   0   52.16    1.88
   5 -13   0   49.77    2.17
   5 -13   0   53.12    1.83
   5 -13   0   53.95    1.75
   5 -13   0   57.72    2.19
  -6  12   0    0.32    0.29
   6 -12   0    0.81    0.33
  -7  11   0   18.67    0.91
   7 -11   0   18.95    0.84
  -8  10   0    6.09    0.56
   8 -10   0    6.30    0.63
   8 -10   0    7.48    0.54
  -9   9   0    2.87    0.42
   9  -9   0    3.76    0.41
 -10   8   0    7.26    0.64
  10  -8   0    7.89    0.63
   5  25   0    8.18    0.50
   5  25   0    7.26    0.47
  -5 -25   0    8.81    0.65
   4  24   0   12.89    0.76
  -4 -24   0   13.33    0.74
  -4 -24   0   15.33    0.80
   3  23   0   35.87    1.69
  -3 -23   0   38.55    1.50
  -3 -23   0   38.80    1.35
   2  22   0    4.67    0.55
  -2 -22   0    5.48    0.58
  -2 -22   0    5.82    0.49
  -2 -22   0    5.19    0.46
   1  21   0    0.36    0.27
  -1 -21   0    0.56    0.26
  -1 -21   0    0.71    0.35
  -1 -21   0    0.66    0.27
   0  20   0    0.09    0.27
   0 -20   0   -0.06    0.31
   0 -20   0   -0.14    0.18
   0 -20   0   -0.04    0.22
  -1  19   0   35.23    1.63
  -1  19   0   37.88    1.26
   1 -19   0   35.05    1.67
   1 -19   0   35.77    1.34
  -2  18   0   91.71    3.63
   2 -18   0   87.70    3.64
   2 -18   0   86.57    2.92
   2 -18   0   87.93    2.66
  -3  17   0    6.02    0.48
  -3  17   0    5.39    0.56
   3 -17   0    4.80    0.42
   3 -17   0    4.61    0.53
  -4  16   0   51.90    1.90
  -4  16   0   53.34    2.29
   4 -16   0   54.35    2.23
   4 -16   0   52.86    1.85
  -5  15   0   20.97    0.95
   5 -15   0   22.02    1.02
   5 -15   0   20.67    1.00
   5 -15   0   21.76    0.95
  -6  14   0    4.56    0.43
   6 -14   0    5.52    0.35
   6 -14   0    3.87    0.28
   6 -14   0    4.20    0.42
  -7  13   0    5.08    0.49
   7 -13   0    5.56    0.51
  -8  12   0    0.76    0.35
   8 -12   0    0.07    0.29
  -9  11   0    6.02    0.55
   9 -11   0    6.78    0.56
   4  26   0    6.15    0.55
  -4 -26   0    7.12    0.68
   3  25   0    5.47    0.58
  -3 -25   0    5.36    0.51
   2  24   0    4.54    0.50
  -2 -24   0    5.49    0.52
   1  23   0    0.23    0.34
  -1 -23   0    0.44    0.39
  -1 -23   0    0.65    0.28
   0  22   0    0.21    0.29
   0 -22   0   -0.19    0.23
   0 -22   0    0.20    0.34
  -1  21   0    0.65    0.27
  -1  21   0    0.47    0.28
   1 -21   0   -0.19    0.31
   1 -21   0    0.61    0.25
  -2  20   0   17.82    1.00
   2 -20   0   17.55    1.03
   2 -20   0   17.68    0.81
  -3  19   0    8.10    0.69
   3 -19   0    8.87    0.54
   3 -19   0    8.03    0.66
  -4  18   0    0.55    0.29
   4 -18   0    0.63    0.29
   4 -18   0    0.76    0.25
  -5  17   0   14.40    0.80
   5 -17   0   12.88    0.73
   5 -17   0   12.53    0.72
  -6  16   0   36.93    1.46
   6 -16   0   34.99    1.37
   6 -16   0   31.03    1.47
   6 -16   0   41.08    1.51
  -7  15   0   10.24    0.71
   7 -15   0    9.47    0.65
  -8  14   0    1.42    0.34
   8 -14   0    2.30    0.38
  -9  13   0    1.38    0.36
   9 -13   0    1.57    0.42
   3  27   0    2.17    0.40
  -3 -27   0    2.18    0.40
   2  26   0    3.88    0.48
  -2 -26   0    4.52    0.52
   1  25   0   10.14    0.74
  -1 -25   0   10.04    0.86
  -1 -25   0   10.34    0.73
   0  24   0   14.46    0.90
   0 -24   0   14.11    0.76
   0 -24   0   13.48    0.96
  -1  23   0    0.45    0.34
   1 -23   0    0.31    0.27
   1 -23   0    0.22    0.35
  -2  22   0    4.44    0.55
   2 -22   0    5.09    0.60
   2 -22   0    6.35    0.50
  -3  21   0    2.35    0.42
   3 -21   0    3.02    0.36
   3 -21   0    2.63    0.43
  -4  20   0   29.69    1.23
   4 -20   0   27.51    1.38
  -5  19   0   14.46    0.84
   5 -19   0   14.25    0.77
   5 -19   0   12.70    0.76
  -6  18   0    0.76    0.32
   6 -18   0    1.05    0.25
   6 -18   0    0.88    0.23
   6 -18   0    1.75    0.37
  -7  17   0    1.56    0.36
   7 -17   0    2.16    0.45
  -8  16   0    3.32    0.43
   8 -16   0    2.26    0.43
  -9  15   0   12.74    0.86
   9 -15   0   13.02    0.79
   2  28   0    0.57    0.35
  -2 -28   0   -0.16    0.31
   1  27   0    0.78    0.39
  -1 -27   0    0.72    0.34
  -1 -27   0    0.79    0.46
   0  26   0    3.91    0.54
   0 -26   0    4.97    0.48
   0 -26   0    3.76    0.56
  -1  25   0   10.27    0.79
   1 -25   0    9.91    0.81
   1 -25   0    9.52    0.66
  -2  24   0    5.57    0.66
   2 -24   0    5.09    0.60
   2 -24   0    6.40    0.54
   3 -23   0   34.51    1.64
   4 -22   0   20.78    1.11
   4 -22   0   21.37    1.04
  -5  21   0    0.60    0.39
   5 -21   0    0.78    0.42
   5 -21   0    0.55    0.32
  -6  20   0    2.30    0.41
   6 -20   0    2.81    0.44
   6 -20   0    1.65    0.26
  -7  19   0   10.32    0.72
   7 -19   0    9.09    0.70
  -8  18   0    4.59    0.52
   8 -18   0    4.41    0.56
   1  29   0    0.20    0.38
  -1 -29   0    0.47    0.34
  -1 -29   0    0.93    0.55
   0  28   0    0.11    0.34
   0 -28   0    0.42    0.44
   0 -28   0    0.35    0.39
  -1  27   0    0.52    0.42
   1 -27   0    0.48    0.41
   1 -27   0    1.29    0.42
  -2  26   0    5.05    0.57
   2 -26   0    4.37    0.60
   3 -25   0    6.26    0.68
   4 -24   0   13.99    0.90
   4 -24   0   12.44    0.80
   5 -23   0    5.22    0.58
   5 -23   0    8.04    0.64
  -6  22   0    1.39    0.37
   6 -22   0    0.94    0.46
   6 -22   0    1.29    0.27
  -7  21   0    5.57    0.58
   7 -21   0    5.93    0.58
   0  30   0   -0.04    0.35
  -1  29   0    0.57    0.39
   1 -29   0    0.63    0.44
  -2  28   0    0.05    0.38
   2 -28   0    0.35    0.45
   3 -27   0    2.12    0.48
   4 -26   0    6.29    0.65
   4 -26   0    6.98    0.67
   5 -25   0    8.05    0.65
   5 -25   0    7.88    0.69
  -6  24   0    0.28    0.35
   6 -24   0   -0.14    0.35
   6 -24   0   -0.17    0.22
   6 -24   1    1.67    0.36
   6 -24   1    2.81    0.48
  -6  24  -1    2.34    0.52
   5 -25   1   -0.54    0.35
   5 -25   1   -0.21    0.31
   4 -26   1    0.13    0.38
   3 -27   1    1.90    0.49
   2 -28   1    0.99    0.44
  -2  28  -1    1.40    0.47
   1 -29   1    7.24    0.81
  -1  29  -1    7.79    0.80
   7 -21   1    1.35    0.43
  -7  21  -1    1.74    0.42
   6 -22   1    0.55    0.28
   6 -22   1    1.13    0.47
  -6  22  -1    0.66    0.36
   5 -23   1    7.14    0.62
   5 -23   1    5.16    0.60
  -5  23  -1    5.85    0.58
   4 -24   1    3.16    0.49
   3 -25   1    5.08    0.60
  -3  25  -1    4.85    0.56
   2 -26   1    2.00    0.52
  -2  26  -1    1.80    0.42
   1 -27   1    8.60    0.82
   1 -27   1    9.21    0.68
  -1  27  -1    8.58    0.81
   0 -28   1    8.28    0.84
   0 -28   1    8.12    0.65
   0  28  -1    7.81    0.71
  -1 -29   1    3.71    0.48
   1  29  -1    3.07    0.48
   8 -18   1    1.22    0.45
  -8  18  -1    1.26    0.38
   7 -19   1    4.88    0.51
  -7  19  -1    3.84    0.50
   6 -20   1    3.25    0.38
   6 -20   1    3.65    0.48
  -6  20  -1    3.03    0.46
   5 -21   1   19.42    1.06
   5 -21   1   19.04    0.96
  -5  21  -1   23.66    1.07
   4 -22   1    5.44    0.63
  -4  22  -1    7.54    0.63
   3 -23   1    4.75    0.57
   3 -23   1    5.83    0.52
  -3  23  -1    5.00    0.55
   2 -24   1   15.53    0.81
   2 -24   1   15.05    1.03
  -2  24  -1   15.78    0.98
   1 -25   1    3.30    0.52
   1 -25   1    3.77    0.44
  -1  25  -1    3.26    0.46
   0 -26   1   11.98    0.93
   0 -26   1   11.55    0.73
   0  26  -1   11.05    0.85
  -1 -27   1    7.54    0.62
   1  27  -1    6.94    0.63
  -2 -28   1   10.83    0.78
   2  28  -1    9.69    0.73
   8 -16   1   13.94    0.87
  -8  16  -1   13.54    0.83
   7 -17   1    4.84    0.55
  -7  17  -1    5.22    0.53
   6 -18   1    3.26    0.44
   6 -18   1    3.47    0.41
  -6  18  -1    3.30    0.44
   5 -19   1   18.20    0.89
   5 -19   1   18.07    0.98
  -5  19  -1   18.07    0.93
   4 -20   1    2.67    0.43
  -4  20  -1    2.45    0.40
   3 -21   1   21.40    0.95
   3 -21   1   21.04    1.17
  -3  21  -1   21.90    1.17
   2 -22   1   10.29    0.63
   2 -22   1    9.85    0.82
  -2  22  -1   10.69    0.78
   1 -23   1   18.41    1.11
   1 -23   1   17.02    0.85
  -1  23  -1   17.00    1.01
   0 -24   1    8.85    0.81
   0 -24   1   10.76    0.65
   0  24  -1    9.66    0.77
  -1 -25   1    2.01    0.48
  -1 -25   1    2.30    0.37
   1  25  -1    1.82    0.40
  -2 -26   1    1.12    0.34
   2  26  -1    1.16    0.37
  -3 -27   1    1.23    0.37
   3  27  -1    0.84    0.32
   9 -13   1    1.46    0.36
  -9  13  -1    1.18    0.43
   8 -14   1    2.24    0.43
  -8  14  -1    2.10    0.43
   7 -15   1    2.28    0.38
  -7  15  -1    2.02    0.42
   6 -16   1    5.53    0.49
   6 -16   1    5.24    0.49
   6 -16   1    4.87    0.43
  -6  16  -1    5.36    0.54
   5 -17   1    0.41    0.27
   5 -17   1    0.23    0.31
  -5  17  -1    0.57    0.29
   4 -18   1    6.48    0.60
   4 -18   1    7.43    0.51
  -4  18  -1    6.34    0.64
  -4  18  -1    9.09    0.65
   3 -19   1    5.02    0.55
   3 -19   1    5.51    0.46
  -3  19  -1    5.23    0.59
  -3  19  -1    5.12    0.50
   2 -20   1   29.88    1.16
   2 -20   1   27.50    1.42
  -2  20  -1   29.32    1.41
   1 -21   1    3.78    0.38
   1 -21   1    3.51    0.47
  -1  21  -1    3.54    0.43
   0 -22   1    0.97    0.32
   0 -22   1    1.10    0.25
   0 -22   1    0.70    0.28
   0  22  -1    0.56    0.30
  -1 -23   1    1.97    0.34
  -1 -23   1    1.61    0.33
  -1 -23   1    2.04    0.43
   1  23  -1    1.96    0.38
  -2 -24   1    3.04    0.38
  -2 -24   1    3.17    0.45
   2  24  -1    2.27    0.39
  -3 -25   1    9.71    0.66
   3  25  -1    9.25    0.65
  -4 -26   1    6.91    0.59
   4  26  -1    5.50    0.47
   9 -11   1    1.07    0.33
  -9  11  -1    0.54    0.33
   8 -12   1    8.75    0.62
  -8  12  -1    8.62    0.63
   7 -13   1    3.56    0.41
  -7  13  -1    2.70    0.38
   6 -14   1    3.56    0.40
   6 -14   1    2.29    0.29
   6 -14   1    3.94    0.39
  -6  14  -1    2.71    0.42
   5 -15   1    0.10    0.24
   5 -15   1    0.03    0.22
   5 -15   1    0.35    0.29
  -5  15  -1    0.24    0.31
   4 -16   1   34.56    1.56
   4 -16   1   34.11    1.29
  -4  16  -1   34.36    1.59
  -4  16  -1   34.16    1.35
   3 -17   1   24.85    1.00
   3 -17   1   24.69    1.22
  -3  17  -1   25.85    1.07
  -3  17  -1   24.52    1.24
   2 -18   1   53.92    1.74
   2 -18   1   55.41    2.40
   2 -18   1   56.87    1.93
  -2  18  -1   55.79    2.37
   1 -19   1   18.13    0.81
   1 -19   1   18.15    1.02
  -1  19  -1   18.25    0.98
   0 -20   1    3.40    0.33
   0 -20   1    3.05    0.34
   0 -20   1    3.83    0.47
   0  20  -1    2.61    0.37
   0  20  -1    3.68    0.35
  -1 -21   1   11.12    0.57
  -1 -21   1   12.03    0.66
  -1 -21   1   11.52    0.84
   1  21  -1   12.79    0.75
  -2 -22   1    7.62    0.52
  -2 -22   1    7.64    0.55
   2  22  -1    7.28    0.60
  -3 -23   1    1.22    0.31
  -3 -23   1    1.00    0.32
   3  23  -1    0.59    0.26
  -4 -24   1    2.99    0.44
  -4 -24   1    2.65    0.39
   4  24  -1    1.94    0.30
  -5 -25   1    0.36    0.30
  -5 -25   1    1.05    0.34
   5  25  -1    0.92    0.26
   9  -9   1    4.76    0.48
  -9   9  -1    3.95    0.49
   8 -10   1    4.59    0.42
   8 -10   1    3.69    0.44
  -8  10  -1    4.82    0.46
   7 -11   1    3.58    0.43
  -7  11  -1    3.95    0.45
   6 -12   1    0.93    0.21
   6 -12   1    1.17    0.21
   6 -12   1    1.05    0.23
   6 -12   1    1.33    0.30
  -6  12  -1    1.01    0.33
   5 -13   1   67.04    2.05
   5 -13   1   60.72    2.60
  -5  13  -1   64.16    2.22
   4 -14   1   41.89    1.49
   4 -14   1   43.35    1.80
   4 -14   1   40.56    1.81
  -4  14  -1   41.38    1.54
  -4  14  -1   41.80    1.83
   3 -15   1    3.93    0.46
   3 -15   1    4.09    0.46
   3 -15   1    3.91    0.36
   3 -15   1    3.54    0.29
  -3  15  -1    3.55    0.36
  -3  15  -1    3.74    0.28
  -3  15  -1    4.03    0.43
   2 -16   1   32.17    1.52
   2 -16   1   33.89    1.23
   2 -16   1   32.66    1.11
  -2  16  -1   33.98    1.49
  -2  16  -1   32.25    1.03
  -2  16  -1   34.17    1.28
   1 -17   1    1.89    0.35
   1 -17   1    1.92    0.27
  -1  17  -1    1.46    0.27
  -1  17  -1    1.61    0.21
   0 -18   1    5.10    0.56
   0 -18   1    5.16    0.39
   0 -18   1    5.20    0.46
   0  18  -1    5.15    0.41
   0  18  -1    5.00    0.50
   0  18  -1    4.37    0.34
  -1 -19   1   29.85    1.03
  -1 -19   1   28.48    1.41
  -1 -19   1   28.73    1.13
   1  19  -1   28.13    0.94
   1  19  -1   28.99    1.34
  -2 -20   1    7.23    0.50
  -2 -20   1    7.38    0.67
  -2 -20   1    6.67    0.48
   2  20  -1    6.40    0.56
  -3 -21   1   19.44    0.88
  -3 -21   1   19.00    0.78
   3  21  -1   19.00    0.97
  -4 -22   1    5.10    0.43
  -4 -22   1    4.85    0.45
   4  22  -1    4.26    0.41
  -5 -23   1    7.29    0.57
  -5 -23   1    7.05    0.57
   5  23  -1    7.00    0.46
  -6 -24   1    3.60    0.49
  -6 -24   1    4.07    0.46
   6  24  -1    3.75    0.33
   9  -7   1   15.98    0.80
  -9   7  -1   16.18    0.88
   8  -8   1    5.16    0.33
   8  -8   1    5.59    0.54
   8  -8   1    5.08    0.45
  -8   8  -1    5.44    0.51
   7  -9   1   18.26    0.78
  -7   9  -1   16.84    0.83
   6 -10   1    2.22    0.23
   6 -10   1    2.83    0.37
   6 -10   1    2.74    0.24
   6 -10   1    3.21    0.33
  -6  10  -1    1.80    0.30
   5 -11   1    2.22    0.23
   5 -11   1    2.36    0.28
   5 -11   1    2.50    0.29
   5 -11   1    3.52    0.34
   5 -11   1    2.51    0.28
  -5  11  -1    3.02    0.37
   4 -12   1   46.07    1.40
   4 -12   1   45.48    1.32
   4 -12   1   45.93    1.89
  -4  12  -1   44.29    1.34
  -4  12  -1   43.84    1.92
  -4  12  -1   43.26    1.60
   3 -13   1    1.61    0.24
   3 -13   1    1.46    0.22
   3 -13   1    1.34    0.20
   3 -13   1    1.55    0.30
  -3  13  -1    1.61    0.26
  -3  13  -1    1.37    0.19
  -3  13  -1    1.24    0.24
   2 -14   1   77.69    2.50
   2 -14   1   76.59    2.28
   2 -14   1   75.91    3.09
   2 -14   1   73.53    3.12
  -2  14  -1   73.69    2.12
  -2  14  -1   75.66    2.54
  -2  14  -1   79.57    3.11
   1 -15   1   20.13    0.82
   1 -15   1   20.00    1.01
   1 -15   1   20.86    0.73
  -1  15  -1   20.20    0.71
  -1  15  -1   20.92    0.99
   0 -16   1    7.14    0.44
   0 -16   1    6.76    0.37
   0 -16   1    7.34    0.57
   0  16  -1    6.20    0.35
   0  16  -1    6.69    0.55
   0  16  -1    6.76    0.42
   0  16  -1    6.85    0.51
  -1 -17   1    3.44    0.33
  -1 -17   1    4.88    0.37
  -1 -17   1    4.27    0.51
   1  17  -1    3.92    0.29
   1  17  -1    4.18    0.46
   1  17  -1    3.81    0.32
   1  17  -1    4.41    0.44
  -2 -18   1   12.62    0.56
  -2 -18   1   11.96    0.81
  -2 -18   1   11.60    0.62
   2  18  -1   13.10    0.73
   2  18  -1   12.65    0.52
  -3 -19   1    0.52    0.26
  -3 -19   1    0.45    0.24
   3  19  -1    0.48    0.26
   3  19  -1    0.81    0.21
  -4 -20   1   -0.02    0.29
  -4 -20   1    0.29    0.27
   4  20  -1   -0.02    0.20
   4  20  -1    0.41    0.21
   4  20  -1    0.17    0.25
  -5 -21   1    2.00    0.35
  -5 -21   1    2.14    0.35
   5  21  -1    2.50    0.29
  -6 -22   1    0.25    0.34
  -6 -22   1    0.70    0.28
   6  22  -1    0.68    0.23
 -10   4  -1    3.21    0.47
   9  -5   1    3.74    0.38
  -9   5  -1    3.02    0.43
   8  -6   1   11.17    0.72
   8  -6   1   11.21    0.45
   8  -6   1   12.20    0.64
  -8   6  -1   11.33    0.71
   7  -7   1    0.91    0.28
   7  -7   1    0.95    0.20
   7  -7   1    1.44    0.31
  -7   7  -1    1.36    0.32
   6  -8   1   34.22    1.25
   6  -8   1   26.95    1.22
   6  -8   1   29.95    1.12
   6  -8   1   30.02    1.10
   6  -8   1   29.25    0.92
  -6   8  -1   30.32    1.20
   5  -9   1    8.33    0.40
   5  -9   1    8.68    0.50
   5  -9   1    8.85    0.40
   5  -9   1    8.97    0.52
   5  -9   1    8.84    0.53
   5  -9   1    9.15    0.50
  -5   9  -1    9.04    0.60
  -5   9  -1    8.50    0.46
  -5   9  -1    9.29    0.60
  -5   9  -1    9.14    0.52
   4 -10   1   93.99    2.99
   4 -10   1   90.50    2.71
   4 -10   1   93.94    3.68
   4 -10   1   91.01    2.53
   4 -10   1   89.72    3.69
  -4  10  -1   91.08    3.71
  -4  10  -1   94.48    3.03
  -4  10  -1   93.67    2.54
  -4  10  -1   95.20    2.74
   3 -11   1   50.94    2.04
   3 -11   1   48.09    1.51
   3 -11   1   48.72    2.07
   3 -11   1   49.43    1.42
  -3  11  -1   48.76    1.70
  -3  11  -1   49.63    2.07
  -3  11  -1   50.26    1.42
  -3  11  -1   49.79    1.52
   2 -12   1    2.01    0.29
   2 -12   1    2.02    0.25
   2 -12   1    2.04    0.19
   2 -12   1    1.74    0.22
  -2  12  -1    1.64    0.26
  -2  12  -1    2.07    0.19
  -2  12  -1    2.29    0.26
   1 -13   1   30.53    1.36
   1 -13   1   30.51    1.09
   1 -13   1   30.48    0.99
  -1  13  -1   30.35    1.13
  -1  13  -1   30.00    0.93
  -1  13  -1   30.38    1.34
   0 -14   1   31.24    1.47
   0 -14   1   34.38    1.21
   0  14  -1   33.37    1.45
   0  14  -1   34.65    1.49
   0  14  -1   33.47    1.09
   0  14  -1   33.36    1.00
  -1 -15   1    8.23    0.40
  -1 -15   1    8.97    0.61
  -1 -15   1    8.19    0.46
   1  15  -1    8.52    0.53
   1  15  -1    7.22    0.55
   1  15  -1    8.52    0.41
   1  15  -1    8.59    0.38
  -2 -16   1    4.81    0.52
  -2 -16   1    5.05    0.38
  -2 -16   1    5.06    0.34
   2  16  -1    4.59    0.44
   2  16  -1    4.63    0.35
   2  16  -1    5.08    0.31
   2  16  -1    4.46    0.48
  -3 -17   1   23.65    1.21
  -3 -17   1   23.04    0.95
  -3 -17   1   24.24    0.88
   3  17  -1   25.02    1.14
   3  17  -1   22.86    1.09
   3  17  -1   23.83    0.80
  -4 -18   1    1.16    0.31
  -4 -18   1    1.05    0.27
   4  18  -1    1.61    0.27
   4  18  -1    1.48    0.22
   4  18  -1    1.14    0.22
  -5 -19   1   20.13    0.81
  -5 -19   1   19.00    0.89
   5  19  -1   20.12    0.70
   5  19  -1   19.81    0.71
  -6 -20   1    4.02    0.41
  -6 -20   1    4.81    0.46
   6  20  -1    4.62    0.35
   6  20  -1    4.47    0.34
  -7 -21   1    1.26    0.37
  -7 -21   1    1.60    0.37
   7  21  -1    1.23    0.21
   7  21  -1    0.74    0.21
 -10   2  -1    4.01    0.49
   9  -3   1   -0.06    0.13
  -9   3  -1   -0.19    0.30
   8  -4   1    0.99    0.27
   8  -4   1    0.69    0.33
   8  -4   1    0.97    0.19
  -8   4  -1    1.02    0.28
   7  -5   1   23.06    0.75
   7  -5   1   24.27    0.91
   7  -5   1   23.20    1.08
  -7   5  -1   23.66    1.01
   6  -6   1   22.20    0.85
   6  -6   1   22.45    0.89
   6  -6   1   22.49    1.00
   6  -6   1   21.35    0.71
  -6   6  -1   21.27    0.90
   5  -7   1    5.04    0.29
   5  -7   1    4.81    0.36
   5  -7   1    4.95    0.29
   5  -7   1    5.51    0.36
   5  -7   1    4.62    0.36
   5  -7   1    5.08    0.36
  -5   7  -1    4.52    0.31
  -5   7  -1    5.44    0.42
  -5   7  -1    4.86    0.39
  -5   7  -1    5.01    0.44
   4  -8   1    5.46    0.40
   4  -8   1    5.31    0.29
   4  -8   1    5.05    0.37
   4  -8   1    4.71    0.30
   4  -8   1    5.56    0.39
  -4   8  -1    4.72    0.29
  -4   8  -1    4.95    0.33
  -4   8  -1    4.54    0.39
  -4   8  -1    5.61    0.42
  -4   8  -1    4.88    0.36
   3  -9   1   42.56    1.45
   3  -9   1   40.81    1.22
   3  -9   1   41.39    1.76
   3  -9   1   41.64    1.78
   3  -9   1   42.52    1.30
  -3   9  -1   42.85    1.32
  -3   9  -1   43.78    1.79
  -3   9  -1   42.29    1.47
  -3   9  -1   42.79    1.23
  -3   9  -1   46.85    1.49
   2 -10   1    6.10    0.32
   2 -10   1    6.18    0.45
   2 -10   1    5.93    0.30
   2 -10   1    6.24    0.42
   2 -10   1    4.69    0.34
  -2  10  -1    6.62    0.37
  -2  10  -1    6.70    0.39
  -2  10  -1    6.19    0.42
  -2  10  -1    6.43    0.33
  -2  10  -1    6.29    0.34
   1 -11   1    4.00    0.36
   1 -11   1    3.92    0.29
  -1  11  -1    4.03    0.32
  -1  11  -1    3.95    0.26
  -1  11  -1    4.22    0.34
   0 -12   1   23.35    0.84
   0 -12   1   23.35    1.05
   0 -12   1   18.39    0.73
   0  12  -1   22.72    1.04
   0  12  -1   22.53    0.70
   0  12  -1   23.33    1.01
  -1 -13   1   28.91    0.93
  -1 -13   1   28.84    1.29
  -1 -13   1   28.16    1.02
   1  13  -1   28.14    1.26
   1  13  -1   27.52    1.24
   1  13  -1   28.20    0.94
   1  13  -1   28.25    0.87
  -2 -14   1   37.32    1.28
  -2 -14   1   35.71    1.17
  -2 -14   1   36.80    1.61
   2  14  -1   38.05    1.57
   2  14  -1   34.91    1.53
   2  14  -1   35.90    1.16
   2  14  -1   34.68    1.07
  -3 -15   1   27.95    1.34
  -3 -15   1   27.74    0.99
  -3 -15   1   28.25    0.97
  -3 -15   1   27.86    1.06
   3  15  -1   28.10    0.93
   3  15  -1   27.98    0.87
   3  15  -1   28.56    1.24
   3  15  -1   28.20    1.22
  -4 -16   1   36.54    1.24
  -4 -16   1   35.23    1.35
   4  16  -1   40.61    1.57
   4  16  -1   37.15    1.12
   4  16  -1   35.43    1.53
  -5 -17   1    9.55    0.54
  -5 -17   1    9.80    0.61
   5  17  -1    9.37    0.44
   5  17  -1    9.80    0.46
  -6 -18   1    3.39    0.37
  -6 -18   1    3.59    0.38
   6  18  -1    3.61    0.28
   6  18  -1    3.80    0.31
  -7 -19   1    5.12    0.49
  -7 -19   1    6.26    0.51
   7  19  -1    4.66    0.31
   7  19  -1    5.00    0.34
   8  20  -1    0.75    0.16
 -10   0  -1    0.02    0.27
   9  -1   1    6.53    0.30
  -9   1  -1    7.37    0.59
   8  -2   1    8.92    0.38
   8  -2   1    9.83    0.67
   8  -2   1    9.57    0.52
  -8   2  -1    9.28    0.58
   7  -3   1   38.40    1.26
   7  -3   1   37.31    1.11
   7  -3   1   38.49    1.59
  -7   3  -1   37.46    1.40
   6  -4   1   32.68    1.36
   6  -4   1   31.50    1.19
   6  -4   1   33.47    1.10
   6  -4   1   33.10    0.97
  -6   4  -1   32.94    1.22
   5  -5   1   10.41    0.40
   5  -5   1   11.79    0.53
   5  -5   1   10.35    0.49
   5  -5   1   10.33    0.50
   5  -5   1   10.29    0.40
   5  -5   1    9.70    0.50
  -5   5  -1    9.74    0.51
  -5   5  -1    9.60    0.51
  -5   5  -1   10.28    0.46
  -5   5  -1   10.62    0.63
   4  -6   1   10.10    0.45
   4  -6   1    9.34    0.50
   4  -6   1    8.60    0.49
   4  -6   1    8.97    0.37
   4  -6   1    9.49    0.37
   4  -6   1    9.49    0.47
  -4   6  -1    8.92    0.53
  -4   6  -1    8.96    0.54
  -4   6  -1    9.76    0.38
  -4   6  -1    8.98    0.39
  -4   6  -1    9.76    0.50
  -4   6  -1    9.23    0.48
   3  -7   1   12.48    0.46
   3  -7   1   12.55    0.53
   3  -7   1   12.74    0.65
   3  -7   1   12.82    0.47
   3  -7   1   13.21    0.64
  -3   7  -1   12.49    0.63
  -3   7  -1   13.09    0.56
  -3   7  -1   12.84    0.45
  -3   7  -1   12.96    0.48
  -3   7  -1   13.39    0.55
   2  -8   1   21.06    0.67
   2  -8   1   20.44    0.91
   2  -8   1   19.57    0.64
   2  -8   1   19.60    0.93
   2  -8   1   20.15    0.75
  -2   8  -1   20.61    0.76
  -2   8  -1   20.67    0.92
  -2   8  -1   19.85    0.78
  -2   8  -1   20.53    0.69
  -2   8  -1   21.13    0.64
   1  -9   1  113.05    3.55
   1  -9   1  112.36    4.44
   1  -9   1  113.12    4.42
   1  -9   1  112.73    3.57
   1  -9   1  110.78    3.25
   1  -9   1  110.90    3.01
  -1   9  -1  117.26    3.01
  -1   9  -1  115.97    4.43
  -1   9  -1  109.86    3.55
  -1   9  -1  111.38    3.25
   0 -10   1  143.99    4.60
   0 -10   1  149.34    4.20
   0 -10   1  144.18    5.74
   0  10  -1  145.39    5.73
   0  10  -1  148.59    3.88
   0  10  -1  146.79    5.71
  -1 -11   1    6.37    0.34
  -1 -11   1    4.87    0.30
  -1 -11   1    5.78    0.44
  -1 -11   1    5.58    0.36
   1  11  -1    6.18    0.41
   1  11  -1    5.75    0.41
   1  11  -1    5.62    0.28
   1  11  -1    5.88    0.32
  -2 -12   1   31.27    1.34
  -2 -12   1   29.61    0.97
  -2 -12   1   29.74    0.98
  -2 -12   1   29.37    1.06
   2  12  -1   29.24    0.96
   2  12  -1   28.96    1.27
   2  12  -1   30.82    1.30
   2  12  -1   30.62    0.89
  -3 -13   1   12.48    0.55
  -3 -13   1   12.66    0.52
  -3 -13   1   11.87    0.56
  -3 -13   1   12.81    0.72
   3  13  -1   13.63    0.65
   3  13  -1   11.63    0.61
   3  13  -1   13.09    0.47
   3  13  -1   12.63    0.49
  -4 -14   1   27.08    0.92
  -4 -14   1   25.59    1.01
   4  14  -1   25.43    1.11
   4  14  -1   26.58    0.84
   4  14  -1   29.14    1.15
  -5 -15   1    6.12    0.45
  -5 -15   1    7.31    0.44
   5  15  -1    6.27    0.33
   5  15  -1    7.12    0.35
  -6 -16   1   19.11    0.84
  -6 -16   1   18.53    0.78
   6  16  -1   19.18    0.65
   6  16  -1   18.29    0.63
  -7 -17   1    1.20    0.31
  -7 -17   1    1.11    0.29
   7  17  -1    0.90    0.18
   7  17  -1    0.78    0.17
  -8 -18   1    0.45    0.33
   8  18  -1    0.94    0.15
   8  18  -1    0.85    0.15
 -10  -2  -1    4.18    0.49
   9   1   1    6.93    0.31
  -9  -1  -1    7.25    0.59
   8   0   1    0.17    0.14
   8   0   1    0.16    0.19
  -8   0  -1   -0.16    0.27
   7  -1   1    8.04    0.57
   7  -1   1    7.70    0.43
   7  -1   1    7.20    0.35
  -7   1  -1    7.34    0.53
   6  -2   1    6.86    0.40
   6  -2   1    7.26    0.49
   6  -2   1    7.02    0.32
   6  -2   1    7.28    0.45
   5  -3   1    8.57    0.43
   5  -3   1    7.28    0.40
   5  -3   1    8.05    0.33
   5  -3   1    8.29    0.34
   5  -3   1    7.78    0.46
   5  -3   1    8.70    0.41
   5  -3   1    8.30    0.42
  -5   3  -1    7.92    0.47
  -5   3  -1    7.81    0.47
  -5   3  -1    8.16    0.40
  -5   3  -1    8.15    0.51
   4  -4   1   99.40    2.74
   4  -4   1   98.89    4.01
   4  -4   1  102.49    3.25
   4  -4   1  103.33    2.95
   4  -4   1  101.61    2.96
   4  -4   1  109.94    4.01
  -4   4  -1  103.07    2.76
  -4   4  -1  101.62    4.05
  -4   4  -1  101.18    3.27
  -4   4  -1  104.02    2.98
  -4   4  -1  101.36    3.26
   3  -5   1  133.27    3.51
   3  -5   1  132.37    4.14
   3  -5   1  131.32    3.79
   3  -5   1  128.89    5.16
   3  -5   1  138.22    5.16
  -3   5  -1  131.36    5.17
  -3   5  -1  128.22    4.14
  -3   5  -1  133.32    3.51
  -3   5  -1  133.84    4.16
  -3   5  -1  132.89    3.80
   2  -6   1   64.46    2.10
   2  -6   1   66.17    2.63
   2  -6   1   64.74    2.61
   2  -6   1   65.81    1.79
   2  -6   1   66.55    2.12
   2  -6   1   64.71    1.92
  -2   6  -1   66.58    2.11
  -2   6  -1   66.87    2.62
  -2   6  -1   65.89    1.93
  -2   6  -1   66.60    1.78
   1  -7   1  157.81    5.01
   1  -7   1  161.33    6.26
   1  -7   1  158.35    4.60
   1  -7   1  160.67    4.25
   1  -7   1  166.96    6.28
   1  -7   1  162.23    5.02
  -1   7  -1  163.69    6.27
  -1   7  -1  162.12    5.03
  -1   7  -1  159.49    5.01
  -1   7  -1  163.67    4.25
  -1   7  -1  160.17    4.60
   0  -8   1  257.28    7.25
   0  -8   1  254.26    7.89
   0  -8   1  256.03    6.70
   0  -8   1  252.70    7.91
   0  -8   1  252.30    9.90
   0   8  -1  253.54    9.89
   0   8  -1  257.71    6.69
   0   8  -1  262.43    7.25
   0   8  -1  256.00    9.88
   0   8  -1  257.89    7.89
  -1  -9   1  273.67   10.46
  -1  -9   1  250.52    8.33
   1   9  -1  273.82    7.07
   1   9  -1  271.65   10.43
   1   9  -1  268.43    7.67
   1   9  -1  283.99   10.45
  -2 -10   1   21.06    0.98
  -2 -10   1   21.78    0.78
  -2 -10   1   21.48    0.73
  -2 -10   1   20.84    0.71
   2  10  -1   22.40    0.95
   2  10  -1   21.22    0.65
   2  10  -1   21.33    0.71
   2  10  -1   20.39    0.92
  -3 -11   1   15.01    0.57
  -3 -11   1   15.39    0.56
  -3 -11   1   14.62    0.75
  -3 -11   1   14.43    0.62
   3  11  -1   14.82    0.50
   3  11  -1   15.96    0.69
   3  11  -1   14.15    0.52
   3  11  -1   13.74    0.66
  -4 -12   1    6.74    0.38
  -4 -12   1    6.82    0.53
  -4 -12   1    6.83    0.40
  -4 -12   1    6.74    0.43
   4  12  -1    6.57    0.35
   4  12  -1    6.59    0.31
   4  12  -1    6.97    0.32
   4  12  -1    6.85    0.32
   4  12  -1    7.92    0.39
  -5 -13   1   17.13    0.67
  -5 -13   1   16.05    0.72
   5  13  -1   16.32    0.57
   5  13  -1   16.75    0.57
  -6 -14   1   19.25    0.84
  -6 -14   1   19.33    0.78
   6  14  -1   19.36    0.64
   6  14  -1   19.61    0.64
  -7 -15   1    4.37    0.42
  -7 -15   1    3.86    0.37
   7  15  -1    3.91    0.27
   7  15  -1    3.84    0.27
  -8 -16   1    4.21    0.46
   8  16  -1    4.53    0.23
   8  16  -1    4.35    0.23
 -10  -4  -1    2.94    0.45
   9   3   1    0.41    0.13
  -9  -3  -1    0.21    0.31
   8   2   1    8.84    0.37
  -8  -2  -1    9.46    0.57
   7   1   1    7.79    0.35
   7   1   1    7.80    0.42
  -7  -1  -1    7.58    0.52
   6   0   1    0.13    0.21
   6   0   1   -0.11    0.15
   6   0   1   -0.19    0.13
   6   0   1   -0.01    0.20
  -6   0  -1    0.04    0.19
   5  -1   1   19.56    0.76
   5  -1   1   16.97    0.57
   5  -1   1   16.11    0.73
   5  -1   1   17.52    0.56
   5  -1   1   17.81    0.69
   5  -1   1   17.42    0.62
   5  -1   1   16.00    0.77
  -5   1  -1   17.16    0.71
  -5   1  -1   18.39    0.85
  -5   1  -1   17.32    0.64
  -5   1  -1   17.29    0.71
   4  -2   1   36.00    1.38
   4  -2   1   34.09    1.02
   4  -2   1   33.55    1.05
   4  -2   1   33.73    1.31
   4  -2   1   32.13    1.37
   4  -2   1   33.45    0.97
   4  -2   1   34.43    1.17
  -4   2  -1   33.42    1.17
  -4   2  -1   33.17    0.98
  -4   2  -1   33.46    1.05
  -4   2  -1   34.29    1.17
  -4   2  -1   33.66    1.43
   3  -3   1   50.70    2.10
   3  -3   1   51.77    1.55
   3  -3   1   54.08    2.10
   3  -3   1   53.07    1.44
   3  -3   1   52.36    1.71
  -3   3  -1   54.26    1.45
  -3   3  -1   51.41    1.56
  -3   3  -1   51.83    2.12
  -3   3  -1   54.76    1.72
   2  -4   1  281.11    7.95
   2  -4   1  282.84   10.84
   2  -4   1  278.70   10.83
   2  -4   1  281.69    8.66
   2  -4   1  293.44    7.34
   2  -4   1  279.55    8.65
  -2   4  -1  276.67    8.66
  -2   4  -1  281.07   10.84
  -2   4  -1  283.64    7.95
  -2   4  -1  280.82    7.34
  -2   4  -1  275.67    8.65
   1  -5   1  148.52    3.82
   1  -5   1  148.89    5.64
   1  -5   1  140.24    4.51
   1  -5   1  142.79    5.62
   1  -5   1  144.52    4.13
   1  -5   1  141.86    4.50
  -1   5  -1  151.04    3.82
  -1   5  -1  144.24    4.50
  -1   5  -1  143.60    4.51
  -1   5  -1  147.57    4.13
  -1   5  -1  145.73    5.63
   0  -6   1  141.15    4.02
   0  -6   1  134.45    5.48
   0  -6   1  139.85    3.71
   0  -6   1  137.51    4.37
   0  -6   1  141.91    4.39
   0   6  -1  144.27    3.71
   0   6  -1  139.79    4.37
   0   6  -1  148.15    4.02
   0   6  -1  143.12    5.47
   0   6  -1  142.36    4.39
   0   6  -1  140.09    5.48
  -1  -7   1  306.57    8.60
  -1  -7   1  313.47   11.74
  -1  -7   1  296.53    8.61
   1   7  -1  307.22    7.93
   1   7  -1  301.36    9.35
   1   7  -1  295.81   11.71
   1   7  -1  296.19    8.60
   1   7  -1  318.62   11.73
  -2  -8   1   65.20    2.66
  -2  -8   1   66.98    1.96
  -2  -8   1   64.90    1.95
   2   8  -1   64.81    2.62
   2   8  -1   69.29    2.64
   2   8  -1   68.39    1.94
   2   8  -1   68.24    1.81
  -3  -9   1   63.35    1.82
  -3  -9   1   61.71    1.83
  -3  -9   1   59.20    2.48
  -3  -9   1   60.38    1.99
   3   9  -1   65.50    2.42
   3   9  -1   61.47    1.67
   3   9  -1   59.35    2.40
   3   9  -1   59.72    1.79
  -4 -10   1   22.83    0.74
  -4 -10   1   21.31    0.77
  -4 -10   1   20.98    1.00
   4  10  -1   20.64    0.65
  -5 -11   1   28.82    0.96
  -5 -11   1   27.60    0.97
   5  11  -1   28.49    0.84
   5  11  -1   28.59    0.85
  -6 -12   1   24.55    0.89
  -6 -12   1   25.01    0.97
   6  12  -1   25.07    0.76
   6  12  -1   24.33    0.76
  -7 -13   1    1.68    0.32
  -7 -13   1    0.90    0.29
   7  13  -1    1.26    0.16
   7  13  -1    1.64    0.17
  -8 -14   1    5.41    0.45
   8  14  -1    4.63    0.21
   8  14  -1    4.75    0.21
  -9 -15   1    1.07    0.30
   9   5   1    3.26    0.23
  -9  -5  -1    3.72    0.41
   8   4   1    0.95    0.18
  -8  -4  -1    0.72    0.26
   7   3   1   37.88    1.12
  -7  -3  -1   39.37    1.43
   6   2   1    6.64    0.32
   6   2   1    6.39    0.34
   6   2   1    6.88    0.44
   5   1   1   16.98    0.78
   5   1   1   16.63    0.57
   5   1   1   16.26    0.69
   5   1   1   19.40    0.74
   5   1   1   15.76    0.72
   5   1   1   17.79    0.60
   5   1   1   17.04    0.56
  -5  -1  -1   17.71    0.84
  -5  -1  -1   16.53    0.73
  -5  -1  -1   17.00    0.71
  -5  -1  -1   18.26    0.64
   4   0   1   -0.11    0.12
   4   0   1   -0.07    0.11
   4   0   1   -0.17    0.13
   4   0   1    0.14    0.16
   4   0   1    0.01    0.13
   4   0   1   -0.14    0.10
   4   0   1    0.19    0.10
  -4   0  -1   -0.04    0.14
  -4   0  -1   -0.02    0.13
  -4   0  -1   -0.18    0.12
  -4   0  -1   -0.19    0.17
  -4   0  -1   -0.26    0.12
   3  -1   1   11.46    0.47
   3  -1   1   11.33    0.50
   3  -1   1   11.12    0.54
   3  -1   1   11.93    0.42
   3  -1   1   12.02    0.55
   3  -1   1   11.35    0.40
   3  -1   1   11.72    0.39
  -3   1  -1   11.11    0.40
  -3   1  -1   11.41    0.47
  -3   1  -1   11.59    0.57
  -3   1  -1   11.52    0.42
   2  -2   1  254.33    7.93
   2  -2   1  250.06    9.93
   2  -2   1  263.71    9.92
   2  -2   1  254.53    7.28
   2  -2   1  263.10    6.72
   2  -2   1  250.10    7.93
  -2   2  -1  266.34    6.73
  -2   2  -1  262.85    9.93
  -2   2  -1  254.40    7.29
  -2   2  -1  259.03    7.93
   1  -3   1  378.82   12.02
   1  -3   1  388.58   11.07
   1  -3   1  398.65   12.03
   1  -3   1  400.58   15.13
   1  -3   1  393.08   15.11
   1  -3   1  396.61   10.21
  -1   3  -1  381.76   15.11
  -1   3  -1  383.30   15.09
  -1   3  -1  399.22   11.06
  -1   3  -1  403.28   10.21
  -1   3  -1  389.09   12.03
  -1   3  -1  402.88   12.03
   0  -4   1  435.51   16.97
   0  -4   1  436.00   13.51
   0  -4   1  419.14   13.51
   0  -4   1  458.31   17.04
   0  -4   1  461.78   12.45
   0  -4   1  449.04   11.48
   0   4  -1  445.48   17.02
   0   4  -1  431.64   13.54
   0   4  -1  448.55   11.51
   0   4  -1  442.32   17.00
   0   4  -1  444.06   12.46
   0   4  -1  426.66   13.54
  -1  -5   1  144.82    4.08
  -1  -5   1  142.44    5.57
  -1  -5   1  140.52    4.09
   1   5  -1  142.63    4.44
   1   5  -1  150.30    5.56
   1   5  -1  144.99    4.08
   1   5  -1  138.94    5.55
   1   5  -1  147.43    3.77
   1   5  -1  145.09    4.09
  -2  -6   1  497.99   19.59
  -2  -6   1  498.70   14.38
   2   6  -1  509.55   13.28
   2   6  -1  528.14   15.62
   2   6  -1  541.85   19.62
   2   6  -1  501.48   19.61
   2   6  -1  495.53   14.36
  -3  -7   1   19.87    0.64
  -3  -7   1   19.59    0.64
  -3  -7   1   19.64    0.87
   3   7  -1   17.83    0.77
   3   7  -1   20.25    0.60
   3   7  -1   19.57    0.57
  -4  -8   1  107.87    3.09
  -4  -8   1  103.40    3.09
  -4  -8   1  109.27    4.21
   4   8  -1  104.95    2.82
  -5  -9   1   22.32    0.80
  -5  -9   1   23.14    0.79
  -5  -9   1   23.86    1.09
   5   9  -1   22.29    0.68
   5   9  -1   23.23    0.87
  -6 -10   1   47.42    1.50
  -6 -10   1   47.30    1.65
   6  10  -1   45.98    1.32
   6  10  -1   49.31    1.33
  -7 -11   1    4.41    0.38
  -7 -11   1    4.32    0.38
   7  11  -1    4.33    0.24
   7  11  -1    3.73    0.22
  -8 -12   1    0.46    0.24
  -9 -13   1    1.67    0.35
   9   7   1   15.14    0.50
  -9  -7  -1   15.06    0.79
   8   6   1   11.11    0.44
  -8  -6  -1   11.09    0.67
   7   5   1   23.25    0.75
  -7  -5  -1   24.38    0.97
   6   4   1   31.76    1.18
   6   4   1   33.02    0.96
  -6  -4  -1   32.47    1.19
   5   3   1    6.87    0.33
   5   3   1    8.53    0.45
   5   3   1    7.23    0.38
   5   3   1    7.90    0.33
   5   3   1    8.65    0.34
   5   3   1    9.19    0.42
  -5  -3  -1    7.73    0.39
  -5  -3  -1    8.34    0.45
  -5  -3  -1    8.19    0.51
   4   2   1   36.66    1.39
   4   2   1   31.40    1.37
   4   2   1   33.69    1.17
   4   2   1   33.67    1.03
   4   2   1   34.48    1.02
   4   2   1   34.69    0.98
  -4  -2  -1   32.93    1.06
  -4  -2  -1   33.87    0.98
  -4  -2  -1   35.05    1.18
  -4  -2  -1   34.12    1.44
   3   1   1   12.02    0.40
   3   1   1   12.20    0.55
   3   1   1   11.61    0.55
   3   1   1   11.48    0.49
   3   1   1   12.62    0.56
   3   1   1   12.00    0.53
   3   1   1   11.98    0.41
   3   1   1   11.63    0.40
  -3  -1  -1   11.35    0.48
  -3  -1  -1   10.72    0.42
  -3  -1  -1   12.43    0.41
  -3  -1  -1   11.10    0.57
   2   0   1   -0.19    0.12
   2   0   1   -0.17    0.08
   2   0   1   -0.04    0.10
   2   0   1   -0.13    0.11
   2   0   1    0.01    0.08
   2   0   1   -0.04    0.09
   2   0   1   -0.04    0.11
   2   0   1   -0.14    0.11
  -2   0  -1    0.02    0.08
  -2   0  -1   -0.03    0.11
  -2   0  -1   -0.04    0.10
  -2   0  -1    0.19    0.12
   1  -1   1  425.72   10.03
   1  -1   1  390.21   11.78
   1  -1   1  369.28   14.82
   1  -1   1  399.19   14.80
   1  -1   1  391.31   10.88
   1  -1   1  378.50   11.78
  -1   1  -1  379.23   11.78
  -1   1  -1  393.10   10.02
  -1   1  -1  369.45   14.77
  -1   1  -1  364.18   10.86
  -1   1  -1  384.49   11.79
  -1   1  -1  377.79   14.78
   0  -2   1    4.52    0.18
   0  -2   1    4.65    0.20
   0  -2   1    5.04    0.25
   0  -2   1    4.50    0.24
   0  -2   1    4.69    0.17
   0   2  -1    4.83    0.21
   0   2  -1    4.53    0.20
   0   2  -1    4.80    0.17
   0   2  -1    4.44    0.18
   0   2  -1    4.89    0.25
   0   2  -1    4.58    0.24
  -1  -3   1  117.41    3.38
  -1  -3   1  122.75    4.61
  -1  -3   1  119.47    3.12
   1   3  -1  115.12    3.38
   1   3  -1  130.78    4.60
   1   3  -1  121.16    3.12
   1   3  -1  122.77    3.38
   1   3  -1  123.56    3.68
   1   3  -1  104.02    4.60
  -2  -4   1  318.98   12.16
  -2  -4   1  312.45    8.92
   2   4  -1  312.08    8.24
   2   4  -1  321.53    9.70
   2   4  -1  331.72    8.92
   2   4  -1  303.95    8.91
  -3  -5   1  196.72    5.60
   3   5  -1  205.79    5.16
   3   5  -1  190.36    5.56
  -4  -6   1    5.49    0.32
  -4  -6   1    5.16    0.29
  -4  -6   1    5.20    0.29
   4   6  -1    5.13    0.22
   4   6  -1    5.15    0.32
  -5  -7   1    7.58    0.39
  -5  -7   1    7.20    0.36
   5   7  -1    7.14    0.28
   5   7  -1    8.10    0.41
  -6  -8   1    2.80    0.28
   6   8  -1    2.99    0.28
   6   8  -1    2.61    0.19
  -7  -9   1    8.38    0.49
   7   9  -1    8.27    0.31
   7   9  -1    8.16    0.30
  -8 -10   1    6.89    0.51
  -9 -11   1    3.13    0.40
   9   9   1    4.69    0.25
  -9  -9  -1    4.35    0.44
   8   8   1    5.51    0.32
  -8  -8  -1    5.55    0.47
   7   7   1    1.58    0.19
  -7  -7  -1    1.18    0.26
   6   6   1   21.62    0.88
  -6  -6  -1   20.92    0.86
   5   5   1   11.98    0.51
   5   5   1   10.45    0.50
   5   5   1    9.63    0.48
   5   5   1   10.58    0.41
   5   5   1    9.89    0.40
  -5  -5  -1   10.73    0.48
  -5  -5  -1   10.54    0.53
  -5  -5  -1   10.40    0.61
   4   4   1  111.64    4.02
   4   4   1   96.11    4.00
   4   4   1  103.89    2.75
   4   4   1   99.54    3.27
   4   4   1  103.66    2.96
  -4  -4  -1  105.03    3.27
  -4  -4  -1  101.95    2.76
  -4  -4  -1  100.90    4.07
  -4  -4  -1  103.11    3.00
   3   3   1   51.25    2.09
   3   3   1   53.82    1.55
   3   3   1   54.01    1.44
   3   3   1   52.69    1.72
   3   3   1   52.63    1.50
   3   3   1   54.73    2.10
  -3  -3  -1   51.21    2.12
  -3  -3  -1   51.78    1.57
  -3  -3  -1   52.82    1.45
   2   2   1  264.04    6.65
   2   2   1  252.51    7.85
   2   2   1  250.23    7.84
   2   2   1  255.51    7.20
   2   2   1  247.45    7.08
   2   2   1  257.56    7.20
   2   2   1  261.40    9.82
   2   2   1  248.94    9.81
  -2  -2  -1  256.65    9.82
  -2  -2  -1  255.30    6.65
  -2  -2  -1  255.72    7.21
   1   1   1  387.48   14.61
   1   1   1  374.27   10.68
   1   1   1  374.88   11.61
   1   1   1  396.44    9.86
   1   1   1  379.27   14.60
   1   1   1  377.68   11.60
  -1  -1  -1  381.07    9.87
  -1  -1  -1  383.30   14.57
  -1  -1  -1  376.54   11.62
  -1  -1  -1  367.09   10.70
  -1  -1  -1  377.17   14.61
   0   0  -1   -0.06    0.03
   0   0  -1   -0.16    0.03
   0   0  -1   -0.09    0.04
  -1  -1   1  186.43    6.65
  -1  -1   1  194.72    5.73
   1   1  -1  190.01    5.72
   1   1  -1  176.34    5.71
  -2  -2   1   57.03    1.79
  -2  -2   1   60.62    1.64
  -2  -2   1   55.74    1.51
  -2  -2   1   55.69    1.63
   2   2  -1   59.05    1.50
   2   2  -1   54.39    1.79
   2   2  -1   58.99    2.13
   2   2  -1   58.21    1.79
  -3  -3   1  130.98    3.65
  -3  -3   1  131.19    3.99
  -3  -3   1  129.35    3.38
   3   3  -1  131.91    3.36
   3   3  -1  132.29    3.98
   3   3  -1  118.57    4.66
   3   3  -1  125.77    3.98
  -4  -4   1    4.08    0.24
  -4  -4   1    3.93    0.25
  -4  -4   1    3.36    0.20
   4   4  -1    3.72    0.26
   4   4  -1    4.29    0.19
  -5  -5   1   16.52    0.57
  -5  -5   1   15.70    0.64
  -5  -5   1   15.79    0.57
   5   5  -1   16.44    0.48
   5   5  -1   15.15    0.62
  -6  -6   1   26.56    0.89
   6   6  -1   25.96    0.74
   6   6  -1   25.74    0.95
  -7  -7   1   18.99    0.78
   7   7  -1   18.80    0.53
   7   7  -1   17.52    0.53
  -8  -8   1   19.77    0.87
  -9  -9   1    6.25    0.53
   9  11   1    0.74    0.15
   9  11   1    0.95    0.17
  -9 -11  -1    1.26    0.32
   8  10   1    4.15    0.30
  -8 -10  -1    4.09    0.41
   7   9   1   15.77    0.58
  -7  -9  -1   16.65    0.80
   6   8   1   29.87    1.13
   6   8   1   28.27    0.90
  -6  -8  -1   29.73    1.12
   5   7   1    5.75    0.35
   5   7   1    4.49    0.37
   5   7   1    5.49    0.33
   5   7   1    5.00    0.28
   5   7   1    5.10    0.28
   5   7   1    4.67    0.31
  -5  -7  -1    4.33    0.44
  -5  -7  -1    4.75    0.36
  -5  -7  -1    5.52    0.40
   4   6   1    9.59    0.49
   4   6   1    9.45    0.38
   4   6   1    9.14    0.35
   4   6   1    8.77    0.45
   4   6   1    8.68    0.46
  -4  -6  -1    8.98    0.44
  -4  -6  -1    8.68    0.41
  -4  -6  -1    9.62    0.54
   3   5   1  132.28    5.20
   3   5   1  139.33    5.22
   3   5   1  137.82    3.55
   3   5   1  132.35    3.83
  -3  -5  -1  132.99    5.24
  -3  -5  -1  137.43    4.20
  -3  -5  -1  125.40    3.74
  -3  -5  -1  137.40    3.85
  -3  -5  -1  131.04    3.85
   2   4   1  282.38   10.86
   2   4   1  281.49    7.97
   2   4   1  279.41    8.67
   2   4   1  279.56    7.35
   2   4   1  283.16   10.85
  -2  -4  -1  290.24    7.97
  -2  -4  -1  272.58    7.82
  -2  -4  -1  287.06    7.98
  -2  -4  -1  282.50   10.87
   1   3   1  405.51   11.07
   1   3   1  387.59   11.06
   1   3   1  391.82   12.02
   1   3   1  379.73   15.11
   1   3   1  399.30   15.08
  -1  -3  -1  396.16   15.08
  -1  -3  -1  403.49   11.09
  -1  -3  -1  386.46   12.02
  -1  -3  -1  385.26   11.06
   0   2   1    4.92    0.25
   0   2   1    4.76    0.24
   0   2   1    4.48    0.18
   0   2   1    4.94    0.19
   0   2   1    4.48    0.20
   0   2   1    4.50    0.17
   0  -2  -1    4.65    0.17
   0  -2  -1    4.80    0.25
   0  -2  -1    4.65    0.20
   0  -2  -1    4.82    0.19
   0  -2  -1    4.75    0.25
  -1   1   1  190.56    5.65
  -1   1   1  174.83    5.64
   1  -1  -1  180.64    5.13
   1  -1  -1  197.76    5.64
   1  -1  -1  177.02    5.64
  -2   0   1    0.02    0.03
  -2   0   1    0.03    0.06
  -2   0   1    0.24    0.07
  -2   0   1    0.05    0.03
  -2   0   1    0.19    0.05
   2   0  -1    0.11    0.06
   2   0  -1    0.04    0.06
   2   0  -1    0.03    0.11
   2   0  -1    0.12    0.10
  -3  -1   1   21.91    0.67
  -3  -1   1   22.53    0.76
  -3  -1   1   22.47    0.63
  -3  -1   1   23.07    0.68
  -3  -1   1   21.03    0.76
   3   1  -1   23.49    0.94
   3   1  -1   22.86    0.61
   3   1  -1   22.65    0.75
   3   1  -1   23.09    0.75
   3   1  -1   21.76    0.71
  -4  -2   1   73.35    2.32
  -4  -2   1   72.46    2.12
   4   2  -1   71.95    2.31
   4   2  -1   70.96    2.73
   4   2  -1   74.48    2.11
   4   2  -1   75.25    1.93
  -5  -3   1   49.51    1.63
  -5  -3   1   48.32    1.48
   5   3  -1   49.09    1.61
   5   3  -1   48.66    1.32
   5   3  -1   51.49    1.96
  -6  -4   1    4.75    0.31
   6   4  -1    4.31    0.19
   6   4  -1    4.92    0.34
  -7  -5   1    7.68    0.47
   7   5  -1    7.09    0.23
  -8  -6   1    0.35    0.25
  -9  -7   1    3.51    0.36
 -10  -8   1    5.58    0.54
   9  13   1    0.99    0.18
   9  13   1    1.02    0.18
  -9 -13  -1    1.87    0.36
   8  12   1    8.69    0.41
  -8 -12  -1    9.88    0.61
   7  11   1    3.29    0.26
  -7 -11  -1    4.60    0.43
   6  10   1    2.81    0.23
  -6 -10  -1    2.68    0.31
   5   9   1    9.34    0.49
   5   9   1    8.80    0.39
   5   9   1    8.59    0.50
   5   9   1    8.37    0.46
   5   9   1    8.62    0.38
  -5  -9  -1    9.05    0.48
  -5  -9  -1    8.53    0.51
  -5  -9  -1    8.69    0.61
   4   8   1    5.18    0.29
   4   8   1    5.59    0.37
   4   8   1    5.18    0.36
   4   8   1    5.32    0.30
  -4  -8  -1    5.12    0.44
  -4  -8  -1    5.62    0.35
  -4  -8  -1    5.29    0.34
  -4  -8  -1    4.82    0.32
   3   7   1   11.86    0.60
   3   7   1   12.92    0.62
   3   7   1   12.17    0.46
   3   7   1   12.37    0.43
  -3  -7  -1   12.52    0.49
  -3  -7  -1   12.73    0.53
  -3  -7  -1   13.13    0.50
  -3  -7  -1   12.79    0.66
   2   6   1   67.32    1.93
   2   6   1   65.37    2.62
   2   6   1   67.05    2.63
  -2  -6  -1   66.80    1.95
  -2  -6  -1   64.34    1.93
  -2  -6  -1   66.18    2.64
   1   5   1  142.31    5.63
   1   5   1  143.17    4.50
   1   5   1  144.58    4.14
   1   5   1  145.83    5.64
   1   5   1  142.76    4.14
  -1  -5  -1  150.02    5.65
  -1  -5  -1  147.24    4.15
  -1  -5  -1  144.10    4.50
  -1  -5  -1  149.85    4.14
   0   4   1  447.90   12.40
   0   4   1  439.98   13.48
   0   4   1  441.05   12.38
   0   4   1  433.60   16.88
   0   4   1  437.06   16.94
   0  -4  -1  437.70   16.90
   0  -4  -1  449.59   12.41
   0  -4  -1  430.00   16.95
   0  -4  -1  439.39   13.48
  -1   3   1  120.66    4.47
  -1   3   1  114.24    3.57
  -1   3   1  116.83    3.28
   1  -3  -1  114.41    3.26
   1  -3  -1  116.82    3.58
   1  -3  -1  116.35    3.27
   1  -3  -1  104.62    4.46
   1  -3  -1  124.12    4.46
   1  -3  -1  114.78    3.57
  -2   2   1   55.90    1.60
  -2   2   1   54.18    1.75
  -2   2   1   58.60    1.76
  -2   2   1   58.19    1.49
   2  -2  -1   53.67    1.75
   2  -2  -1   56.58    1.75
   2  -2  -1   55.73    1.62
  -3   1   1   22.78    0.75
  -3   1   1   22.00    0.75
  -3   1   1   22.32    0.67
  -3   1   1   22.70    0.63
   3  -1  -1   21.76    0.71
   3  -1  -1   22.72    0.75
   3  -1  -1   22.15    0.61
   3  -1  -1   22.87    0.92
   3  -1  -1   21.61    0.74
  -4   0   1   -0.17    0.10
  -4   0   1   -0.19    0.12
  -4   0   1   -0.01    0.12
   4   0  -1    0.05    0.10
   4   0  -1   -0.15    0.16
   4   0  -1   -0.18    0.06
   4   0  -1   -0.09    0.13
  -5  -1   1    9.31    0.39
  -5  -1   1   10.14    0.43
  -5  -1   1    9.50    0.46
   5   1  -1    9.70    0.31
   5   1  -1    9.51    0.42
   5   1  -1    9.71    0.58
   5   1  -1   10.09    0.42
  -6  -2   1    8.67    0.38
  -6  -2   1    7.52    0.41
   6   2  -1    8.53    0.42
   6   2  -1    8.25    0.40
   6   2  -1    8.39    0.27
   6   2  -1    8.36    0.61
  -7  -3   1    1.42    0.25
  -8  -4   1    8.74    0.54
  -9  -5   1    7.58    0.55
 -10  -6   1    1.27    0.34
   8  14   1    1.67    0.22
  -8 -14  -1    2.11    0.36
   7  13   1    2.96    0.24
  -7 -13  -1    2.23    0.34
   6  12   1    1.35    0.20
  -6 -12  -1    1.64    0.29
   5  11   1    1.97    0.21
   5  11   1    2.43    0.29
   5  11   1    2.45    0.26
  -5 -11  -1    2.43    0.28
  -5 -11  -1    2.46    0.32
   4  10   1   98.02    3.68
   4  10   1   88.53    3.66
   4  10   1   93.55    2.72
   4  10   1   92.02    2.52
  -4 -10  -1   92.68    3.75
  -4 -10  -1   94.31    2.77
  -4 -10  -1   93.99    2.75
  -4 -10  -1   89.80    3.00
   3   9   1   41.34    1.75
   3   9   1   43.16    1.31
   3   9   1   43.88    1.77
   3   9   1   43.01    1.21
  -3  -9  -1   44.46    1.35
  -3  -9  -1   42.61    1.80
  -3  -9  -1   42.52    1.33
  -3  -9  -1   42.08    1.45
   2   8   1   20.22    0.69
   2   8   1   20.42    0.93
   2   8   1   20.74    0.91
  -2  -8  -1   20.62    0.69
  -2  -8  -1   20.44    0.75
  -2  -8  -1   20.61    0.95
   1   7   1  163.95    4.66
   1   7   1  165.79    4.67
   1   7   1  161.92    6.34
   1   7   1  164.58    5.07
   1   7   1  162.51    6.35
  -1  -7  -1  162.92    5.07
  -1  -7  -1  161.55    6.36
  -1  -7  -1  164.35    4.66
  -1  -7  -1  164.52    4.67
   0   6   1  140.55    4.01
   0   6   1  140.80    4.35
   0   6   1  137.21    5.45
   0   6   1  143.70    4.00
   0  -6  -1  138.94    5.45
   0  -6  -1  142.04    4.36
   0  -6  -1  140.16    4.00
   0  -6  -1  140.62    5.46
  -1   5   1  141.35    4.42
  -1   5   1  145.47    4.43
  -1   5   1  143.92    4.06
  -1   5   1  143.06    5.53
   1  -5  -1  148.68    5.53
   1  -5  -1  141.62    5.53
   1  -5  -1  143.06    4.42
   1  -5  -1  140.57    4.05
   1  -5  -1  140.99    4.43
  -2   4   1  320.14    8.09
  -2   4   1  317.08    8.76
  -2   4   1  316.77   11.94
  -2   4   1  304.79    9.53
   2  -4  -1  298.41    9.53
   2  -4  -1  342.09   11.96
   2  -4  -1  313.77    8.75
   2  -4  -1  266.07   11.94
   2  -4  -1  321.02    9.54
   2  -4  -1  310.43    8.69
  -3   3   1  133.05    3.40
  -3   3   1  132.92    4.02
  -3   3   1  127.52    4.01
  -3   3   1  127.41    3.67
   3  -3  -1  129.41    3.38
   3  -3  -1  130.31    3.68
   3  -3  -1  119.51    3.64
   3  -3  -1  135.51    4.01
   3  -3  -1  128.98    4.00
  -4   2   1   75.42    2.29
  -4   2   1   70.55    2.28
  -4   2   1   73.39    2.07
   4  -2  -1   62.36    2.66
   4  -2  -1   71.26    2.26
   4  -2  -1   73.41    2.10
   4  -2  -1   74.61    1.90
  -5   1   1    9.45    0.37
  -5   1   1    9.50    0.43
  -5   1   1    9.34    0.44
   5  -1  -1    9.72    0.30
   5  -1  -1    9.26    0.41
   5  -1  -1    8.96    0.40
   5  -1  -1    9.96    0.54
  -6   0   1    0.00    0.13
  -6   0   1    0.24    0.18
  -6   0   1    0.12    0.16
   6   0  -1    0.31    0.16
   6   0  -1   -0.15    0.16
   6   0  -1   -0.04    0.07
   6   0  -1   -0.28    0.22
  -7  -1   1    1.42    0.25
   7   1  -1    1.35    0.22
   7   1  -1    1.94    0.35
  -8  -2   1    4.41    0.42
  -9  -3   1    0.03    0.22
 -10  -4   1   15.27    0.77
   8  16   1   12.92    0.53
   8  16   1   13.55    0.54
  -8 -16  -1   13.82    0.77
   7  15   1    1.74    0.24
  -7 -15  -1    1.86    0.34
   6  14   1    3.04    0.26
   6  14   1    3.70    0.29
  -6 -14  -1    2.99    0.39
   5  13   1   65.74    1.87
   5  13   1   61.38    2.65
   5  13   1   72.94    2.69
  -5 -13  -1   66.65    2.26
  -5 -13  -1   64.93    2.06
   4  12   1   45.71    1.40
   4  12   1   46.56    1.89
   4  12   1   45.73    1.31
   4  12   1   42.89    1.86
  -4 -12  -1   44.19    1.46
  -4 -12  -1   47.26    1.98
  -4 -12  -1   45.87    1.44
  -4 -12  -1   43.90    1.57
   3  11   1   50.61    1.53
   3  11   1   51.70    2.07
   3  11   1   48.08    2.05
  -3 -11  -1   49.64    1.70
  -3 -11  -1   50.03    2.12
  -3 -11  -1   49.95    1.55
  -3 -11  -1   51.84    1.57
   2  10   1    6.05    0.31
   2  10   1    6.79    0.44
   2  10   1    6.19    0.44
  -2 -10  -1    5.78    0.33
  -2 -10  -1    5.86    0.42
  -2 -10  -1    6.05    0.36
  -2 -10  -1    6.82    0.36
   1   9   1  116.19    4.46
   1   9   1  110.21    3.28
   1   9   1  113.26    4.44
  -1  -9  -1  113.91    3.27
  -1  -9  -1  114.81    4.47
  -1  -9  -1  111.32    3.28
   0   8   1  261.70    7.20
   0   8   1  254.18    7.21
   0   8   1  254.93    9.81
   0   8   1  254.08    7.83
   0  -8  -1  246.69    9.82
   0  -8  -1  256.84    7.83
   0  -8  -1  255.48    7.20
   0  -8  -1  249.12    9.81
  -1   7   1  298.42   11.57
  -1   7   1  296.90    9.23
  -1   7   1  301.51    8.49
   1  -7  -1  296.35   11.58
   1  -7  -1  309.98   11.57
   1  -7  -1  301.37    8.49
   1  -7  -1  300.75    9.23
   1  -7  -1  299.02    9.25
  -2   6   1  522.15   19.18
  -2   6   1  490.49   14.06
  -2   6   1  514.38   12.98
  -2   6   1  489.15   15.29
   2  -6  -1  509.68   15.30
   2  -6  -1  521.61   19.16
   2  -6  -1  498.93   14.06
   2  -6  -1  459.78   19.16
   2  -6  -1  497.21   13.92
   2  -6  -1  491.14   15.29
  -3   5   1  203.92    5.65
  -3   5   1  192.67    6.16
  -3   5   1  197.69    5.22
  -3   5   1  202.87    7.70
   3  -5  -1  199.96    5.63
   3  -5  -1  197.74    6.15
   3  -5  -1  201.00    5.63
  -4   4   1    3.99    0.30
  -4   4   1    4.03    0.23
  -4   4   1    4.16    0.29
   4  -4  -1    4.18    0.20
   4  -4  -1    3.81    0.25
   4  -4  -1    4.29    0.34
  -5   3   1   47.77    1.46
  -5   3   1   49.00    1.62
  -5   3   1   49.98    1.63
   5  -3  -1   48.10    1.59
   5  -3  -1   49.61    1.92
   5  -3  -1   48.32    1.32
   5  -3  -1   49.08    1.50
  -6   2   1    8.37    0.46
  -6   2   1    8.10    0.40
   6  -2  -1    8.92    0.58
   6  -2  -1    8.03    0.28
   6  -2  -1    8.40    0.45
   6  -2  -1    8.86    0.41
  -7   1   1    1.57    0.27
   7  -1  -1    1.71    0.34
   7  -1  -1    1.52    0.24
  -8   0   1   -0.02    0.19
   8   0  -1   -0.23    0.30
   8   0  -1    0.19    0.22
  -9  -1   1   15.29    0.78
 -10  -2   1    1.64    0.31
   8  18   1    1.28    0.25
   8  18   1    1.08    0.22
  -8 -18  -1    1.72    0.37
   7  17   1    5.22    0.38
   7  17   1    4.78    0.36
  -7 -17  -1    5.57    0.50
   6  16   1    5.34    0.35
   6  16   1    4.18    0.29
   6  16   1    6.33    0.38
  -6 -16  -1    5.68    0.48
   5  15   1   -0.11    0.19
   5  15   1    0.08    0.24
   5  15   1    0.25    0.19
  -5 -15  -1   -0.04    0.22
  -5 -15  -1    0.01    0.25
   4  14   1   41.57    1.22
   4  14   1   40.83    1.74
   4  14   1   45.21    1.77
  -4 -14  -1   41.72    1.36
  -4 -14  -1   39.39    1.84
  -4 -14  -1   39.41    1.48
   3  13   1    1.53    0.26
   3  13   1    1.47    0.22
   3  13   1    1.38    0.25
  -3 -13  -1    1.25    0.20
  -3 -13  -1    1.62    0.29
  -3 -13  -1    1.45    0.23
   2  12   1    1.88    0.24
   2  12   1    2.79    0.30
   2  12   1    2.17    0.22
  -2 -12  -1    1.89    0.20
  -2 -12  -1    1.94    0.20
  -2 -12  -1    1.88    0.29
  -2 -12  -1    2.01    0.23
   1  11   1    4.05    0.27
   1  11   1    4.12    0.36
   1  11   1    3.72    0.39
  -1 -11  -1    3.89    0.30
  -1 -11  -1    3.89    0.28
  -1 -11  -1    3.80    0.40
   0  10   1  144.16    5.63
   0  10   1  147.24    4.51
   0  10   1  149.38    4.16
   0  10   1  148.79    4.14
   0 -10  -1  124.77    4.49
   0 -10  -1  150.75    4.14
   0 -10  -1  144.13    5.65
  -1   9   1  270.11   10.47
  -1   9   1  272.31    7.69
  -1   9   1  268.89    8.36
   1  -9  -1  272.46    7.68
   1  -9  -1  266.26   10.47
   1  -9  -1  275.08   10.49
   1  -9  -1  273.05    8.36
  -2   8   1   68.69    2.68
  -2   8   1   65.75    2.15
  -2   8   1   67.88    1.83
  -2   8   1   68.27    1.97
   2  -8  -1   66.71    2.66
   2  -8  -1   67.33    2.66
   2  -8  -1   67.52    1.96
   2  -8  -1   65.65    2.15
  -3   7   1   19.83    0.66
  -3   7   1   19.43    0.73
  -3   7   1   20.51    0.63
  -3   7   1   20.42    0.90
   3  -7  -1   19.47    0.84
   3  -7  -1   21.29    0.85
   3  -7  -1   19.78    0.72
   3  -7  -1   20.91    0.72
   3  -7  -1   19.84    0.63
  -4   6   1    4.67    0.28
  -4   6   1    5.04    0.33
  -4   6   1    4.99    0.37
   4  -6  -1    5.36    0.30
   4  -6  -1    4.61    0.37
  -5   5   1   15.37    0.62
  -5   5   1   16.50    0.56
   5  -5  -1   14.78    0.60
   5  -5  -1   15.71    0.62
  -6   4   1    4.71    0.30
  -6   4   1    4.95    0.35
   6  -4  -1    3.85    0.31
   6  -4  -1    4.49    0.47
   6  -4  -1    4.50    0.35
  -7   3   1    1.36    0.23
   7  -3  -1    1.00    0.25
   7  -3  -1    1.57    0.33
  -8   2   1    5.16    0.44
   8  -2  -1    4.59    0.49
   8  -2  -1    4.95    0.42
  -9   1   1   15.67    0.79
   9  -1  -1   15.57    0.72
   9  -1  -1   17.34    1.00
 -10   0   1   -0.38    0.21
   7  19   1    4.89    0.35
  -7 -19  -1    3.97    0.49
   6  18   1    4.92    0.36
   6  18   1    4.20    0.34
   6  18   1    3.12    0.26
  -6 -18  -1    3.61    0.45
  -6 -18  -1    4.20    0.38
   5  17   1    0.82    0.27
   5  17   1    0.83    0.22
   5  17   1    0.55    0.21
  -5 -17  -1    0.77    0.32
  -5 -17  -1    0.57    0.29
   4  16   1   37.55    1.55
   4  16   1   33.79    1.52
   4  16   1   34.32    1.08
  -4 -16  -1   35.60    1.31
  -4 -16  -1   32.90    1.18
   3  15   1    3.58    0.43
   3  15   1    4.29    0.34
   3  15   1    4.35    0.47
  -3 -15  -1    4.26    0.46
  -3 -15  -1    4.45    0.37
  -3 -15  -1    4.03    0.37
   2  14   1   75.71    2.30
   2  14   1   76.08    3.09
   2  14   1   77.78    3.12
  -2 -14  -1   76.35    2.30
  -2 -14  -1   76.77    3.15
  -2 -14  -1   76.29    2.52
   1  13   1   30.62    1.00
   1  13   1   29.60    1.32
   1  13   1   29.90    1.35
  -1 -13  -1   29.77    1.36
  -1 -13  -1   30.51    1.09
   0  12   1   23.27    1.06
   0  12   1   24.38    0.82
   0 -12  -1   23.40    0.78
   0 -12  -1   22.56    1.08
   0 -12  -1   23.44    0.87
  -1  11   1    6.42    0.44
  -1  11   1    6.62    0.31
  -1  11   1    6.16    0.36
  -1  11   1    6.24    0.33
   1 -11  -1    6.18    0.45
   1 -11  -1    6.20    0.44
   1 -11  -1    6.00    0.33
   1 -11  -1    6.14    0.34
  -2  10   1   21.55    0.78
  -2  10   1   20.28    0.66
  -2  10   1   21.62    0.83
  -2  10   1   21.93    0.95
  -2  10   1   21.55    0.70
   2 -10  -1   20.80    0.94
   2 -10  -1   20.67    0.96
   2 -10  -1   20.86    0.69
   2 -10  -1   20.78    0.77
  -3   9   1   59.24    1.96
  -3   9   1   59.90    1.67
  -3   9   1   60.95    1.99
  -3   9   1   60.20    2.44
  -3   9   1   60.92    1.79
   3  -9  -1   58.80    1.95
   3  -9  -1   63.37    2.40
   3  -9  -1   59.22    1.83
   3  -9  -1   60.29    2.40
   3  -9  -1   60.45    1.77
  -4   8   1  104.51    3.02
  -4   8   1  104.97    3.30
  -4   8   1  108.75    4.11
   4  -8  -1  107.14    3.05
   4  -8  -1  106.53    3.29
   4  -8  -1  106.10    2.98
   4  -8  -1   90.76    4.01
  -5   7   1    7.16    0.36
  -5   7   1    7.21    0.43
  -5   7   1    7.49    0.50
   5  -7  -1    8.24    0.44
   5  -7  -1    7.64    0.40
  -6   6   1   26.08    1.01
  -6   6   1   26.38    0.90
   6  -6  -1   28.02    0.98
   6  -6  -1   26.18    0.96
  -7   5   1    6.51    0.46
   7  -5  -1    6.76    0.58
   7  -5  -1    6.16    0.44
  -8   4   1    8.91    0.56
   8  -4  -1    8.72    0.70
   8  -4  -1    8.75    0.55
  -9   3   1    0.73    0.30
   9  -3  -1    0.46    0.37
   9  -3  -1    0.27    0.28
 -10   2   1    1.76    0.36
   7  21   1    1.60    0.25
  -7 -21  -1    3.15    0.47
   6  20   1    3.98    0.35
   6  20   1    2.72    0.29
  -6 -20  -1    3.52    0.43
  -6 -20  -1    3.28    0.45
   5  19   1   16.75    0.87
   5  19   1   19.08    0.69
  -5 -19  -1   17.68    0.89
  -5 -19  -1   17.57    0.80
   4  18   1    6.96    0.52
  -4 -18  -1    7.38    0.53
  -4 -18  -1    6.90    0.49
   3  17   1   24.59    1.18
  -3 -17  -1   25.28    1.01
  -3 -17  -1   25.49    1.29
  -3 -17  -1   24.81    0.93
   2  16   1   33.29    1.51
   2  16   1   33.59    1.12
   2  16   1   32.33    1.46
  -2 -16  -1   33.00    1.53
  -2 -16  -1   32.12    1.23
  -2 -16  -1   32.86    1.10
   1  15   1   20.08    0.97
   1  15   1   19.97    1.01
   1  15   1   20.79    0.76
  -1 -15  -1   19.32    1.01
  -1 -15  -1   19.14    0.72
  -1 -15  -1   21.51    0.82
   0  14   1   32.68    1.00
   0  14   1   33.32    1.43
   0  14   1   33.52    1.09
   0 -14  -1   32.84    1.06
   0 -14  -1   32.66    1.47
   0 -14  -1   32.76    1.18
  -1  13   1   28.19    0.88
  -1  13   1   28.90    1.26
   1 -13  -1   27.75    1.29
   1 -13  -1   29.28    0.94
   1 -13  -1   29.54    1.26
  -2  12   1   29.40    1.06
  -2  12   1   30.55    0.96
  -2  12   1   29.94    0.90
  -2  12   1   29.35    1.09
  -2  12   1   31.07    1.31
   2 -12  -1   29.35    0.95
   2 -12  -1   28.94    1.06
   2 -12  -1   29.70    1.30
   2 -12  -1   29.08    1.28
  -3  11   1   14.28    0.51
  -3  11   1   14.51    0.74
  -3  11   1   14.39    0.63
  -3  11   1   14.21    0.66
  -3  11   1   14.38    0.55
   3 -11  -1   15.61    0.71
   3 -11  -1   13.87    0.52
   3 -11  -1   14.70    0.59
   3 -11  -1   14.10    0.71
  -4  10   1   21.00    1.00
  -4  10   1   20.86    0.83
  -4  10   1   21.54    0.74
  -4  10   1   21.65    0.84
   4 -10  -1   19.72    0.91
   4 -10  -1   22.22    0.70
   4 -10  -1   23.43    0.93
   4 -10  -1   20.79    0.80
   4 -10  -1   21.67    0.81
  -5   9   1   23.79    0.82
  -5   9   1   23.61    1.10
  -5   9   1   23.48    0.91
   5  -9  -1   24.23    0.88
   5  -9  -1   24.05    0.89
   6  -8  -1    3.34    0.28
   6  -8  -1    2.52    0.31
  -7   7   1   18.16    0.81
   7  -7  -1   18.61    0.77
   7  -7  -1   17.90    0.96
  -8   6   1    0.54    0.27
   8  -6  -1    0.39    0.33
   8  -6  -1    0.43    0.25
  -9   5   1    6.98    0.52
   9  -5  -1    7.57    0.71
   9  -5  -1    7.91    0.57
 -10   4   1   13.92    0.79
   6  22   1    1.07    0.25
  -6 -22  -1    0.53    0.32
  -6 -22  -1    1.08    0.36
   5  21   1   18.95    0.98
   5  21   1   21.46    0.78
  -5 -21  -1   21.38    0.90
  -5 -21  -1   20.65    0.96
   4  20   1    2.44    0.36
  -4 -20  -1    2.93    0.33
  -4 -20  -1    2.91    0.41
   3  19   1    5.45    0.53
  -3 -19  -1    5.79    0.47
  -3 -19  -1    4.73    0.40
  -3 -19  -1    5.85    0.65
   2  18   1   55.93    2.35
   2  18   1   55.05    1.77
   2  18   1   55.37    1.63
  -2 -18  -1   56.21    2.42
  -2 -18  -1   56.28    1.94
  -2 -18  -1   55.53    1.77
   1  17   1    1.57    0.21
   1  17   1    1.49    0.29
   1  17   1    1.28    0.25
  -1 -17  -1    1.38    0.29
  -1 -17  -1    1.62    0.33
  -1 -17  -1    1.60    0.25
   0  16   1    6.41    0.36
   0  16   1    6.69    0.53
   0 -16  -1    7.02    0.37
   0 -16  -1    6.75    0.43
   0 -16  -1    6.56    0.51
  -1  15   1    7.28    0.39
  -1  15   1    8.72    0.55
   1 -15  -1    8.95    0.47
   1 -15  -1    8.37    0.59
   1 -15  -1    8.49    0.55
   1 -15  -1    8.56    0.40
  -2  14   1   35.52    1.09
  -2  14   1   35.99    1.55
   2 -14  -1   36.07    1.56
   2 -14  -1   35.09    1.53
   2 -14  -1   35.48    1.14
  -3  13   1   11.64    0.68
  -3  13   1   11.96    0.50
  -3  13   1   12.55    0.52
  -3  13   1   11.46    0.59
   3 -13  -1   12.34    0.66
   3 -13  -1   12.08    0.48
   3 -13  -1   12.01    0.54
   3 -13  -1   12.40    0.64
  -4  12   1    6.85    0.42
  -4  12   1    6.87    0.45
  -4  12   1    6.48    0.38
  -4  12   1    6.57    0.50
   4 -12  -1    7.37    0.46
   4 -12  -1    6.88    0.34
   4 -12  -1    6.76    0.42
   4 -12  -1    7.29    0.44
   4 -12  -1    6.84    0.40
  -5  11   1   27.28    1.08
  -5  11   1   28.66    1.10
  -5  11   1   28.00    0.96
   5 -11  -1   29.69    1.04
   5 -11  -1   27.93    1.04
  -6  10   1   48.08    1.70
   6 -10  -1   47.25    1.58
  -7   9   1    8.52    0.55
   7  -9  -1    8.97    0.56
  -8   8   1   19.59    0.91
   8  -8  -1   21.16    1.09
   8  -8  -1   20.01    0.90
  -9   7   1    3.03    0.40
   9  -7  -1    2.64    0.45
   9  -7  -1    3.25    0.41
 -10   6   1    1.55    0.37
  10  -6  -1    1.18    0.30
   6  24   1    2.26    0.30
  -6 -24  -1    1.76    0.39
   5  23   1    6.83    0.46
   5  23   1    6.40    0.50
  -5 -23  -1    6.70    0.57
   4  22   1    6.43    0.58
  -4 -22  -1    7.33    0.55
  -4 -22  -1    6.18    0.55
   3  21   1   21.60    1.08
  -3 -21  -1   20.36    0.87
  -3 -21  -1   20.56    0.94
   2  20   1   27.61    1.33
  -2 -20  -1   27.10    1.12
  -2 -20  -1   27.79    1.42
  -2 -20  -1   28.32    1.03
   1  19   1   17.10    0.74
   1  19   1   18.32    0.95
  -1 -19  -1   17.71    0.81
  -1 -19  -1   17.44    0.98
  -1 -19  -1   18.07    0.73
   0  18   1    4.05    0.31
   0  18   1    4.04    0.48
   0 -18  -1    5.09    0.45
   0 -18  -1    4.34    0.46
  -1  17   1    4.74    0.33
  -1  17   1    4.11    0.48
  -1  17   1    3.54    0.33
   1 -17  -1    4.17    0.48
   1 -17  -1    4.32    0.38
   1 -17  -1    4.08    0.36
  -2  16   1    4.40    0.48
  -2  16   1    5.01    0.33
   2 -16  -1    4.28    0.47
   2 -16  -1    4.72    0.47
   2 -16  -1    4.80    0.41
   2 -16  -1    4.40    0.34
  -3  15   1   28.25    1.09
  -3  15   1   27.79    1.28
  -3  15   1   26.08    0.89
   3 -15  -1   26.25    1.25
   3 -15  -1   29.31    1.25
   3 -15  -1   27.75    0.92
  -4  14   1   26.90    1.05
  -4  14   1   26.55    1.24
   4 -14  -1   28.85    1.18
   4 -14  -1   25.31    1.00
   4 -14  -1   25.09    0.99
   4 -14  -1   24.87    1.16
  -5  13   1   17.28    0.78
   5 -13  -1   19.68    0.77
   5 -13  -1   16.59    0.80
   5 -13  -1   16.57    0.73
   5 -13  -1   14.78    0.73
  -6  12   1   23.50    0.99
   6 -12  -1   24.25    0.97
  -7  11   1    5.14    0.49
   7 -11  -1    4.62    0.46
  -8  10   1    6.87    0.51
   8 -10  -1    6.36    0.66
   8 -10  -1    6.70    0.53
  -9   9   1    6.55    0.57
   9  -9  -1    6.66    0.67
   9  -9  -1    5.87    0.53
 -10   8   1    6.14    0.57
  10  -8  -1    4.10    0.47
   5  25   1   -0.01    0.25
   5  25   1    0.30    0.26
  -5 -25  -1   -0.24    0.29
   4  24   1    3.20    0.42
  -4 -24  -1    4.26    0.46
   3  23   1    5.42    0.56
  -3 -23  -1    5.61    0.53
   2  22   1    9.92    0.72
  -2 -22  -1    9.42    0.80
  -2 -22  -1    9.15    0.62
  -2 -22  -1   10.72    0.60
   1  21   1    3.21    0.41
  -1 -21  -1    3.49    0.47
  -1 -21  -1    3.50    0.38
  -1 -21  -1    3.60    0.33
   0  20   1    2.96    0.39
   0 -20  -1    2.84    0.42
   0 -20  -1    3.82    0.36
  -1  19   1   28.41    1.02
  -1  19   1   28.55    1.34
   1 -19  -1   27.60    0.99
   1 -19  -1   27.04    1.36
   1 -19  -1   28.07    1.10
  -2  18   1   12.59    0.77
   2 -18  -1   11.71    0.55
   2 -18  -1   11.80    0.76
   2 -18  -1   12.53    0.62
  -3  17   1   23.23    1.17
   3 -17  -1   23.60    1.14
   3 -17  -1   22.85    1.12
   3 -17  -1   24.16    0.95
  -4  16   1   35.18    1.39
   4 -16  -1   34.75    1.59
   4 -16  -1   39.92    1.60
   4 -16  -1   36.99    1.31
  -5  15   1    6.48    0.50
   5 -15  -1    7.35    0.45
   5 -15  -1    5.77    0.42
   5 -15  -1    7.09    0.60
  -6  14   1   19.98    0.93
   6 -14  -1   19.94    0.89
  -7  13   1    1.66    0.31
   7 -13  -1    2.08    0.35
  -8  12   1    0.47    0.31
   8 -12  -1    0.46    0.29
  -9  11   1    3.40    0.41
   9 -11  -1    2.43    0.47
   9 -11  -1    3.07    0.40
 -10  10   1    0.87    0.36
  10 -10  -1    0.66    0.39
   4  26   1    0.64    0.31
  -4 -26  -1    0.19    0.32
   3  25   1    5.00    0.57
  -3 -25  -1    5.16    0.50
   2  24   1   15.35    0.91
  -2 -24  -1   15.31    1.04
  -2 -24  -1   15.95    0.82
   1  23   1   17.21    1.00
  -1 -23  -1   17.84    1.09
  -1 -23  -1   19.14    0.88
   0  22   1    0.59    0.31
   0 -22  -1    0.74    0.27
   0 -22  -1    0.32    0.35
  -1  21   1   11.66    0.78
  -1  21   1   12.27    0.61
   1 -21  -1   11.83    0.65
   1 -21  -1   10.98    0.79
  -2  20   1    5.77    0.60
   2 -20  -1    6.24    0.64
   2 -20  -1    6.82    0.49
  -3  19   1    0.57    0.31
   3 -19  -1    0.16    0.29
   3 -19  -1    0.19    0.27
  -4  18   1    1.79    0.32
   4 -18  -1    1.60    0.31
   4 -18  -1    1.93    0.35
   4 -18  -1    1.58    0.32
  -5  17   1   10.00    0.68
   5 -17  -1   10.52    0.59
   5 -17  -1    8.92    0.55
   5 -17  -1   10.37    0.63
  -6  16   1   18.59    0.92
   6 -16  -1   20.74    0.91
  -7  15   1    3.88    0.43
   7 -15  -1    3.99    0.48
  -8  14   1    4.22    0.48
   8 -14  -1    4.82    0.48
  -9  13   1    1.68    0.40
   9 -13  -1    1.48    0.35
   9 -13  -1    1.65    0.44
   3  27   1    2.30    0.42
  -3 -27  -1    2.67    0.48
   2  26   1    1.78    0.42
  -2 -26  -1    2.18    0.40
   1  25   1    3.16    0.45
  -1 -25  -1    3.74    0.43
  -1 -25  -1    3.59    0.53
   0  24   1    9.48    0.74
   0 -24  -1    9.02    0.79
   0 -24  -1    9.97    0.64
  -1  23   1    2.13    0.39
   1 -23  -1    2.10    0.34
   1 -23  -1    1.75    0.41
  -2  22   1    7.09    0.50
  -2  22   1    7.38    0.67
   2 -22  -1    7.53    0.54
   2 -22  -1    7.65    0.66
   3 -21  -1   20.51    0.91
   4 -20  -1    0.41    0.30
   4 -20  -1    0.28    0.30
  -5  19   1   19.89    1.00
   5 -19  -1   20.40    0.94
   5 -19  -1   21.82    1.00
   5 -19  -1   19.26    0.96
  -6  18   1    4.47    0.50
   6 -18  -1    3.34    0.44
  -7  17   1    0.96    0.32
   7 -17  -1    1.36    0.37
  -8  16   1    4.96    0.50
   8 -16  -1    5.80    0.54
  -9  15   1    1.82    0.38
   9 -15  -1    1.76    0.40
   2  28   1    1.16    0.41
  -2 -28  -1    1.18    0.38
   1  27   1    8.82    0.75
  -1 -27  -1    9.29    0.86
  -1 -27  -1    8.86    0.72
   0  26   1   10.86    0.88
   0 -26  -1   11.61    0.73
   0 -26  -1   11.57    0.95
  -1  25   1    1.76    0.41
   1 -25  -1    1.83    0.35
   1 -25  -1    1.79    0.48
  -2  24   1    2.91    0.46
   2 -24  -1    2.28    0.48
   2 -24  -1    2.52    0.37
   3 -23  -1    0.93    0.37
   3 -23  -1    0.38    0.40
   4 -22  -1    5.16    0.50
   4 -22  -1    5.10    0.57
  -5  21   1    2.54    0.41
   5 -21  -1    2.36    0.33
   5 -21  -1    2.26    0.41
  -6  20   1    3.89    0.51
   6 -20  -1    3.94    0.52
  -7  19   1    4.60    0.53
   7 -19  -1    4.45    0.50
  -8  18   1    1.05    0.35
   8 -18  -1    1.33    0.39
   1  29   1    7.18    0.70
  -1 -29  -1    7.21    0.64
  -1 -29  -1    6.55    0.78
   0  28   1    7.17    0.80
   0 -28  -1    7.89    0.80
   0 -28  -1    9.31    0.67
  -1  27   1    7.93    0.77
   1 -27  -1    8.38    0.82
  -2  26   1    1.17    0.42
   2 -26  -1    1.36    0.46
   3 -25  -1    9.13    0.79
   3 -25  -1    9.60    0.68
   4 -24  -1    2.10    0.43
   4 -24  -1    2.65    0.43
   5 -23  -1    8.27    0.67
   5 -23  -1    6.68    0.55
  -6  22   1    0.52    0.35
   6 -22  -1    0.70    0.44
  -7  21   1    1.55    0.39
   7 -21  -1    0.98    0.39
   8 -20  -1    0.80    0.40
  -1  29   1    3.87    0.55
   1 -29  -1    4.01    0.57
   1 -29  -1    4.06    0.54
   2 -28  -1    9.30    0.85
   2 -28  -1   10.32    0.80
   3 -27  -1    1.71    0.41
   3 -27  -1    0.92    0.40
   4 -26  -1    5.80    0.58
   4 -26  -1    5.28    0.58
   5 -25  -1    0.69    0.32
   5 -25  -1    0.98    0.39
   6 -24  -1    3.51    0.51
   5 -25   2    8.57    0.72
   5 -25   2    8.41    0.72
  -5  25  -2    9.24    0.83
   4 -26   2    3.64    0.56
   3 -27   2    2.95    0.56
  -3  27  -2    2.54    0.48
  -3  27  -2    3.14    0.52
   2 -28   2    5.51    0.69
  -2  28  -2    4.78    0.58
  -2  28  -2    5.74    0.69
   1 -29   2    4.31    0.68
  -1  29  -2    4.25    0.57
  -1  29  -2    4.48    0.56
   7 -21   2    1.34    0.50
   7 -21   2    0.91    0.25
  -7  21  -2    1.08    0.46
   6 -22   2    2.89    0.52
   6 -22   2    2.74    0.41
  -6  22  -2    3.71    0.51
   5 -23   2    8.13    0.70
  -5  23  -2    9.03    0.71
   4 -24   2    3.08    0.52
   3 -25   2    5.34    0.64
  -3  25  -2    5.81    0.60
   2 -26   2    5.55    0.52
   2 -26   2    4.99    0.61
  -2  26  -2    3.99    0.55
   1 -27   2    3.30    0.61
   1 -27   2    3.94    0.47
  -1  27  -2    2.97    0.49
   0 -28   2    1.96    0.40
   0 -28   2    1.85    0.50
   0  28  -2    1.44    0.38
  -1 -29   2    1.77    0.40
   1  29  -2    1.13    0.38
   1  29  -2    0.84    0.36
   7 -19   2    2.44    0.30
   7 -19   2    3.68    0.52
  -7  19  -2    2.89    0.52
   6 -20   2    1.98    0.42
   6 -20   2    2.37    0.38
  -6  20  -2    2.08    0.42
   5 -21   2    0.95    0.37
  -5  21  -2    0.66    0.37
   4 -22   2    5.13    0.59
  -4  22  -2    6.23    0.57
   3 -23   2   10.92    0.83
   3 -23   2   12.62    0.77
  -3  23  -2   11.90    0.86
   2 -24   2    0.87    0.41
   2 -24   2    0.36    0.29
  -2  24  -2   -0.05    0.32
   1 -25   2    3.07    0.53
   1 -25   2    3.64    0.48
  -1  25  -2    3.49    0.50
   0 -26   2   12.87    1.01
   0 -26   2   14.53    0.81
   0  26  -2   14.56    0.89
  -1 -27   2    1.66    0.38
   1  27  -2    1.85    0.39
  -2 -28   2    7.40    0.70
   2  28  -2    7.28    0.61
   2  28  -2    8.02    0.66
   8 -16   2    4.12    0.48
  -8  16  -2    4.22    0.52
   7 -17   2    1.38    0.37
   7 -17   2    0.50    0.23
  -7  17  -2    0.38    0.39
   6 -18   2    1.87    0.39
   6 -18   2    1.90    0.35
  -6  18  -2    1.27    0.37
   5 -19   2    0.07    0.31
  -5  19  -2    0.24    0.31
   4 -20   2   21.00    0.97
  -4  20  -2   23.50    1.07
  -4  20  -2   21.42    1.20
   3 -21   2    2.39    0.35
   3 -21   2    2.60    0.44
  -3  21  -2    2.85    0.43
  -3  21  -2    2.45    0.40
   2 -22   2   17.28    1.04
   2 -22   2   17.16    0.85
  -2  22  -2   17.24    1.01
   1 -23   2   27.89    1.16
   1 -23   2   26.72    1.44
  -1  23  -2   28.33    1.38
   0 -24   2    1.19    0.38
   0 -24   2    1.84    0.40
   0  24  -2    2.03    0.37
  -1 -25   2    3.25    0.46
   1  25  -2    2.62    0.41
  -2 -26   2   10.84    0.69
   2  26  -2   10.19    0.72
  -3 -27   2    1.21    0.36
   3  27  -2    0.33    0.25
   3  27  -2    0.79    0.32
   4  28  -2    2.92    0.33
   9 -13   2    1.75    0.42
   8 -14   2    0.59    0.38
  -8  14  -2    0.65    0.40
   7 -15   2    5.10    0.49
   7 -15   2    5.58    0.44
   7 -15   2    4.15    0.36
  -7  15  -2    4.64    0.50
   6 -16   2   11.82    0.71
   6 -16   2   12.11    0.72
  -6  16  -2   13.17    0.81
   5 -17   2   31.24    1.50
  -5  17  -2   34.00    1.36
   4 -18   2    4.07    0.40
   4 -18   2    4.43    0.51
  -4  18  -2    4.55    0.46
  -4  18  -2    4.65    0.52
   3 -19   2   21.73    0.96
   3 -19   2   22.60    1.21
  -3  19  -2   22.22    1.18
  -3  19  -2   23.74    1.04
   2 -20   2    2.79    0.44
   2 -20   2    3.08    0.35
  -2  20  -2    2.15    0.38
   1 -21   2    0.54    0.36
   1 -21   2    0.37    0.22
   1 -21   2    0.13    0.25
  -1  21  -2    0.52    0.30
   0 -22   2    5.35    0.41
   0 -22   2    5.07    0.57
   0 -22   2    5.57    0.48
   0  22  -2    4.85    0.58
  -1 -23   2   12.08    0.62
  -1 -23   2   12.22    0.75
  -1 -23   2   13.31    0.92
   1  23  -2   11.83    0.78
  -2 -24   2    6.32    0.52
  -2 -24   2    5.46    0.44
   2  24  -2    4.32    0.50
  -3 -25   2    8.52    0.66
  -3 -25   2    8.19    0.59
   3  25  -2    7.35    0.55
   3  25  -2    7.35    0.56
  -4 -26   2   14.29    0.79
   4  26  -2   12.48    0.67
   9 -11   2    1.60    0.39
  -9  11  -2    1.35    0.37
   8 -12   2    0.45    0.30
  -8  12  -2    0.33    0.31
   7 -13   2   11.24    0.53
   7 -13   2   11.58    0.67
   7 -13   2   13.47    0.63
   7 -13   2    9.61    0.56
  -7  13  -2   11.39    0.76
   6 -14   2    3.29    0.45
   6 -14   2    4.11    0.33
   6 -14   2    3.78    0.43
  -6  14  -2    4.81    0.46
   5 -15   2   14.23    0.60
   5 -15   2   13.45    0.81
   5 -15   2   14.46    0.71
  -5  15  -2   14.79    0.77
   4 -16   2   58.34    2.61
   4 -16   2   64.00    2.15
  -4  16  -2   62.43    2.20
  -4  16  -2   63.66    2.65
   3 -17   2   78.39    2.61
   3 -17   2   79.20    3.25
  -3  17  -2   78.18    2.67
  -3  17  -2   74.87    3.20
   2 -18   2   34.75    1.66
   2 -18   2   35.87    1.34
  -2  18  -2   35.48    1.39
  -2  18  -2   36.42    1.63
   1 -19   2   41.91    1.94
   1 -19   2   43.26    1.41
   1 -19   2   43.14    1.56
  -1  19  -2   42.71    1.89
   0 -20   2   21.04    0.80
   0 -20   2   20.46    1.11
   0 -20   2   21.60    0.93
   0  20  -2   19.65    1.05
  -1 -21   2    8.68    0.69
  -1 -21   2    9.02    0.50
  -1 -21   2    9.00    0.57
   1  21  -2    8.64    0.65
  -2 -22   2    0.79    0.28
  -2 -22   2    1.03    0.30
   2  22  -2    0.74    0.30
  -3 -23   2    9.41    0.62
  -3 -23   2    9.07    0.54
   3  23  -2    9.13    0.59
  -4 -24   2    8.24    0.59
  -4 -24   2    8.39    0.58
   4  24  -2    6.85    0.47
  -5 -25   2    2.39    0.41
  -5 -25   2    2.20    0.39
   5  25  -2    2.40    0.30
   9  -9   2    4.65    0.46
  -9   9  -2    4.30    0.53
   8 -10   2    6.73    0.54
   8 -10   2    7.11    0.42
  -8  10  -2    6.37    0.57
   7 -11   2    6.53    0.40
   7 -11   2    7.35    0.60
   7 -11   2    6.28    0.39
   7 -11   2    7.48    0.45
  -7  11  -2    6.96    0.61
   6 -12   2    2.22    0.32
   6 -12   2    3.07    0.40
   6 -12   2    2.76    0.33
   6 -12   2    2.96    0.28
  -6  12  -2    2.75    0.36
   5 -13   2    2.54    0.27
   5 -13   2    2.66    0.31
   5 -13   2    2.30    0.37
  -5  13  -2    2.78    0.36
   4 -14   2   27.59    0.90
   4 -14   2   27.84    1.08
   4 -14   2   26.47    1.30
  -4  14  -2   28.38    1.13
  -4  14  -2   27.14    1.31
  -4  14  -2   27.07    1.32
   3 -15   2    2.87    0.28
   3 -15   2    3.03    0.28
   3 -15   2    2.67    0.31
   3 -15   2    2.85    0.38
  -3  15  -2    2.49    0.32
  -3  15  -2    2.91    0.34
   2 -16   2   13.97    0.67
   2 -16   2   14.47    0.85
   2 -16   2   14.36    0.61
  -2  16  -2   15.51    0.73
  -2  16  -2   14.57    0.59
  -2  16  -2   13.98    0.82
   1 -17   2    1.81    0.23
   1 -17   2    1.91    0.35
   1 -17   2    2.36    0.29
  -1  17  -2    2.01    0.25
  -1  17  -2    2.10    0.32
   0 -18   2   42.93    1.53
   0 -18   2   41.02    1.37
   0 -18   2   42.60    1.92
   0  18  -2   43.97    1.41
   0  18  -2   41.95    1.84
   0  18  -2   42.69    1.29
  -1 -19   2   25.92    0.95
  -1 -19   2   25.33    1.30
  -1 -19   2   25.79    1.06
   1  19  -2   27.52    1.26
   1  19  -2   28.41    0.89
  -2 -20   2   44.13    1.61
  -2 -20   2   44.05    1.47
   2  20  -2   44.40    1.35
   2  20  -2   44.25    1.89
  -3 -21   2    3.34    0.38
  -3 -21   2    3.32    0.33
   3  21  -2    3.59    0.40
  -4 -22   2    2.37    0.39
  -4 -22   2    2.94    0.33
   4  22  -2    2.09    0.26
   4  22  -2    2.65    0.30
  -5 -23   2    1.26    0.35
  -5 -23   2    2.39    0.41
   5  23  -2    2.52    0.26
  -6 -24   2    0.49    0.37
  -6 -24   2    0.06    0.32
   6  24  -2   -0.07    0.20
   9  -7   2    1.70    0.22
  -9   7  -2    0.84    0.34
   8  -8   2    3.49    0.30
   8  -8   2    5.08    0.44
  -8   8  -2    4.90    0.48
   7  -9   2    6.49    0.59
   7  -9   2    7.55    0.40
   7  -9   2    6.27    0.37
   7  -9   2    7.10    0.56
   7  -9   2    8.84    0.44
  -7   9  -2    7.52    0.56
   6 -10   2   13.81    0.76
   6 -10   2   15.27    0.71
   6 -10   2   14.72    0.58
   6 -10   2   15.63    0.78
  -6  10  -2   15.41    0.76
   5 -11   2    2.91    0.26
   5 -11   2    2.47    0.33
   5 -11   2    2.83    0.29
   5 -11   2    2.98    0.34
  -5  11  -2    2.81    0.37
  -5  11  -2    2.77    0.34
   4 -12   2   17.38    0.64
   4 -12   2   17.23    0.91
   4 -12   2   17.80    0.89
   4 -12   2   17.72    0.68
   4 -12   2   17.51    0.75
  -4  12  -2   17.29    0.66
  -4  12  -2   17.43    0.90
  -4  12  -2   17.67    0.92
  -4  12  -2   16.14    0.78
   3 -13   2    4.54    0.47
   3 -13   2    4.59    0.30
   3 -13   2    4.62    0.43
   3 -13   2    4.27    0.41
   3 -13   2    4.35    0.30
  -3  13  -2    4.74    0.36
  -3  13  -2    4.70    0.41
  -3  13  -2    5.18    0.47
   2 -14   2    6.48    0.36
   2 -14   2    6.84    0.51
   2 -14   2    6.91    0.43
   2 -14   2    6.30    0.38
  -2  14  -2    7.19    0.51
  -2  14  -2    6.85    0.52
  -2  14  -2    6.09    0.35
   1 -15   2   31.20    1.45
   1 -15   2   31.38    1.16
  -1  15  -2   30.96    1.20
  -1  15  -2   32.07    1.40
  -1  15  -2   32.33    0.99
   0 -16   2    4.14    0.36
   0 -16   2    3.65    0.41
   0 -16   2    4.01    0.31
   0  16  -2    3.94    0.46
   0  16  -2    3.86    0.41
   0  16  -2    3.75    0.31
   0  16  -2    3.83    0.28
  -1 -17   2    1.67    0.33
  -1 -17   2    1.47    0.22
  -1 -17   2    1.77    0.26
   1  17  -2    1.76    0.29
   1  17  -2    1.78    0.20
   1  17  -2    1.82    0.29
   1  17  -2    1.97    0.25
  -2 -18   2   60.20    2.06
  -2 -18   2   60.49    1.87
  -2 -18   2   58.19    2.56
   2  18  -2   59.37    1.72
   2  18  -2   57.68    2.46
   2  18  -2   63.66    2.51
  -3 -19   2   15.17    0.72
  -3 -19   2   14.23    0.66
   3  19  -2   13.67    0.74
   3  19  -2   15.61    0.59
   3  19  -2   15.56    0.81
  -4 -20   2    4.88    0.45
  -4 -20   2    4.32    0.39
   4  20  -2    4.40    0.35
   4  20  -2    5.65    0.44
   4  20  -2    5.52    0.36
  -5 -21   2   13.27    0.65
  -5 -21   2   13.07    0.72
   5  21  -2   13.94    0.56
  -6 -22   2    2.74    0.42
  -6 -22   2    2.88    0.40
   6  22  -2    3.80    0.29
   6  22  -2    3.17    0.27
  -7 -23   2    0.46    0.35
   7  23  -2    0.59    0.18
   9  -5   2    0.67    0.19
  -9   5  -2    0.74    0.32
   8  -6   2    9.91    0.54
   8  -6   2    9.47    0.45
  -8   6  -2    9.25    0.62
   7  -7   2   13.16    0.66
   7  -7   2   12.43    0.72
  -7   7  -2   13.30    0.74
   6  -8   2   46.22    1.77
   6  -8   2   42.03    1.41
   6  -8   2   39.00    1.74
   6  -8   2   41.11    1.25
  -6   8  -2   42.32    1.57
   5  -9   2   16.90    0.89
   5  -9   2   19.35    0.90
   5  -9   2   17.22    0.64
   5  -9   2   18.71    0.79
  -5   9  -2   17.44    0.82
  -5   9  -2   18.44    0.95
   4 -10   2    5.50    0.45
   4 -10   2    4.12    0.32
   4 -10   2    5.02    0.33
   4 -10   2    5.08    0.47
  -4  10  -2    5.60    0.33
  -4  10  -2    5.37    0.41
  -4  10  -2    5.09    0.47
  -4  10  -2    5.26    0.48
   3 -11   2   20.35    0.72
   3 -11   2   21.28    0.68
   3 -11   2   21.02    0.81
   3 -11   2   19.50    1.01
   3 -11   2   21.24    0.97
  -3  11  -2   20.48    0.99
  -3  11  -2   20.51    0.84
  -3  11  -2   19.06    0.68
   2 -12   2   57.47    2.45
   2 -12   2   57.69    1.67
   2 -12   2   57.81    2.42
   2 -12   2   59.98    1.97
   2 -12   2   61.20    1.80
  -2  12  -2   58.01    1.66
  -2  12  -2   61.90    2.01
  -2  12  -2   58.79    2.43
   1 -13   2   40.58    1.38
   1 -13   2   39.18    1.70
   1 -13   2   38.66    1.16
   1 -13   2   37.14    1.23
  -1  13  -2   40.63    1.42
  -1  13  -2   40.00    1.68
  -1  13  -2   39.56    1.16
   0 -14   2    3.29    0.36
   0 -14   2    2.94    0.26
   0 -14   2    4.06    0.33
   0  14  -2    3.55    0.35
   0  14  -2    2.97    0.36
   0  14  -2    3.06    0.25
  -1 -15   2   13.18    0.78
  -1 -15   2   14.32    0.57
  -1 -15   2   13.80    0.64
   1  15  -2   13.47    0.56
   1  15  -2   13.59    0.70
   1  15  -2   13.37    0.52
   1  15  -2   13.99    0.76
  -2 -16   2    6.72    0.46
  -2 -16   2    6.00    0.40
  -2 -16   2    6.38    0.55
   2  16  -2    5.82    0.45
   2  16  -2    6.62    0.41
   2  16  -2    6.73    0.51
   2  16  -2    6.11    0.35
  -3 -17   2   41.61    1.37
  -3 -17   2   41.99    1.50
   3  17  -2   41.79    1.24
   3  17  -2   39.19    1.73
   3  17  -2   44.68    1.77
  -4 -18   2    6.78    0.51
  -4 -18   2    6.60    0.44
   4  18  -2    6.51    0.37
   4  18  -2    6.96    0.43
   4  18  -2    5.48    0.37
  -5 -19   2   15.83    0.76
  -5 -19   2   14.62    0.70
   5  19  -2   15.83    0.57
  -6 -20   2    4.99    0.44
  -6 -20   2    5.02    0.48
   6  20  -2    5.01    0.34
   6  20  -2    5.37    0.35
  -7 -21   2    3.87    0.43
  -7 -21   2    3.85    0.42
   7  21  -2    4.11    0.28
   7  21  -2    4.02    0.29
   9  -3   2    2.50    0.23
  -9   3  -2    2.70    0.43
   8  -4   2    1.21    0.27
   8  -4   2    0.97    0.19
  -8   4  -2    0.95    0.30
   7  -5   2   10.88    0.55
   7  -5   2   11.31    0.66
   7  -5   2   10.57    0.47
  -7   5  -2   12.01    0.65
   6  -6   2   23.92    1.10
   6  -6   2   24.61    0.82
   6  -6   2   25.55    0.94
   6  -6   2   25.72    1.00
   6  -6   2   27.25    1.12
   6  -6   2   25.03    1.09
  -6   6  -2   25.16    1.03
   5  -7   2   37.12    1.11
   5  -7   2   37.26    1.59
   5  -7   2   37.55    1.19
   5  -7   2   38.47    1.34
   5  -7   2   38.46    1.26
   5  -7   2   39.01    1.60
  -5   7  -2   37.23    1.23
  -5   7  -2   36.47    1.37
  -5   7  -2   36.40    1.65
   4  -8   2    3.41    0.31
   4  -8   2    3.48    0.25
   4  -8   2    3.59    0.30
   4  -8   2    4.23    0.40
   4  -8   2    4.24    0.39
  -4   8  -2    3.77    0.28
  -4   8  -2    3.64    0.41
  -4   8  -2    3.58    0.34
  -4   8  -2    3.73    0.32
   3  -9   2   99.53    3.89
   3  -9   2  100.09    2.66
   3  -9   2   97.05    3.91
   3  -9   2   98.28    2.86
  -3   9  -2   95.78    2.65
  -3   9  -2   95.65    3.90
  -3   9  -2   98.36    3.16
  -3   9  -2   97.13    3.90
  -3   9  -2   98.01    2.87
   2 -10   2   18.32    0.88
   2 -10   2   17.19    0.61
   2 -10   2   17.80    0.85
   2 -10   2   18.37    0.63
  -2  10  -2   18.02    0.74
  -2  10  -2   18.01    0.84
  -2  10  -2   17.16    0.59
   1 -11   2   36.52    1.11
   1 -11   2   36.18    1.23
   1 -11   2   35.15    1.04
   1 -11   2   35.19    1.53
  -1  11  -2   35.05    1.03
  -1  11  -2   35.79    1.25
  -1  11  -2   32.99    1.49
   0 -12   2  108.50    3.55
   0 -12   2  111.17    4.45
   0 -12   2  110.82    3.02
   0  12  -2  112.92    3.01
   0  12  -2  111.29    4.41
   0  12  -2  116.58    4.45
  -1 -13   2   57.56    1.71
  -1 -13   2   55.78    2.34
  -1 -13   2   57.22    1.88
   1  13  -2   57.41    1.59
   1  13  -2   55.98    1.72
   1  13  -2   55.51    2.29
  -2 -14   2   22.13    1.04
  -2 -14   2   20.88    0.82
  -2 -14   2   20.89    0.75
  -2 -14   2   19.91    0.85
   2  14  -2   22.57    1.00
   2  14  -2   20.30    0.68
   2  14  -2   20.94    0.94
   2  14  -2   20.33    0.73
  -3 -15   2   20.67    1.08
  -3 -15   2   22.55    0.80
  -3 -15   2   22.23    0.82
  -3 -15   2   22.91    0.89
   3  15  -2   22.94    0.99
   3  15  -2   21.83    0.70
   3  15  -2   20.49    0.95
   3  15  -2   21.64    0.75
  -4 -16   2    2.96    0.30
  -4 -16   2    3.45    0.35
   4  16  -2    3.68    0.30
   4  16  -2    2.98    0.24
   4  16  -2    3.39    0.25
  -5 -17   2   41.42    1.42
  -5 -17   2   42.49    1.57
   5  17  -2   43.29    1.26
   5  17  -2   44.76    1.26
  -6 -18   2    0.81    0.29
  -6 -18   2    0.99    0.31
   6  18  -2    1.14    0.18
   6  18  -2    1.40    0.20
  -7 -19   2    8.78    0.57
  -7 -19   2    8.42    0.62
   7  19  -2    8.36    0.37
   7  19  -2    9.07    0.37
  -8 -20   2    5.38    0.48
   9  -1   2    1.22    0.19
  -9   1  -2    2.08    0.40
   8  -2   2    1.39    0.21
  -8   2  -2    1.21    0.35
   7  -3   2    2.02    0.27
   7  -3   2    1.86    0.22
   7  -3   2    2.42    0.30
  -7   3  -2    2.15    0.32
   6  -4   2    3.44    0.30
   6  -4   2    3.13    0.30
   6  -4   2    3.32    0.32
   6  -4   2    3.13    0.30
   6  -4   2    2.81    0.24
   6  -4   2    3.20    0.34
  -6   4  -2    2.66    0.33
   5  -5   2    5.54    0.33
   5  -5   2    5.72    0.40
   5  -5   2    5.73    0.42
   5  -5   2    5.47    0.29
   5  -5   2    6.47    0.44
   5  -5   2    6.31    0.44
  -5   5  -2    5.00    0.47
  -5   5  -2    5.25    0.40
  -5   5  -2    5.95    0.35
   4  -6   2   13.21    0.66
   4  -6   2   11.90    0.66
   4  -6   2   13.09    0.48
   4  -6   2   13.61    0.57
   4  -6   2   12.69    0.50
  -4   6  -2   13.03    0.59
  -4   6  -2   12.70    0.69
  -4   6  -2   12.64    0.58
  -4   6  -2   12.82    0.53
  -4   6  -2   12.50    0.50
   3  -7   2   50.72    2.13
   3  -7   2   51.35    1.73
   3  -7   2   53.15    2.12
   3  -7   2   52.97    1.57
   3  -7   2   51.29    1.46
  -3   7  -2   53.41    1.46
  -3   7  -2   51.66    1.75
  -3   7  -2   51.51    2.13
  -3   7  -2   50.83    1.73
  -3   7  -2   52.76    1.57
   2  -8   2   15.96    0.57
   2  -8   2   16.41    0.76
   2  -8   2   15.86    0.53
   2  -8   2   15.50    0.79
   2  -8   2   15.87    0.63
  -2   8  -2   16.29    0.53
  -2   8  -2   16.05    0.66
  -2   8  -2   16.03    0.64
  -2   8  -2   15.71    0.56
  -2   8  -2   16.56    0.76
   1  -9   2   27.09    0.84
   1  -9   2   24.27    0.93
   1  -9   2   25.84    0.78
   1  -9   2   25.09    1.15
  -1   9  -2   25.70    1.12
  -1   9  -2   26.29    0.77
   0 -10   2   40.97    1.70
   0 -10   2   40.02    1.37
   0 -10   2   38.35    1.34
   0 -10   2   41.90    1.15
   0  10  -2   41.42    1.68
   0  10  -2   39.14    1.14
   0  10  -2   39.00    1.65
   0  10  -2   39.91    1.37
  -1 -11   2   49.93    2.06
  -1 -11   2   49.33    1.65
  -1 -11   2   49.31    1.67
  -1 -11   2   50.00    1.51
   1  11  -2   50.48    2.04
   1  11  -2   48.71    2.01
   1  11  -2   50.05    1.50
   1  11  -2   50.14    1.39
  -2 -12   2   84.83    2.79
  -2 -12   2   86.51    3.49
  -2 -12   2   85.95    2.55
   2  12  -2   89.00    3.44
   2  12  -2   86.45    2.35
   2  12  -2   88.42    2.54
  -3 -13   2    7.13    0.40
  -3 -13   2    6.89    0.51
  -3 -13   2    7.12    0.40
  -3 -13   2    6.86    0.38
   3  13  -2    7.08    0.32
   3  13  -2    6.67    0.38
   3  13  -2    6.98    0.33
   3  13  -2    7.39    0.42
  -4 -14   2   27.39    0.93
  -4 -14   2   27.10    1.01
   4  14  -2   26.29    0.81
   4  14  -2   26.82    0.82
  -5 -15   2   33.67    1.28
  -5 -15   2   35.30    1.17
   5  15  -2   35.50    1.03
   5  15  -2   34.23    1.02
  -6 -16   2    4.43    0.40
  -6 -16   2    3.99    0.36
   6  16  -2    4.10    0.27
   6  16  -2    4.19    0.28
  -7 -17   2    3.33    0.37
  -7 -17   2    2.87    0.35
   7  17  -2    3.43    0.23
   7  17  -2    3.30    0.22
  -8 -18   2    0.05    0.25
  -8 -18   2   -0.12    0.29
   9   1   2    1.33    0.20
  -9  -1  -2    1.32    0.34
  -8   0  -2   37.12    1.46
   7  -1   2   27.57    1.22
   7  -1   2   28.01    0.87
   7  -1   2   28.10    0.95
  -7   1  -2   27.55    1.12
   6  -2   2    7.93    0.45
   6  -2   2    6.99    0.36
   6  -2   2    7.00    0.42
   6  -2   2    7.13    0.41
   6  -2   2    7.55    0.46
   6  -2   2    7.85    0.47
  -6   2  -2    6.85    0.48
   5  -3   2   11.26    0.57
   5  -3   2   10.06    0.56
   5  -3   2   10.70    0.43
   5  -3   2   10.65    0.55
   5  -3   2   10.32    0.47
   5  -3   2   11.06    0.44
  -5   3  -2   10.53    0.63
  -5   3  -2   11.51    0.58
  -5   3  -2   10.92    0.49
  -5   3  -2    9.99    0.56
   4  -4   2   44.35    1.76
   4  -4   2   42.89    1.22
   4  -4   2   42.32    1.29
   4  -4   2   43.02    1.46
   4  -4   2   40.55    1.75
  -4   4  -2   42.32    1.23
  -4   4  -2   42.70    1.46
  -4   4  -2   41.70    1.47
  -4   4  -2   42.06    1.78
  -4   4  -2   42.48    1.32
   3  -5   2   39.71    1.68
   3  -5   2   39.97    1.15
   3  -5   2   42.08    1.68
   3  -5   2   40.40    1.23
   3  -5   2   39.59    1.36
  -3   5  -2   38.57    1.15
  -3   5  -2   41.48    1.39
  -3   5  -2   41.15    1.25
  -3   5  -2   40.36    1.68
  -3   5  -2   40.36    1.37
   2  -6   2   27.05    0.81
   2  -6   2   26.78    0.86
   2  -6   2   27.14    1.19
   2  -6   2   27.14    1.17
   2  -6   2   27.39    0.96
  -2   6  -2   27.76    0.81
  -2   6  -2   27.70    1.18
  -2   6  -2   27.82    0.97
  -2   6  -2   27.00    0.87
  -2   6  -2   27.39    1.18
   1  -7   2  235.73    6.52
   1  -7   2  230.66    6.03
   1  -7   2  232.66    8.91
   1  -7   2  227.97    7.11
   1  -7   2  230.05    7.10
  -1   7  -2  226.48    7.12
  -1   7  -2  226.02    6.52
  -1   7  -2  226.44    6.02
  -1   7  -2  234.37    7.10
  -1   7  -2  230.33    8.91
  -1   7  -2  227.32    8.88
   0  -8   2  263.87    6.99
   0  -8   2  267.59    7.57
   0  -8   2  266.74    8.25
   0  -8   2  271.34   10.33
   0   8  -2  271.32    6.99
   0   8  -2  266.38    8.25
   0   8  -2  266.20    8.23
   0   8  -2  266.29   10.32
   0   8  -2  264.28   10.30
  -1  -9   2   31.90    1.07
  -1  -9   2   30.41    1.34
  -1  -9   2   30.85    1.09
  -1  -9   2   31.40    0.92
   1   9  -2   32.33    0.98
   1   9  -2   32.51    0.90
   1   9  -2   32.37    1.32
   1   9  -2   30.28    1.29
  -2 -10   2    0.45    0.14
  -2 -10   2    0.54    0.16
  -2 -10   2    0.61    0.18
  -2 -10   2    0.60    0.15
   2  10  -2    0.58    0.13
   2  10  -2    0.72    0.16
   2  10  -2    0.60    0.12
   2  10  -2    0.77    0.11
  -3 -11   2   45.67    1.38
  -3 -11   2   42.66    1.38
  -3 -11   2   44.06    1.87
  -3 -11   2   46.96    1.52
   3  11  -2   49.98    1.79
   3  11  -2   44.79    1.34
   3  11  -2   44.81    1.25
   3  11  -2   40.40    1.76
  -4 -12   2   79.87    2.34
  -4 -12   2   76.66    2.35
  -4 -12   2   78.27    3.20
   4  12  -2   78.69    2.12
   4  12  -2   79.52    2.13
  -5 -13   2    8.31    0.46
  -5 -13   2    8.45    0.44
   5  13  -2    8.30    0.35
   5  13  -2    8.93    0.35
  -6 -14   2   24.77    0.98
  -6 -14   2   23.87    0.89
   6  14  -2   24.09    0.73
   6  14  -2   24.21    0.73
  -7 -15   2   11.51    0.59
  -7 -15   2   11.81    0.62
   7  15  -2   11.40    0.39
   7  15  -2   12.45    0.40
  -8 -16   2    1.47    0.32
  -8 -16   2    1.57    0.34
   9   3   2    2.61    0.24
  -9  -3  -2    3.55    0.46
   8   2   2    1.52    0.22
  -8  -2  -2    1.19    0.35
   7   1   2   28.63    0.91
   7   1   2   26.16    0.86
  -7  -1  -2   27.06    1.12
   6   0   2   35.26    1.13
   6   0   2   33.42    1.46
   6   0   2   37.82    1.32
   6   0   2   34.48    1.07
   6   0   2   39.45    1.49
  -6   0  -2   35.93    1.34
   5  -1   2   10.58    0.56
   5  -1   2   10.11    0.42
   5  -1   2   10.19    0.52
   5  -1   2   11.72    0.45
   5  -1   2   10.67    0.43
   5  -1   2   11.81    0.58
  -5   1  -2   10.88    0.64
  -5   1  -2   10.77    0.47
  -5   1  -2   11.21    0.54
  -5   1  -2   10.83    0.58
   4  -2   2   61.51    1.81
   4  -2   2   60.60    2.26
   4  -2   2   60.58    2.01
   4  -2   2   63.98    2.46
   4  -2   2   59.22    1.81
   4  -2   2   60.57    1.69
   4  -2   2   58.90    2.46
  -4   2  -2   62.39    1.84
  -4   2  -2   61.36    1.70
  -4   2  -2   63.20    2.03
  -4   2  -2   60.27    2.49
  -4   2  -2   61.73    2.03
   3  -3   2   48.70    1.37
   3  -3   2   48.96    1.47
   3  -3   2   49.05    1.62
   3  -3   2   48.56    2.00
   3  -3   2   50.75    1.99
  -3   3  -2   49.69    1.63
  -3   3  -2   48.65    1.63
  -3   3  -2   49.27    2.00
  -3   3  -2   48.39    1.37
  -3   3  -2   48.52    1.48
   2  -4   2   22.47    0.67
   2  -4   2   22.75    0.80
   2  -4   2   21.85    0.97
   2  -4   2   22.05    0.71
   2  -4   2   21.70    0.96
   2  -4   2   22.33    0.79
  -2   4  -2   22.22    0.79
  -2   4  -2   22.51    0.97
  -2   4  -2   21.84    0.66
  -2   4  -2   22.79    0.72
   1  -5   2  678.08   27.43
   1  -5   2  701.06   21.86
   1  -5   2  710.19   21.87
   1  -5   2  708.36   18.58
   1  -5   2  711.05   20.11
  -1   5  -2  685.86   21.87
  -1   5  -2  752.01   27.49
  -1   5  -2  720.36   21.86
  -1   5  -2  736.74   27.53
  -1   5  -2  719.54   20.16
  -1   5  -2  742.16   18.60
   0  -6   2  119.40    3.30
   0  -6   2  116.08    3.59
   0  -6   2  115.13    3.05
   0  -6   2  115.86    3.60
   0  -6   2  116.05    4.51
   0   6  -2  113.29    4.48
   0   6  -2  115.24    3.59
   0   6  -2  111.34    3.60
   0   6  -2  114.07    4.50
   0   6  -2  116.05    3.29
   0   6  -2  119.18    3.05
   0   6  -2  113.01    4.48
  -1  -7   2  112.64    3.01
  -1  -7   2  114.24    3.56
  -1  -7   2  106.31    3.25
  -1  -7   2  111.95    4.44
   1   7  -2  110.53    4.41
   1   7  -2  119.07    4.43
   1   7  -2  114.34    3.25
   1   7  -2  117.42    3.00
   1   7  -2  117.86    3.55
  -2  -8   2   63.96    1.84
  -2  -8   2   61.98    1.84
  -2  -8   2   62.01    2.50
   2   8  -2   64.85    1.69
   2   8  -2   68.36    2.46
   2   8  -2   59.70    2.44
   2   8  -2   63.16    1.82
   2   8  -2   58.59    2.44
  -3  -9   2   30.86    1.27
  -3  -9   2   29.81    0.92
  -3  -9   2   28.80    0.93
   3   9  -2   28.27    0.88
   3   9  -2   29.56    0.84
  -4 -10   2   63.95    1.91
  -4 -10   2   63.86    1.92
   4  10  -2   64.09    1.73
   4  10  -2   64.42    1.73
  -5 -11   2    1.27    0.21
  -5 -11   2    1.32    0.20
   5  11  -2    1.36    0.13
   5  11  -2    1.03    0.13
  -6 -12   2   21.10    0.83
  -6 -12   2   19.30    0.76
   6  12  -2   19.94    0.61
   6  12  -2   21.03    0.61
  -7 -13   2    5.44    0.44
  -7 -13   2    5.10    0.40
   7  13  -2    4.93    0.19
   7  13  -2    4.97    0.19
  -8 -14   2    2.63    0.32
  -8 -14   2    2.69    0.34
  -9 -15   2    2.31    0.37
   9   5   2    0.39    0.18
  -9  -5  -2    0.73    0.36
   8   4   2    1.15    0.20
  -8  -4  -2    1.35    0.35
   7   3   2    1.79    0.21
  -7  -3  -2    2.12    0.31
   6   2   2    7.03    0.34
   6   2   2    7.48    0.46
   6   2   2    6.40    0.40
   6   2   2    8.61    0.44
   6   2   2    7.56    0.36
  -6  -2  -2    6.85    0.46
   5   1   2   11.07    0.42
   5   1   2   10.44    0.56
   5   1   2   11.26    0.43
   5   1   2   11.52    0.59
   5   1   2   10.92    0.43
   5   1   2   11.62    0.53
  -5  -1  -2   11.18    0.54
  -5  -1  -2   10.81    0.64
  -5  -1  -2   10.44    0.49
   4   0   2  110.33    3.19
   4   0   2  108.21    4.00
   4   0   2  112.04    3.51
   4   0   2  113.58    4.33
   4   0   2  108.08    4.33
   4   0   2  107.78    3.14
  -4   0  -2  110.69    2.96
  -4   0  -2  109.95    4.37
  -4   0  -2  110.71    3.52
  -4   0  -2  110.56    3.52
  -4   0  -2  112.16    3.21
   3  -1   2   36.38    1.50
   3  -1   2   35.30    1.50
   3  -1   2   38.25    1.04
   3  -1   2   36.95    1.35
   3  -1   2   35.51    1.10
   3  -1   2   36.76    1.50
   3  -1   2   35.77    1.23
  -3   1  -2   34.91    1.23
  -3   1  -2   36.42    1.03
  -3   1  -2   35.90    1.50
  -3   1  -2   35.48    1.11
  -3   1  -2   37.03    1.24
   2  -2   2    5.47    0.31
   2  -2   2    5.79    0.27
   2  -2   2    5.63    0.26
   2  -2   2    5.48    0.37
   2  -2   2    5.67    0.36
   2  -2   2    5.24    0.31
   2  -2   2    6.34    0.36
  -2   2  -2    5.61    0.29
  -2   2  -2    5.94    0.34
  -2   2  -2    5.70    0.25
  -2   2  -2    5.49    0.31
  -2   2  -2    6.08    0.37
   1  -3   2   41.15    1.31
   1  -3   2   38.87    1.62
   1  -3   2   39.21    1.62
   1  -3   2   40.12    1.64
   1  -3   2   39.94    1.31
   1  -3   2   41.18    1.11
   1  -3   2   39.22    1.19
  -1   3  -2   39.03    1.61
  -1   3  -2   40.74    1.20
  -1   3  -2   41.51    1.31
  -1   3  -2   40.07    1.10
  -1   3  -2   41.17    1.64
  -1   3  -2   41.78    1.32
   0  -4   2  408.09   11.17
   0  -4   2  374.68   12.11
   0  -4   2  395.47   12.11
   0  -4   2  392.01   10.28
   0  -4   2  397.56   15.20
   0   4  -2  403.74   10.28
   0   4  -2  400.71   15.19
   0   4  -2  396.27   12.12
   0   4  -2  388.86   12.11
   0   4  -2  413.83   11.16
   0   4  -2  382.39   15.24
  -1  -5   2  103.30    3.02
  -1  -5   2  100.69    3.30
  -1  -5   2  109.03    4.12
  -1  -5   2  106.85    2.79
   1   5  -2  108.37    2.79
   1   5  -2   96.69    4.09
   1   5  -2  118.90    4.10
   1   5  -2  104.05    3.29
   1   5  -2  106.46    3.01
   1   5  -2  106.05    3.01
  -2  -6   2  101.17    2.91
   2   6  -2  102.61    2.67
   2   6  -2  104.17    3.16
   2   6  -2   98.87    2.88
  -3  -7   2  105.10    3.28
  -3  -7   2  101.02    3.01
   3   7  -2  106.60    2.76
   3   7  -2  106.41    2.76
  -4  -8   2   29.40    1.04
  -4  -8   2   29.24    0.94
  -4  -8   2   30.64    0.94
   4   8  -2   30.95    0.84
   4   8  -2   30.09    0.83
  -5  -9   2    1.96    0.19
  -5  -9   2    1.47    0.19
   5   9  -2    1.60    0.12
   5   9  -2    1.75    0.14
  -6 -10   2    0.28    0.21
  -6 -10   2    0.32    0.20
   6  10  -2    0.13    0.09
   6  10  -2    0.38    0.10
  -7 -11   2   14.28    0.63
  -7 -11   2   14.13    0.68
  -8 -12   2    1.99    0.29
  -8 -12   2    1.64    0.31
  -9 -13   2    3.76    0.42
   9   7   2    1.21    0.20
  -9  -7  -2    1.93    0.41
   8   6   2    9.10    0.42
  -8  -6  -2    9.44    0.60
  -7  -5  -2   10.61    0.60
   6   4   2    3.11    0.31
   6   4   2    3.71    0.28
   6   4   2    3.43    0.32
   6   4   2    3.13    0.29
  -6  -4  -2    3.01    0.31
   5   3   2   10.87    0.42
   5   3   2   10.59    0.55
   5   3   2   10.96    0.56
   5   3   2   10.77    0.43
   5   3   2   10.06    0.54
   5   3   2   10.52    0.38
  -5  -3  -2   10.57    0.47
  -5  -3  -2    9.93    0.51
  -5  -3  -2   10.44    0.63
   4   2   2   58.45    2.43
   4   2   2   63.03    2.44
   4   2   2   60.79    2.00
   4   2   2   61.88    1.80
   4   2   2   62.81    1.68
   4   2   2   59.01    1.74
  -4  -2  -2   61.19    1.68
  -4  -2  -2   58.37    2.47
  -4  -2  -2   59.23    1.82
  -4  -2  -2   62.50    2.01
   3   1   2   37.46    1.48
   3   1   2   33.94    1.47
   3   1   2   35.84    1.22
   3   1   2   34.98    1.09
   3   1   2   34.78    1.05
   3   1   2   37.46    1.02
  -3  -1  -2   35.90    1.21
  -3  -1  -2   35.97    1.02
  -3  -1  -2   35.44    1.22
  -3  -1  -2   35.91    1.11
  -3  -1  -2   35.22    1.49
   2   0   2  959.21   36.88
   2   0   2  949.30   29.40
   2   0   2 1000.00   24.97
   2   0   2  964.47   27.08
   2   0   2  954.83   33.98
   2   0   2  964.21   36.92
   2   0   2  962.71   29.32
  -2   0  -2  946.46   36.84
  -2   0  -2  950.29   29.34
  -2   0  -2  930.49   29.37
  -2   0  -2  938.05   27.04
  -2   0  -2  992.77   24.95
   1  -1   2  296.44    7.53
   1  -1   2  291.95   11.12
   1  -1   2  295.08    8.16
   1  -1   2  287.77    8.87
   1  -1   2  285.80    8.87
   1  -1   2  287.26   11.11
  -1   1  -2  286.57    8.87
  -1   1  -2  285.50    8.87
  -1   1  -2  285.62    8.16
  -1   1  -2  289.75   11.12
  -1   1  -2  294.46    7.53
  -1   1  -2  283.33   11.12
   0  -2   2   29.42    0.87
   0  -2   2   29.74    0.81
   0  -2   2   30.70    1.19
   0  -2   2   28.13    0.95
   0   2  -2   30.21    1.19
   0   2  -2   29.57    0.80
   0   2  -2   29.93    0.87
   0   2  -2   29.59    0.96
   0   2  -2   28.45    0.95
   0   2  -2   28.37    1.17
  -1  -3   2  519.67   15.83
  -1  -3   2  523.37   14.58
  -1  -3   2  499.78   15.83
  -1  -3   2  487.27   14.57
   1   3  -2  533.32   13.44
   1   3  -2  540.49   15.86
  -2  -4   2   73.69    1.93
  -2  -4   2   69.42    2.08
  -2  -4   2   73.46    2.28
  -2  -4   2   75.41    2.08
   2   4  -2   72.95    1.91
   2   4  -2   75.53    1.91
   2   4  -2   73.10    2.28
  -3  -5   2  186.08    5.61
  -3  -5   2  178.40    5.15
   3   5  -2  182.78    4.73
   3   5  -2  180.86    4.73
  -4  -6   2   23.86    0.77
  -4  -6   2   24.18    0.86
   4   6  -2   23.97    0.84
   4   6  -2   25.90    0.67
   4   6  -2   24.76    0.67
  -5  -7   2   24.22    0.88
  -5  -7   2   24.26    0.80
   5   7  -2   25.34    0.66
   5   7  -2   24.46    0.66
   5   7  -2   23.02    0.86
  -6  -8   2   10.72    0.52
  -6  -8   2   10.25    0.49
  -6  -8   2   10.91    0.46
  -7  -9   2    0.70    0.20
  -7  -9   2    0.70    0.21
  -8 -10   2   39.65    1.45
  -9 -11   2    0.19    0.28
   9   9   2    4.14    0.31
  -9  -9  -2    4.51    0.46
   8   8   2    3.97    0.32
  -8  -8  -2    4.84    0.44
   7   7   2   11.91    0.51
  -7  -7  -2   12.27    0.69
   6   6   2   23.08    1.06
   6   6   2   28.73    1.10
   6   6   2   24.62    1.02
   6   6   2   25.28    0.81
  -6  -6  -2   24.74    1.01
   5   5   2    6.38    0.42
   5   5   2    5.90    0.39
   5   5   2    5.47    0.33
   5   5   2    5.75    0.31
   5   5   2    5.88    0.40
  -5  -5  -2    5.95    0.49
  -5  -5  -2    5.48    0.35
  -5  -5  -2    5.27    0.38
   4   4   2   41.60    1.45
   4   4   2   43.02    1.29
   4   4   2   42.38    1.20
   4   4   2   41.54    1.73
   4   4   2   43.61    1.74
  -4  -4  -2   40.18    1.44
  -4  -4  -2   42.54    1.77
  -4  -4  -2   41.46    1.32
  -4  -4  -2   42.05    1.21
   3   3   2   51.34    1.35
   3   3   2   47.63    1.61
   3   3   2   48.27    1.45
   3   3   2   46.87    1.96
   3   3   2   49.84    1.96
   3   3   2   47.30    1.37
  -3  -3  -2   48.60    1.46
  -3  -3  -2   48.26    1.60
  -3  -3  -2   47.11    1.98
  -3  -3  -2   48.44    1.34
   2   2   2    8.06    0.37
   2   2   2    8.16    0.27
   2   2   2    8.83    0.20
   2   2   2    8.34    0.37
   2   2   2    8.80    0.25
   2   2   2    8.95    0.33
   2   2   2    8.25    0.31
  -2  -2  -2    8.13    0.36
  -2  -2  -2    8.47    0.27
  -2  -2  -2    8.06    0.30
  -2  -2  -2    8.24    0.31
   1   1   2  287.82    7.50
   1   1   2  284.42   11.08
   1   1   2  284.84    8.84
   1   1   2  291.33    8.85
   1   1   2  286.70   11.09
   1   1   2  285.03    8.13
  -1  -1  -2  292.01    8.13
  -1  -1  -2  294.00    8.84
  -1  -1  -2  292.07   11.08
  -1  -1  -2  279.64    7.50
  -1  -1  -2  292.60   11.09
   0   0   2  241.27    9.09
   0   0   2  233.00    6.14
   0   0   2  234.57    7.24
   0   0   2  230.93    6.66
   0   0  -2  225.57    9.09
   0   0  -2  247.50    9.11
   0   0  -2  239.60    6.66
   0   0  -2  229.64    7.24
  -1  -1   2  146.39    4.87
  -1  -1   2  164.44    4.88
   1   1  -2  165.37    5.69
  -2  -2   2   45.76    1.40
   2   2  -2   40.96    1.39
   2   2  -2   48.73    1.39
  -3  -3   2  347.30   10.49
  -3  -3   2  361.59    9.66
  -3  -3   2  335.48    9.63
  -3  -3   2  330.95    8.89
   3   3  -2  327.08   10.47
   3   3  -2  353.50   10.48
  -4  -4   2   57.08    1.71
  -4  -4   2   61.17    1.72
  -4  -4   2   59.95    1.89
   4   4  -2   57.71    1.87
   4   4  -2   60.23    2.28
  -5  -5   2    5.01    0.27
  -5  -5   2    5.11    0.29
   5   5  -2    5.24    0.30
  -6  -6   2   26.05    0.96
  -6  -6   2   26.60    0.88
   6   6  -2   25.70    0.92
  -7  -7   2   38.95    1.26
  -7  -7   2   38.79    1.38
  -8  -8   2    6.21    0.47
  -9  -9   2    1.98    0.33
 -10 -10   2    0.27    0.24
   9  11   2    1.69    0.22
  -9 -11  -2    1.29    0.34
   8  10   2    6.99    0.39
  -8 -10  -2    6.39    0.59
   7   9   2    6.53    0.37
  -7  -9  -2    7.25    0.52
   6   8   2   39.48    1.71
   6   8   2   47.14    1.74
   6   8   2   41.82    1.53
   6   8   2   40.25    1.25
  -6  -8  -2   42.55    1.53
   5   7   2   35.24    1.34
   5   7   2   38.89    1.19
   5   7   2   36.34    1.56
   5   7   2   41.72    1.59
   5   7   2   36.73    1.10
  -5  -7  -2   37.16    1.24
  -5  -7  -2   37.66    1.35
  -5  -7  -2   36.85    1.67
   4   6   2   13.28    0.66
   4   6   2   13.52    0.62
   4   6   2   12.66    0.50
   4   6   2   12.27    0.64
   4   6   2   12.64    0.46
  -4  -6  -2   12.97    0.58
  -4  -6  -2   13.44    0.54
  -4  -6  -2   12.74    0.70
   3   5   2   38.99    1.36
   3   5   2   40.47    1.66
   3   5   2   39.62    1.22
   3   5   2   40.64    1.14
   3   5   2   38.27    1.64
  -3  -5  -2   40.39    1.24
  -3  -5  -2   40.60    1.36
  -3  -5  -2   40.78    1.68
   2   4   2   21.79    0.95
   2   4   2   21.87    0.95
   2   4   2   22.41    0.78
   2   4   2   21.81    0.65
   2   4   2   22.03    0.71
  -2  -4  -2   22.82    0.97
  -2  -4  -2   21.69    0.71
   1   3   2   40.03    1.60
   1   3   2   38.80    1.09
   1   3   2   40.70    1.29
   1   3   2   41.02    1.19
   1   3   2   38.75    1.11
   1   3   2   39.60    1.60
  -1  -3  -2   39.58    1.60
  -1  -3  -2   40.27    1.19
  -1  -3  -2   38.94    1.60
  -1  -3  -2   40.35    1.29
   0   2   2   29.54    0.87
   0   2   2   28.07    0.84
   0   2   2   29.16    1.18
   0   2   2   28.54    0.94
   0  -2  -2   30.31    1.18
   0  -2  -2   30.40    0.87
   0  -2  -2   28.81    0.85
   0  -2  -2   29.05    1.17
   0  -2  -2   28.61    0.94
  -1   1   2  148.19    4.69
   1  -1  -2  144.24    4.69
   1  -1  -2  153.48    4.30
   1  -1  -2  165.76    4.70
  -2   0   2   88.92    2.95
  -2   0   2  104.69    2.96
   2   0  -2   96.60    3.50
   2   0  -2   96.42    2.74
  -3  -1   2   70.91    2.16
  -3  -1   2   68.36    2.15
   3   1  -2   65.70    2.13
   3   1  -2   72.94    2.14
   3   1  -2   68.44    2.00
  -4  -2   2  191.78    5.80
  -4  -2   2  192.60    5.31
  -4  -2   2  187.23    5.31
   4   2  -2  190.79    6.80
   4   2  -2  185.56    5.30
   4   2  -2  179.88    5.77
  -5  -3   2   40.90    1.35
  -5  -3   2   42.15    1.23
  -5  -3   2   40.53    1.22
   5   3  -2   42.04    1.67
   5   3  -2   39.38    1.32
  -6  -4   2   32.02    1.01
  -6  -4   2   32.04    1.12
   6   4  -2   31.21    1.07
   6   4  -2   32.13    1.40
  -7  -5   2   18.53    0.76
  -8  -6   2    1.18    0.23
  -9  -7   2    5.28    0.46
 -10  -8   2    1.19    0.33
   8  12   2    0.60    0.21
  -8 -12  -2    0.31    0.28
   7  11   2    6.69    0.40
  -7 -11  -2    6.76    0.57
   6  10   2   13.64    0.70
   6  10   2   14.36    0.57
   6  10   2   17.30    0.75
  -6 -10  -2   15.19    0.73
   5   9   2   17.37    0.85
   5   9   2   17.78    0.64
   5   9   2   18.85    0.83
   5   9   2   19.22    0.88
  -5  -9  -2   18.44    0.81
  -5  -9  -2   18.46    0.97
   4   8   2    3.53    0.27
   4   8   2    3.29    0.34
   4   8   2    3.98    0.27
   4   8   2    3.48    0.36
  -4  -8  -2    3.42    0.29
  -4  -8  -2    3.72    0.32
  -4  -8  -2    3.48    0.42
   3   7   2   49.24    2.09
   3   7   2   51.95    1.44
   3   7   2   52.06    2.11
   3   7   2   49.95    1.55
  -3  -7  -2   53.47    2.14
  -3  -7  -2   52.67    1.72
  -3  -7  -2   51.68    1.58
   2   6   2   27.66    0.82
   2   6   2   26.88    0.88
   2   6   2   27.57    1.18
   2   6   2   27.55    1.19
  -2  -6  -2   28.45    1.21
  -2  -6  -2   27.90    0.90
   1   5   2  722.00   27.41
   1   5   2  702.77   27.40
   1   5   2  727.80   20.07
   1   5   2  726.02   21.81
   1   5   2  722.53   20.15
  -1  -5  -2  717.74   20.08
  -1  -5  -2  691.92   21.84
  -1  -5  -2  689.34   19.80
  -1  -5  -2  721.89   27.45
   0   4   2  400.06   14.86
   0   4   2  391.40   10.89
   0   4   2  385.45   10.91
   0   4   2  389.99   11.84
   0   4   2  368.81   10.74
   0  -4  -2  381.61   10.75
   0  -4  -2  379.21   11.84
   0  -4  -2  385.18   10.90
   0  -4  -2  394.83   14.85
   0  -4  -2  393.11   14.90
  -1   3   2  554.49   19.95
  -1   3   2  503.64   15.90
   1  -3  -2  500.47   15.93
   1  -3  -2  511.68   14.45
   1  -3  -2  526.90   15.94
  -2   2   2   33.52    1.38
  -2   2   2   36.33    1.39
   2  -2  -2   36.38    1.38
   2  -2  -2   33.79    1.30
   2  -2  -2   31.85    1.37
  -3   1   2   70.67    2.14
  -3   1   2   66.84    2.13
   3  -1  -2   72.52    2.12
   3  -1  -2   65.03    2.11
   3  -1  -2   67.92    1.99
  -4   0   2   19.47    0.66
  -4   0   2   18.10    0.66
  -4   0   2   19.06    0.57
  -4   0   2   19.53    0.58
   4   0  -2   19.58    0.86
   4   0  -2   18.79    0.64
   4   0  -2   18.24    0.63
  -5  -1   2    8.50    0.40
  -5  -1   2    8.76    0.33
  -5  -1   2    8.79    0.39
   5   1  -2    9.03    0.55
   5   1  -2    8.56    0.36
   5   1  -2    8.89    0.41
  -6  -2   2   67.80    2.22
  -6  -2   2   68.90    2.02
   6   2  -2   67.78    2.18
   6   2  -2   70.42    2.05
   6   2  -2   68.22    2.68
  -7  -3   2   10.42    0.50
   7   3  -2   11.02    0.76
  -8  -4   2   20.93    0.87
  -9  -5   2    0.47    0.26
 -10  -6   2    8.70    0.60
   8  14   2    0.37    0.21
  -8 -14  -2   -0.10    0.33
   7  13   2   11.18    0.49
  -7 -13  -2    9.79    0.68
   6  12   2    2.52    0.25
   6  12   2    1.78    0.24
   6  12   2    2.74    0.29
  -6 -12  -2    2.07    0.35
   5  11   2    3.24    0.33
   5  11   2    3.08    0.36
   5  11   2    2.91    0.25
  -5 -11  -2    2.74    0.34
   4  10   2    5.36    0.45
   4  10   2    5.28    0.41
   4  10   2    5.37    0.30
   4  10   2    5.53    0.33
  -4 -10  -2    4.45    0.45
  -4 -10  -2    5.60    0.37
  -4 -10  -2    4.86    0.38
   3   9   2   97.48    3.85
   3   9   2   98.06    2.85
   3   9   2   97.79    2.63
   3   9   2   98.68    3.87
  -3  -9  -2   96.46    2.86
  -3  -9  -2   97.10    3.12
  -3  -9  -2   96.81    3.90
  -3  -9  -2   99.53    2.87
  -3  -9  -2   93.78    2.72
   2   8   2   16.67    0.78
   2   8   2   16.19    0.58
   2   8   2   16.39    0.79
  -2  -8  -2   16.55    0.64
  -2  -8  -2   16.68    0.80
  -2  -8  -2   16.44    0.59
   1   7   2  231.21    7.10
   1   7   2  228.94    8.89
   1   7   2  228.92    6.52
   1   7   2  230.69    6.53
   1   7   2  223.66    8.89
  -1  -7  -2  234.03    6.53
  -1  -7  -2  231.54    7.10
  -1  -7  -2  234.82    6.53
  -1  -7  -2  224.45    8.90
   0   6   2  112.99    4.42
   0   6   2  114.16    3.53
   0   6   2  116.12    3.25
   0   6   2  116.86    3.26
   0  -6  -2  113.75    3.53
   0  -6  -2  109.50    3.19
   0  -6  -2  111.56    4.42
   0  -6  -2  110.49    3.24
   0  -6  -2  115.78    4.42
  -1   5   2  102.52    3.23
  -1   5   2  104.92    2.96
  -1   5   2  104.22    4.04
   1  -5  -2  103.90    2.95
   1  -5  -2  102.41    4.03
   1  -5  -2  110.04    4.03
   1  -5  -2  102.00    3.23
   1  -5  -2  104.43    3.24
   1  -5  -2  101.96    2.96
  -2   4   2   72.56    2.24
  -2   4   2   68.81    2.22
  -2   4   2   72.33    2.04
   2  -4  -2   72.46    2.07
   2  -4  -2   68.72    2.22
   2  -4  -2   73.92    2.23
  -3   3   2  333.17    9.54
  -3   3   2  347.83   10.38
  -3   3   2  334.55   10.37
  -3   3   2  342.36    8.80
   3  -3  -2  351.47   10.37
   3  -3  -2  326.21   10.36
   3  -3  -2  335.50    9.47
  -4   2   2  183.47    5.76
  -4   2   2  196.89    5.77
  -4   2   2  188.21    5.28
   4  -2  -2  176.02    5.73
   4  -2  -2  190.00    6.75
   4  -2  -2  185.67    5.28
  -5   1   2    8.45    0.40
  -5   1   2    8.75    0.34
  -5   1   2    9.13    0.40
   5  -1  -2    8.66    0.36
   5  -1  -2    9.51    0.57
   5  -1  -2    8.60    0.43
  -6   0   2   17.38    0.70
  -6   0   2   18.09    0.61
  -6   0   2   17.68    0.70
   6   0  -2   17.31    0.64
   6   0  -2   18.36    0.68
   6   0  -2   18.43    0.89
  -7  -1   2    7.32    0.43
  -7  -1   2    7.12    0.39
   7   1  -2    7.29    0.43
   7   1  -2    7.63    0.58
  -8  -2   2   14.39    0.65
   8   2  -2   14.47    0.92
  -9  -3   2   14.96    0.73
 -10  -4   2    2.36    0.36
   8  16   2    3.96    0.32
  -8 -16  -2    4.59    0.52
   7  15   2    5.10    0.39
  -7 -15  -2    4.52    0.46
   6  14   2    3.67    0.30
   6  14   2    3.90    0.36
   6  14   2    4.37    0.40
  -6 -14  -2    3.19    0.38
   5  13   2    2.92    0.33
   5  13   2    2.33    0.30
   5  13   2    2.64    0.26
  -5 -13  -2    2.54    0.36
   4  12   2   16.84    0.61
   4  12   2   18.20    0.88
   4  12   2   16.42    0.66
   4  12   2   17.24    0.84
  -4 -12  -2   16.38    0.94
  -4 -12  -2   17.13    0.74
  -4 -12  -2   16.51    0.68
   3  11   2   20.68    0.97
   3  11   2   20.37    0.72
   3  11   2   20.36    0.96
  -3 -11  -2   19.97    0.81
  -3 -11  -2   20.14    0.72
  -3 -11  -2   19.81    1.00
   2  10   2   17.90    0.85
   2  10   2   17.97    0.87
   2  10   2   18.48    0.64
  -2 -10  -2   18.43    0.72
  -2 -10  -2   17.32    0.88
   1   9   2   26.96    0.86
   1   9   2   26.21    1.14
  -1  -9  -2   25.96    0.85
  -1  -9  -2   26.82    1.16
  -1  -9  -2   25.47    0.86
   0   8   2  270.82    8.23
   0   8   2  263.84    7.58
   0   8   2  268.76    7.57
   0   8   2  263.81   10.31
   0  -8  -2  264.54    7.57
   0  -8  -2  266.50    8.23
   0  -8  -2  272.48   10.32
   0  -8  -2  266.65   10.32
  -1   7   2  112.22    3.55
  -1   7   2  114.66    4.44
  -1   7   2  114.93    3.26
   1  -7  -2  114.21    3.57
   1  -7  -2  115.03    4.44
   1  -7  -2  114.22    3.24
   1  -7  -2  114.40    3.25
   1  -7  -2  112.07    4.43
   1  -7  -2  114.17    3.55
  -2   6   2   97.42    3.16
  -2   6   2  102.96    3.94
  -2   6   2  100.84    2.90
   2  -6  -2   98.60    2.90
   2  -6  -2   92.07    3.90
   2  -6  -2   99.61    3.15
   2  -6  -2  105.57    3.17
   2  -6  -2  101.88    2.88
   2  -6  -2  112.35    3.91
  -3   5   2  178.68    5.06
  -3   5   2  174.36    5.51
  -3   5   2  185.23    5.53
  -3   5   2  179.75    4.68
   3  -5  -2  175.23    5.50
   3  -5  -2  179.23    5.06
  -4   4   2   60.30    1.89
  -4   4   2   60.48    1.70
  -4   4   2   57.37    1.87
   4  -4  -2   57.68    1.75
   4  -4  -2   56.66    1.85
  -5   3   2   40.54    1.34
  -5   3   2   39.90    1.19
  -5   3   2   39.35    1.33
   5  -3  -2   39.42    1.27
   5  -3  -2   39.25    1.29
   5  -3  -2   40.14    1.62
  -6   2   2   67.84    2.22
  -6   2   2   67.86    2.01
  -6   2   2   71.05    2.23
   6  -2  -2   67.87    2.07
   6  -2  -2   66.55    2.17
   6  -2  -2   69.18    2.66
  -7   1   2    6.64    0.38
  -7   1   2    6.81    0.43
   7  -1  -2    7.11    0.62
   7  -1  -2    7.59    0.45
  -8   0   2    1.83    0.28
   8   0  -2    2.09    0.42
   8   0  -2    1.97    0.27
  -9  -1   2    1.33    0.29
   9   1  -2    1.80    0.43
 -10  -2   2    6.10    0.53
   7  17   2    0.77    0.23
  -7 -17  -2    1.34    0.33
   6  16   2   12.23    0.55
   6  16   2   15.06    0.72
   6  16   2   11.33    0.64
  -6 -16  -2   11.68    0.74
   5  15   2   15.53    0.58
   5  15   2   12.79    0.74
  -5 -15  -2   14.16    0.71
   4  14   2   28.61    0.91
   4  14   2   27.13    1.27
   4  14   2   28.71    1.30
  -4 -14  -2   27.17    1.09
  -4 -14  -2   28.60    0.99
  -4 -14  -2   27.97    1.37
   3  13   2    4.51    0.34
   3  13   2    4.65    0.43
   3  13   2    5.01    0.45
  -3 -13  -2    4.71    0.37
  -3 -13  -2    4.17    0.48
  -3 -13  -2    4.46    0.32
   2  12   2   61.37    1.82
   2  12   2   57.14    2.44
   2  12   2   58.81    2.46
  -2 -12  -2   60.52    2.48
  -2 -12  -2   60.14    1.82
  -2 -12  -2   60.15    1.99
   1  11   2   35.60    1.13
   1  11   2   35.72    1.50
  -1 -11  -2   34.55    1.54
  -1 -11  -2   35.92    1.23
  -1 -11  -2   35.67    1.12
   0  10   2   41.35    1.25
   0  10   2   40.68    1.24
   0  10   2   40.14    1.35
   0  10   2   41.23    1.68
   0 -10  -2   39.49    1.23
   0 -10  -2   38.96    1.68
   0 -10  -2   40.29    1.35
   0 -10  -2   39.40    1.66
  -1   9   2   31.97    1.33
  -1   9   2   31.33    1.07
  -1   9   2   31.29    0.98
   1  -9  -2   30.98    1.07
   1  -9  -2   29.90    0.96
   1  -9  -2   32.61    1.31
   1  -9  -2   31.59    1.33
  -2   8   2   62.53    1.84
  -2   8   2   63.65    2.51
  -2   8   2   62.88    2.02
   2  -8  -2   62.71    1.83
   2  -8  -2   62.95    2.01
   2  -8  -2   65.82    2.49
   2  -8  -2   62.36    2.48
   2  -8  -2   60.93    1.86
  -3   7   2  101.52    3.18
  -3   7   2  102.23    2.70
  -3   7   2  106.63    3.97
  -3   7   2   94.36    3.19
  -3   7   2  102.28    2.91
   3  -7  -2  100.35    2.88
   3  -7  -2  101.28    2.94
   3  -7  -2  102.23    3.17
  -4   6   2   24.27    0.86
  -4   6   2   25.92    0.88
  -4   6   2   25.52    0.78
   4  -6  -2   23.58    0.84
   4  -6  -2   23.89    0.84
  -5   5   2    5.28    0.34
  -5   5   2    5.17    0.33
  -5   5   2    5.31    0.26
   5  -5  -2    5.51    0.36
   5  -5  -2    4.85    0.29
  -6   4   2   32.54    1.14
  -6   4   2   31.50    1.01
  -6   4   2   32.72    1.15
   6  -4  -2   32.96    1.41
   6  -4  -2   32.77    1.10
   6  -4  -2   30.99    1.09
  -7   3   2   10.59    0.54
   7  -3  -2   10.88    0.68
   7  -3  -2   10.33    0.56
  -8   2   2   14.74    0.68
   8  -2  -2   14.74    0.67
   8  -2  -2   13.79    0.89
  -9   1   2    1.00    0.28
   9  -1  -2    0.61    0.28
   9  -1  -2    1.14    0.41
 -10   0   2    6.49    0.54
  10   0  -2    7.76    0.75
   7  19   2    3.02    0.33
  -7 -19  -2    3.00    0.47
   6  18   2    1.55    0.26
   6  18   2    1.59    0.25
  -6 -18  -2    1.50    0.34
   5  17   2   33.63    1.05
   5  17   2   31.65    1.45
  -5 -17  -2   33.62    1.31
   4  16   2   61.53    2.57
  -4 -16  -2   61.42    1.96
  -4 -16  -2   61.60    2.15
  -4 -16  -2   63.44    2.69
   3  15   2    2.92    0.32
   3  15   2    3.28    0.29
  -3 -15  -2    2.66    0.31
  -3 -15  -2    3.36    0.42
  -3 -15  -2    2.59    0.27
   2  14   2    6.50    0.49
   2  14   2    6.43    0.40
   2  14   2    6.22    0.52
  -2 -14  -2    6.15    0.50
  -2 -14  -2    6.79    0.37
  -2 -14  -2    6.83    0.42
   1  13   2   39.81    1.26
   1  13   2   39.82    1.67
  -1 -13  -2   39.52    1.71
  -1 -13  -2   39.44    1.37
  -1 -13  -2   37.20    1.23
   0  12   2  111.64    4.36
   0 -12  -2  110.38    3.20
   0 -12  -2  109.16    4.38
   0 -12  -2  109.41    4.35
  -1  11   2   48.98    1.62
  -1  11   2   50.43    2.02
  -1  11   2   48.26    1.48
   1 -11  -2   46.98    1.62
   1 -11  -2   48.62    1.47
   1 -11  -2   49.63    2.00
   1 -11  -2   49.50    2.02
  -2  10   2    0.57    0.14
  -2  10   2    0.70    0.17
  -2  10   2    0.69    0.15
   2 -10  -2    0.41    0.17
   2 -10  -2    0.59    0.19
   2 -10  -2    0.47    0.12
   2 -10  -2    0.68    0.21
   2 -10  -2    0.66    0.14
  -3   9   2   30.03    1.25
  -3   9   2   29.00    0.93
  -3   9   2   29.65    1.03
   3  -9  -2   28.71    1.19
   3  -9  -2   28.90    0.89
   3  -9  -2   28.82    1.02
   3  -9  -2   28.24    0.98
   3  -9  -2   32.55    1.20
  -4   8   2   29.70    1.01
  -4   8   2   28.73    0.92
  -4   8   2   28.42    1.03
   4  -8  -2   29.83    0.99
   4  -8  -2   28.74    1.00
  -5   7   2   23.51    0.78
  -5   7   2   24.48    0.90
  -5   7   2   23.82    0.87
   5  -7  -2   23.44    0.84
   5  -7  -2   23.35    0.86
  -6   6   2   25.17    0.95
  -6   6   2   24.56    0.85
  -6   6   2   25.60    0.95
   6  -6  -2   25.19    0.91
   6  -6  -2   26.92    0.93
  -7   5   2   18.35    0.80
   7  -5  -2   19.44    0.98
   7  -5  -2   19.49    0.81
  -8   4   2   20.69    0.88
   8  -4  -2   20.91    0.86
   8  -4  -2   20.75    1.07
  -9   3   2   15.84    0.78
   9  -3  -2   15.57    0.75
   9  -3  -2   16.95    1.00
 -10   2   2    6.37    0.49
  10  -2  -2    5.46    0.63
   7  21   2    0.88    0.25
   6  20   2    2.96    0.30
   6  20   2    1.88    0.29
  -6 -20  -2    2.00    0.37
   5  19   2    0.66    0.24
   5  19   2    0.22    0.25
  -5 -19  -2    0.07    0.27
  -5 -19  -2    0.76    0.27
   4  18   2    4.20    0.49
   4  18   2    4.26    0.35
  -4 -18  -2    4.46    0.41
  -4 -18  -2    4.30    0.37
   3  17   2   77.54    3.21
  -3 -17  -2   79.14    3.31
  -3 -17  -2   79.50    2.42
  -3 -17  -2   77.92    2.64
   2  16   2   14.49    0.80
   2  16   2   13.98    0.63
  -2 -16  -2   15.25    0.63
  -2 -16  -2   14.36    0.87
  -2 -16  -2   14.59    0.68
   1  15   2   32.04    1.43
   1  15   2   32.85    1.09
  -1 -15  -2   33.08    1.49
  -1 -15  -2   32.52    1.19
   0  14   2    3.32    0.34
   0 -14  -2    3.02    0.25
   0 -14  -2    3.40    0.32
   0 -14  -2    2.95    0.34
  -1  13   2   57.06    1.71
  -1  13   2   56.58    2.33
   1 -13  -2   56.31    1.70
   1 -13  -2   56.08    2.32
   1 -13  -2   56.72    2.34
  -2  12   2   83.59    3.38
  -2  12   2   82.87    2.72
  -2  12   2   86.91    2.49
  -2  12   2   86.02    2.31
   2 -12  -2   83.36    2.47
   2 -12  -2   83.92    3.37
   2 -12  -2   85.46    2.72
   2 -12  -2   87.30    3.36
   2 -12  -2   81.49    2.50
  -3  11   2   44.31    1.55
  -3  11   2   45.24    1.89
  -3  11   2   44.82    1.39
  -3  11   2   45.79    1.53
   3 -11  -2   44.51    1.44
   3 -11  -2   44.50    1.36
   3 -11  -2   45.74    1.52
   3 -11  -2   47.42    1.84
  -4  10   2   62.83    2.05
  -4  10   2   62.86    2.54
  -4  10   2   61.52    1.87
   4 -10  -2   61.13    2.02
   4 -10  -2   64.07    1.93
  -5   9   2    1.63    0.19
  -5   9   2    1.74    0.22
   5  -9  -2    1.69    0.18
   5  -9  -2    1.41    0.25
  -6   8   2   10.15    0.45
   6  -8  -2    9.95    0.48
   6  -8  -2   10.32    0.56
  -7   7   2   39.70    1.45
   7  -7  -2   40.67    1.37
  -8   6   2    1.59    0.30
   8  -6  -2    1.45    0.33
   8  -6  -2    1.56    0.38
  -9   5   2   -0.10    0.26
   9  -5  -2    0.03    0.29
   9  -5  -2    0.20    0.36
 -10   4   2    1.72    0.35
  10  -4  -2    1.79    0.47
  10  -4  -2    2.47    0.38
   6  22   2    2.36    0.29
   6  22   2    3.09    0.33
  -6 -22  -2    2.72    0.42
   5  21   2    0.96    0.29
   5  21   2    1.54    0.29
  -5 -21  -2    1.61    0.32
  -5 -21  -2    1.67    0.35
   4  20   2   21.33    1.09
  -4 -20  -2   22.06    0.88
  -4 -20  -2   21.75    0.98
   3  19   2   21.97    1.13
  -3 -19  -2   22.98    1.26
  -3 -19  -2   23.66    1.00
  -3 -19  -2   23.61    0.92
   2  18   2   35.81    1.23
   2  18   2   34.29    1.61
  -2 -18  -2   36.74    1.35
  -2 -18  -2   35.61    1.23
  -2 -18  -2   36.85    1.69
   1  17   2    1.90    0.27
   1  17   2    2.07    0.32
  -1 -17  -2    2.00    0.28
  -1 -17  -2    1.47    0.25
  -1 -17  -2    1.86    0.34
   0  16   2    4.11    0.45
   0  16   2    3.57    0.30
   0 -16  -2    3.99    0.34
   0 -16  -2    3.71    0.45
   0 -16  -2    3.70    0.35
  -1  15   2   13.85    0.76
  -1  15   2   13.64    0.56
  -1  15   2   14.76    0.61
   1 -15  -2   13.10    0.54
   1 -15  -2   13.85    0.77
   1 -15  -2   13.80    0.74
   1 -15  -2   14.81    0.65
  -2  14   2   21.50    0.75
  -2  14   2   20.94    0.72
  -2  14   2   20.87    0.99
   2 -14  -2   20.38    1.00
   2 -14  -2   21.56    0.98
   2 -14  -2   20.43    0.72
  -3  13   2    6.84    0.45
  -3  13   2    7.38    0.51
  -3  13   2    7.21    0.44
  -3  13   2    6.86    0.38
   3 -13  -2    7.12    0.44
   3 -13  -2    7.25    0.46
   3 -13  -2    7.20    0.40
   3 -13  -2    6.99    0.33
   3 -13  -2    6.72    0.44
  -4  12   2   77.48    2.57
  -4  12   2   80.36    3.19
  -4  12   2   77.10    2.60
  -4  12   2   76.81    2.35
   4 -12  -2   86.44    3.10
   4 -12  -2   80.19    2.40
   4 -12  -2   74.44    3.08
   4 -12  -2   79.09    2.55
   4 -12  -2   77.45    2.29
  -5  11   2    1.12    0.23
  -5  11   2    1.18    0.20
   5 -11  -2    1.30    0.21
   5 -11  -2    1.31    0.27
  -6  10   2    0.03    0.21
   6 -10  -2    0.26    0.30
  -7   9   2    0.60    0.25
   7  -9  -2    0.30    0.30
  -8   8   2    5.29    0.48
   8  -8  -2    5.78    0.49
   8  -8  -2    5.81    0.57
  -9   7   2    4.58    0.44
   9  -7  -2    4.83    0.55
   9  -7  -2    5.50    0.48
 -10   6   2    8.33    0.63
  10  -6  -2    9.52    0.82
  10  -6  -2    9.55    0.65
   5  23   2    7.66    0.61
   5  23   2    8.50    0.52
  -5 -23  -2    8.23    0.69
   4  22   2    4.37    0.51
  -4 -22  -2    4.46    0.46
   3  21   2    2.32    0.39
  -3 -21  -2    2.43    0.36
  -3 -21  -2    2.80    0.36
  -3 -21  -2    2.16    0.46
   2  20   2    2.36    0.40
  -2 -20  -2    2.44    0.34
  -2 -20  -2    3.25    0.32
  -2 -20  -2    2.51    0.43
   1  19   2   42.91    1.88
  -1 -19  -2   43.39    1.56
  -1 -19  -2   41.12    1.92
  -1 -19  -2   42.70    1.40
   0  18   2   42.78    1.41
   0  18   2   41.41    1.83
   0 -18  -2   41.23    1.36
   0 -18  -2   43.00    1.52
   0 -18  -2   41.79    1.88
  -1  17   2    1.65    0.28
  -1  17   2    1.80    0.25
  -1  17   2    1.86    0.22
   1 -17  -2    1.77    0.24
   1 -17  -2    2.02    0.29
   1 -17  -2    1.55    0.35
  -2  16   2    6.41    0.54
  -2  16   2    6.26    0.37
   2 -16  -2    6.09    0.41
   2 -16  -2    5.64    0.36
   2 -16  -2    7.08    0.52
   2 -16  -2    5.75    0.49
  -3  15   2   21.08    1.05
  -3  15   2   21.82    0.78
   3 -15  -2   21.92    0.84
   3 -15  -2   20.69    0.73
   3 -15  -2   21.08    0.85
   3 -15  -2   22.25    0.99
   3 -15  -2   19.97    0.99
  -4  14   2   25.93    1.25
  -4  14   2   28.29    1.05
  -4  14   2   26.36    1.06
   4 -14  -2   25.84    1.15
   4 -14  -2   29.34    1.17
   4 -14  -2   27.37    1.01
   4 -14  -2   25.82    1.00
  -5  13   2    8.87    0.52
   5 -13  -2    7.84    0.47
   5 -13  -2    8.70    0.55
  -6  12   2   19.96    0.89
   6 -12  -2   21.49    0.92
  -7  11   2   13.85    0.72
   7 -11  -2   15.02    0.73
  -8  10   2   38.97    1.51
   8 -10  -2   40.80    1.43
  -9   9   2    1.38    0.34
   9  -9  -2    2.11    0.40
   9  -9  -2    1.90    0.45
 -10   8   2    1.43    0.32
  10  -8  -2    1.48    0.34
  10  -8  -2    2.11    0.48
   5  25   2    7.62    0.61
  -5 -25  -2    8.52    0.73
   4  24   2    2.71    0.42
  -4 -24  -2    3.18    0.43
   3  23   2   11.69    0.80
  -3 -23  -2   12.54    0.73
   2  22   2   17.15    1.00
  -2 -22  -2   17.16    0.84
  -2 -22  -2   16.59    1.06
   1  21   2    0.57    0.31
  -1 -21  -2    0.23    0.25
  -1 -21  -2    0.49    0.27
  -1 -21  -2    0.60    0.35
   0  20   2   21.85    1.12
   0  20   2   21.12    0.84
   0 -20  -2   20.97    0.95
   0 -20  -2   21.21    1.14
  -1  19   2   27.51    1.30
  -1  19   2   27.01    0.99
   1 -19  -2   27.52    1.06
   1 -19  -2   24.87    1.29
   1 -19  -2   25.80    0.94
  -2  18   2   57.25    2.47
   2 -18  -2   60.08    2.00
   2 -18  -2   57.32    2.46
  -3  17   2   40.25    1.79
   3 -17  -2   36.41    1.42
   3 -17  -2   41.51    1.73
   3 -17  -2   40.54    1.38
   3 -17  -2   41.26    1.74
  -4  16   2    3.31    0.35
   4 -16  -2    2.89    0.31
   4 -16  -2    3.21    0.37
   4 -16  -2    3.90    0.38
  -5  15   2   34.70    1.34
   5 -15  -2   33.52    1.24
  -6  14   2   23.12    1.03
   6 -14  -2   24.58    0.99
  -7  13   2    5.21    0.51
   7 -13  -2    5.58    0.48
  -8  12   2    2.72    0.35
   8 -12  -2    2.05    0.36
  -9  11   2    0.73    0.27
   9 -11  -2    0.52    0.40
   9 -11  -2    0.69    0.33
 -10  10   2   -0.04    0.25
  10 -10  -2   -0.18    0.39
  10 -10  -2    0.35    0.38
   4  26   2    3.78    0.48
  -4 -26  -2    4.57    0.51
   3  25   2    6.48    0.63
  -3 -25  -2    7.05    0.61
   2  24   2    0.42    0.32
  -2 -24  -2    0.44    0.30
  -2 -24  -2    1.04    0.42
   1  23   2   27.77    1.38
  -1 -23  -2   27.09    1.44
  -1 -23  -2   27.76    1.16
   0  22   2    5.20    0.59
   0 -22  -2    4.64    0.47
   0 -22  -2    6.20    0.63
  -1  21   2    9.43    0.58
  -1  21   2    8.35    0.70
   1 -21  -2    8.85    0.56
   1 -21  -2    9.01    0.70
  -2  20   2   45.11    1.99
   2 -20  -2   44.85    1.63
   2 -20  -2   43.25    1.98
   3 -19  -2   13.39    0.70
   3 -19  -2   13.10    0.79
   3 -19  -2   14.54    0.72
   4 -18  -2    6.30    0.50
   4 -18  -2    7.67    0.52
   4 -18  -2    6.34    0.49
  -5  17   2   44.83    1.72
   5 -17  -2   50.74    1.90
   5 -17  -2   43.47    1.60
  -6  16   2    3.75    0.40
   6 -16  -2    3.74    0.43
  -7  15   2   11.04    0.71
   7 -15  -2   12.69    0.72
  -8  14   2    3.05    0.42
   8 -14  -2    3.14    0.47
  -9  13   2    4.08    0.47
   9 -13  -2    3.76    0.46
   3  27   2    2.66    0.45
  -3 -27  -2    3.15    0.46
   2  26   2    4.42    0.54
  -2 -26  -2    5.68    0.65
  -2 -26  -2    5.72    0.53
   1  25   2    3.11    0.47
  -1 -25  -2    3.44    0.52
  -1 -25  -2    3.87    0.44
   0  24   2    1.51    0.39
   0 -24  -2    2.12    0.35
   0 -24  -2    2.05    0.44
  -1  23   2   12.46    0.84
   1 -23  -2   12.35    0.69
   1 -23  -2   11.21    0.86
  -2  22   2    0.51    0.26
  -2  22   2    0.89    0.34
   2 -22  -2    1.16    0.29
   2 -22  -2    0.62    0.37
   2 -22  -2    0.68    0.31
   3 -21  -2    4.10    0.42
   3 -21  -2    2.89    0.43
   4 -20  -2    4.23    0.46
   4 -20  -2    5.86    0.50
  -5  19   2   15.00    0.85
   5 -19  -2   15.79    0.80
   5 -19  -2   17.27    0.78
   5 -19  -2   14.39    0.72
  -6  18   2    1.29    0.37
   6 -18  -2    1.56    0.37
  -7  17   2    3.63    0.42
   7 -17  -2    2.96    0.43
  -8  16   2    1.95    0.41
   8 -16  -2    0.95    0.37
  -9  15   2    1.82    0.40
   9 -15  -2    1.96    0.47
   2  28   2    6.12    0.71
  -2 -28  -2    6.59    0.63
  -2 -28  -2    6.54    0.79
   1  27   2    2.95    0.51
  -1 -27  -2    3.52    0.46
  -1 -27  -2    4.31    0.44
  -1 -27  -2    4.04    0.64
   0  26   2   12.67    0.92
   0 -26  -2   14.29    1.04
   0 -26  -2   15.20    0.82
   0 -26  -2   15.16    0.79
  -1  25   2    3.03    0.47
   1 -25  -2    3.47    0.42
   1 -25  -2    2.97    0.40
   1 -25  -2    2.86    0.51
   2 -24  -2    5.29    0.64
   2 -24  -2    6.18    0.50
   3 -23  -2    9.42    0.64
   3 -23  -2    8.84    0.72
   4 -22  -2    2.43    0.37
   4 -22  -2    2.88    0.42
   5 -21  -2   12.62    0.69
   5 -21  -2   14.50    0.79
   5 -21  -2   14.78    0.74
  -6  20   2    4.82    0.50
   6 -20  -2    5.74    0.54
  -7  19   2    8.85    0.66
   7 -19  -2   10.29    0.76
  -8  18   2    0.70    0.37
   8 -18  -2    0.76    0.37
   9 -17  -2    0.23    0.44
   1  29   2    4.63    0.60
  -1 -29  -2    4.66    0.65
   0  28   2    1.75    0.44
   0 -28  -2    2.04    0.53
   0 -28  -2    1.71    0.41
  -1  27   2    1.58    0.44
   1 -27  -2    1.00    0.41
   1 -27  -2    1.54    0.42
   2 -26  -2   10.19    0.83
   2 -26  -2   11.16    0.76
   3 -25  -2    7.19    0.69
   3 -25  -2    7.17    0.62
   4 -24  -2    7.86    0.64
   4 -24  -2    6.52    0.59
   5 -23  -2    1.95    0.29
   5 -23  -2    2.80    0.44
   6 -22  -2    3.35    0.48
  -7  21   2    3.56    0.51
   7 -21  -2    3.98    0.51
  -8  20   2    6.54    0.62
   8 -20  -2    4.93    0.55
  -1  29   2    1.49    0.51
   1 -29  -2    0.99    0.49
   1 -29  -2    1.54    0.38
   2 -28  -2    8.75    0.83
   2 -28  -2    7.77    0.65
   3 -27  -2    0.74    0.38
   3 -27  -2    1.01    0.42
   4 -26  -2   13.36    0.89
   4 -26  -2   13.69    0.84
   5 -25  -2    2.57    0.44
   5 -25  -2    1.94    0.31
   6 -24  -2    0.47    0.37
   7 -23  -2    0.81    0.40
   4 -28  -2    2.60    0.43
   4 -26   3    4.48    0.61
   3 -27   3    0.08    0.46
  -3  27  -3    0.43    0.48
   2 -28   3    2.22    0.57
  -2  28  -3    3.10    0.50
   1 -29   3    6.48    0.74
  -1  29  -3    6.69    0.68
   6 -22   3    1.90    0.44
   6 -22   3    2.57    0.45
  -6  22  -3    2.98    0.55
   5 -23   3    1.49    0.47
  -5  23  -3    1.83    0.44
   4 -24   3    1.75    0.48
  -4  24  -3    1.23    0.41
   3 -25   3    4.17    0.61
  -3  25  -3    4.33    0.55
   2 -26   3    2.20    0.55
   2 -26   3    3.16    0.44
  -2  26  -3    2.30    0.50
  -2  26  -3    2.13    0.47
   1 -27   3    9.67    0.89
   1 -27   3   10.05    0.70
  -1  27  -3    8.70    0.79
  -1  27  -3    8.52    0.77
   0 -28   3    1.92    0.46
   0  28  -3    1.84    0.44
  -1 -29   3    1.25    0.37
   1  29  -3   -0.21    0.35
   7 -19   3   -0.08    0.35
   7 -19   3    0.38    0.26
  -7  19  -3   -0.01    0.42
   6 -20   3    1.62    0.40
   6 -20   3    2.95    0.51
  -6  20  -3    1.45    0.46
   5 -21   3   18.71    1.12
  -5  21  -3   22.21    1.12
   4 -22   3    0.46    0.36
  -4  22  -3    0.56    0.40
  -4  22  -3    0.98    0.37
   3 -23   3    2.05    0.42
   3 -23   3    1.66    0.48
  -3  23  -3    1.43    0.39
  -3  23  -3    1.54    0.41
   2 -24   3    5.12    0.64
   2 -24   3    6.23    0.55
  -2  24  -3    5.06    0.56
  -2  24  -3    4.40    0.53
   1 -25   3   18.08    1.15
   1 -25   3   18.90    0.92
  -1  25  -3   17.43    1.06
  -1  25  -3   17.36    1.02
   0 -26   3    0.55    0.33
   0  26  -3   -0.06    0.32
   0  26  -3    0.03    0.35
  -1 -27   3   16.82    0.92
   1  27  -3   14.17    0.92
  -2 -28   3    2.81    0.49
   2  28  -3    2.73    0.41
   8 -16   3    1.23    0.44
  -8  16  -3    2.40    0.45
   7 -17   3    2.25    0.41
   7 -17   3    1.97    0.33
  -7  17  -3    1.73    0.41
   6 -18   3    3.43    0.45
   6 -18   3    3.05    0.45
  -6  18  -3    2.95    0.51
   5 -19   3   10.73    0.79
  -5  19  -3   12.20    0.83
   4 -20   3    1.61    0.44
   4 -20   3    1.12    0.32
  -4  20  -3    1.68    0.38
  -4  20  -3    1.69    0.41
   3 -21   3    7.88    0.77
   3 -21   3    8.10    0.59
  -3  21  -3    7.45    0.69
  -3  21  -3    7.92    0.70
  -3  21  -3    7.84    0.70
   2 -22   3    1.89    0.44
   2 -22   3    1.53    0.33
  -2  22  -3    1.83    0.39
  -2  22  -3    1.73    0.41
   1 -23   3   12.57    0.93
   1 -23   3   13.02    0.73
  -1  23  -3   13.10    0.87
  -1  23  -3   12.97    0.84
   0 -24   3    4.12    0.52
   0 -24   3    4.34    0.44
   0  24  -3    3.35    0.42
   0  24  -3    3.40    0.46
  -1 -25   3    2.82    0.40
   1  25  -3    1.82    0.37
   1  25  -3    1.96    0.36
  -2 -26   3    1.22    0.40
   2  26  -3    0.93    0.33
  -3 -27   3    6.81    0.59
   3  27  -3    5.54    0.49
   8 -14   3    5.90    0.56
  -8  14  -3    5.43    0.61
   7 -15   3    5.02    0.48
   7 -15   3    5.52    0.43
   7 -15   3    5.87    0.56
  -7  15  -3    5.20    0.54
   6 -16   3    1.35    0.28
   6 -16   3    1.61    0.36
   6 -16   3    1.60    0.37
  -6  16  -3    1.62    0.38
   5 -17   3    1.15    0.37
   5 -17   3    1.39    0.29
  -5  17  -3    1.77    0.37
   4 -18   3    5.77    0.64
   4 -18   3    5.85    0.50
  -4  18  -3    7.30    0.58
  -4  18  -3    5.26    0.62
   3 -19   3   11.35    0.83
   3 -19   3   12.52    0.73
  -3  19  -3   12.70    0.83
  -3  19  -3   12.32    0.73
  -3  19  -3   12.71    0.82
   2 -20   3    5.61    0.65
   2 -20   3    6.85    0.57
  -2  20  -3    6.30    0.60
  -2  20  -3    5.93    0.55
  -2  20  -3    5.78    0.60
   1 -21   3   24.62    1.05
   1 -21   3   23.93    1.32
   1 -21   3   25.75    0.97
  -1  21  -3   25.73    1.25
   0 -22   3    0.74    0.29
   0 -22   3    0.46    0.32
   0 -22   3    0.47    0.38
   0  22  -3    0.65    0.28
  -1 -23   3   13.91    0.70
  -1 -23   3   14.43    0.76
   1  23  -3   14.23    0.83
   1  23  -3   13.24    0.81
  -2 -24   3    1.75    0.40
  -2 -24   3    3.38    0.39
   2  24  -3    2.41    0.34
  -3 -25   3    7.86    0.59
  -3 -25   3    7.59    0.52
   3  25  -3    6.97    0.52
  -4 -26   3    3.33    0.43
  -4 -26   3    3.19    0.42
   9 -11   3    3.17    0.32
   9 -11   3    3.54    0.46
  -9  11  -3    3.95    0.55
   8 -12   3    1.42    0.39
   8 -12   3    1.85    0.27
  -8  12  -3    2.07    0.40
   7 -13   3    5.46    0.42
   7 -13   3    6.09    0.54
   7 -13   3    6.19    0.47
  -7  13  -3    6.36    0.58
   6 -14   3    9.03    0.69
   6 -14   3    9.92    0.52
  -6  14  -3   10.04    0.73
   5 -15   3   10.26    0.62
   5 -15   3   10.27    0.73
   5 -15   3   11.13    0.54
  -5  15  -3   10.20    0.71
   4 -16   3   13.21    0.57
   4 -16   3   13.40    0.70
   4 -16   3   12.43    0.85
  -4  16  -3   12.88    0.80
  -4  16  -3   13.70    0.74
   3 -17   3    5.01    0.45
   3 -17   3    5.10    0.38
   3 -17   3    4.75    0.56
  -3  17  -3    4.97    0.49
  -3  17  -3    4.98    0.56
  -3  17  -3    4.73    0.48
   2 -18   3    8.33    0.72
   2 -18   3    9.56    0.57
  -2  18  -3    9.31    0.61
  -2  18  -3    9.18    0.67
  -2  18  -3   10.38    0.69
   1 -19   3   24.18    1.00
   1 -19   3   23.78    0.90
   1 -19   3   23.31    1.25
  -1  19  -3   24.47    1.18
   0 -20   3    0.35    0.29
   0 -20   3    0.04    0.35
   0 -20   3    0.61    0.22
   0  20  -3    0.27    0.25
  -1 -21   3    2.34    0.28
  -1 -21   3    1.69    0.41
  -1 -21   3    1.72    0.35
   1  21  -3    1.66    0.32
  -2 -22   3   23.68    1.04
  -2 -22   3   23.67    0.93
   2  22  -3   22.18    1.11
  -3 -23   3    0.01    0.25
  -3 -23   3   -0.33    0.28
   3  23  -3   -0.11    0.22
  -4 -24   3    0.03    0.31
  -4 -24   3    0.16    0.28
  -5 -25   3    2.52    0.39
  -5 -25   3    3.60    0.42
   5  25  -3    2.57    0.29
   9  -9   3    3.23    0.29
  -9   9  -3    3.32    0.46
   8 -10   3    4.93    0.46
   8 -10   3    4.16    0.33
  -8  10  -3    4.66    0.54
   7 -11   3    9.30    0.65
   7 -11   3    8.21    0.54
   7 -11   3    9.22    0.48
  -7  11  -3   10.62    0.72
   6 -12   3    1.85    0.34
   6 -12   3    1.66    0.23
   6 -12   3    1.68    0.32
  -6  12  -3    1.55    0.38
   5 -13   3    5.21    0.49
   5 -13   3    3.27    0.31
   5 -13   3    3.78    0.43
  -5  13  -3    3.63    0.46
  -5  13  -3    4.36    0.47
   4 -14   3   20.69    0.89
   4 -14   3   20.12    1.09
   4 -14   3   20.03    0.75
  -4  14  -3   21.06    1.06
  -4  14  -3   20.05    0.93
   3 -15   3   20.06    0.75
   3 -15   3   19.54    1.09
   3 -15   3   19.86    0.72
   3 -15   3   20.45    0.87
  -3  15  -3   21.80    0.92
  -3  15  -3   19.24    1.04
  -3  15  -3   20.31    1.04
   2 -16   3   11.46    0.60
   2 -16   3   11.95    0.77
   2 -16   3   11.41    0.50
  -2  16  -3   10.60    0.71
  -2  16  -3   12.29    0.65
  -2  16  -3   10.40    0.67
   1 -17   3   14.68    0.63
   1 -17   3   14.53    0.88
   1 -17   3   14.38    0.69
  -1  17  -3   14.81    0.73
  -1  17  -3   14.76    0.82
  -1  17  -3   14.47    0.59
   0 -18   3    5.62    0.43
   0 -18   3    5.17    0.53
   0 -18   3    5.02    0.40
   0  18  -3    5.16    0.37
   0  18  -3    4.71    0.50
   0  18  -3    4.48    0.36
  -1 -19   3   10.03    0.57
  -1 -19   3    9.28    0.74
  -1 -19   3    9.60    0.53
   1  19  -3   10.20    0.48
   1  19  -3   10.11    0.64
  -2 -20   3    6.18    0.53
  -2 -20   3    6.74    0.47
   2  20  -3    6.21    0.52
   2  20  -3    6.68    0.49
   2  20  -3    6.15    0.37
  -3 -21   3   23.71    0.94
  -3 -21   3   24.54    1.03
   3  21  -3   22.55    1.09
   3  21  -3   26.32    1.14
   3  21  -3   24.54    0.83
  -4 -22   3   11.01    0.65
  -4 -22   3   11.52    0.63
   4  22  -3   11.69    0.51
  -5 -23   3    2.75    0.38
  -5 -23   3    3.01    0.38
   5  23  -3    2.59    0.27
   5  23  -3    2.36    0.25
  -6 -24   3   13.72    0.82
  -6 -24   3   13.15    0.74
   6  24  -3   13.90    0.54
   6  24  -3   14.09    0.55
   9  -7   3    3.44    0.30
  -9   7  -3    2.50    0.47
   8  -8   3    0.90    0.23
   8  -8   3    1.41    0.30
  -8   8  -3    1.39    0.40
   7  -9   3    2.12    0.29
   7  -9   3    1.55    0.27
   7  -9   3    1.56    0.25
   7  -9   3    2.11    0.36
  -7   9  -3    2.95    0.43
   6 -10   3    4.60    0.42
   6 -10   3    4.61    0.36
   6 -10   3    3.96    0.46
  -6  10  -3    4.52    0.43
   5 -11   3   46.68    1.45
   5 -11   3   50.95    1.75
  -5  11  -3   47.83    2.12
  -5  11  -3   49.32    1.77
   4 -12   3   56.59    1.64
   4 -12   3   57.27    1.96
   4 -12   3   54.45    1.75
   4 -12   3   57.78    2.41
  -4  12  -3   56.73    2.41
  -4  12  -3   56.59    1.99
   3 -13   3   10.75    0.71
   3 -13   3   11.17    0.58
   3 -13   3   12.18    0.49
   3 -13   3   11.48    0.52
  -3  13  -3   11.76    0.62
  -3  13  -3   10.91    0.69
  -3  13  -3   11.14    0.48
   2 -14   3   48.37    1.58
   2 -14   3   51.51    1.50
   2 -14   3   51.52    1.76
   2 -14   3   50.41    2.19
  -2  14  -3   52.18    2.15
  -2  14  -3   50.58    2.15
  -2  14  -3   52.56    1.82
  -2  14  -3   51.00    1.49
   1 -15   3   24.60    0.99
   1 -15   3   26.84    0.89
   1 -15   3   25.43    0.85
   1 -15   3   25.72    1.24
  -1  15  -3   24.98    0.84
  -1  15  -3   26.51    1.03
  -1  15  -3   25.08    1.17
   0 -16   3    7.15    0.39
   0 -16   3    7.05    0.59
   0 -16   3    7.51    0.45
   0  16  -3    7.50    0.60
   0  16  -3    6.49    0.53
   0  16  -3    7.31    0.39
   0  16  -3    7.64    0.43
  -1 -17   3    5.43    0.55
  -1 -17   3    5.64    0.41
  -1 -17   3    5.03    0.36
   1  17  -3    5.59    0.32
   1  17  -3    5.28    0.46
   1  17  -3    5.70    0.38
   1  17  -3    5.48    0.51
  -2 -18   3   38.20    1.78
  -2 -18   3   39.78    1.30
  -2 -18   3   37.20    1.43
   2  18  -3   38.34    1.66
   2  18  -3   37.66    1.66
   2  18  -3   42.55    1.71
   2  18  -3   39.23    1.18
  -3 -19   3    2.75    0.29
  -3 -19   3    2.98    0.32
   3  19  -3    2.06    0.26
   3  19  -3    2.50    0.24
   3  19  -3    2.66    0.30
  -4 -20   3    6.03    0.48
  -4 -20   3    6.43    0.47
   4  20  -3    6.47    0.37
  -5 -21   3    4.66    0.46
  -5 -21   3    4.58    0.41
   5  21  -3    4.03    0.34
   5  21  -3    4.90    0.34
  -6 -22   3    3.79    0.42
  -6 -22   3    4.11    0.42
   6  22  -3    3.81    0.29
   6  22  -3    3.73    0.31
  -7 -23   3    4.08    0.49
   7  23  -3    3.45    0.24
   9  -5   3    2.21    0.27
  -9   5  -3    2.91    0.43
   8  -6   3    3.18    0.36
   8  -6   3    2.82    0.28
  -8   6  -3    2.57    0.40
   7  -7   3    2.83    0.30
   7  -7   3    3.72    0.39
   7  -7   3    3.07    0.35
   7  -7   3    2.72    0.30
  -7   7  -3    3.14    0.39
   6  -8   3   16.45    0.88
   6  -8   3   17.52    0.78
   6  -8   3   18.57    0.67
   6  -8   3   17.68    0.90
  -6   8  -3   18.29    0.85
   5  -9   3    6.96    0.58
   5  -9   3    7.33    0.48
   5  -9   3    6.96    0.54
   5  -9   3    7.09    0.41
  -5   9  -3    6.87    0.59
  -5   9  -3    8.06    0.53
   4 -10   3    1.81    0.26
   4 -10   3    1.55    0.29
   4 -10   3    1.79    0.23
   4 -10   3    1.73    0.23
   4 -10   3    1.43    0.28
  -4  10  -3    1.26    0.20
  -4  10  -3    1.61    0.32
  -4  10  -3    1.40    0.29
   3 -11   3   15.88    0.60
   3 -11   3   15.38    0.84
   3 -11   3   16.22    0.69
   3 -11   3   16.05    0.81
   3 -11   3   15.36    0.57
  -3  11  -3   16.46    0.73
  -3  11  -3   15.31    0.83
  -3  11  -3   15.21    0.57
   2 -12   3   12.59    0.52
   2 -12   3   12.75    0.50
   2 -12   3   13.01    0.60
   2 -12   3   13.62    0.76
  -2  12  -3   13.46    0.72
  -2  12  -3   13.76    0.50
  -2  12  -3   12.51    0.71
  -2  12  -3   12.49    0.62
   1 -13   3   31.66    1.14
   1 -13   3   30.63    0.96
   1 -13   3   30.77    1.42
  -1  13  -3   31.44    1.38
  -1  13  -3   31.24    1.17
  -1  13  -3   31.25    1.38
  -1  13  -3   31.28    0.95
  -1  13  -3   32.16    1.42
   0 -14   3    3.04    0.28
   0 -14   3    3.06    0.26
   0 -14   3    3.25    0.27
   0 -14   3    3.31    0.37
   0  14  -3    3.61    0.37
   0  14  -3    3.45    0.34
   0  14  -3    3.02    0.24
  -1 -15   3   37.97    1.22
  -1 -15   3   37.84    1.68
  -1 -15   3   37.15    1.34
   1  15  -3   38.03    1.64
   1  15  -3   37.56    1.12
   1  15  -3   36.90    1.60
   1  15  -3   39.41    1.22
  -2 -16   3   17.93    0.69
  -2 -16   3   17.43    0.76
  -2 -16   3   19.42    0.98
   2  16  -3   17.33    0.85
   2  16  -3   18.45    0.69
   2  16  -3   18.03    0.62
   2  16  -3   20.17    0.92
  -3 -17   3   35.58    1.36
  -3 -17   3   37.17    1.24
   3  17  -3   41.39    1.57
   3  17  -3   34.55    1.52
   3  17  -3   37.34    1.12
  -4 -18   3   11.06    0.56
  -4 -18   3   12.21    0.61
   4  18  -3   11.51    0.46
  -5 -19   3    3.49    0.39
  -5 -19   3    2.99    0.34
   5  19  -3    3.84    0.30
   5  19  -3    3.59    0.29
  -6 -20   3   27.30    1.03
  -6 -20   3   26.84    1.13
   6  20  -3   26.25    0.82
   6  20  -3   26.57    0.82
  -7 -21   3    1.53    0.31
  -7 -21   3    1.32    0.34
   7  21  -3    1.23    0.14
   7  21  -3    1.13    0.14
   9  -3   3   12.74    0.55
  -9   3  -3   13.13    0.83
   8  -4   3   24.47    0.86
  -8   4  -3   25.76    1.13
   7  -5   3    3.47    0.38
   7  -5   3    2.79    0.31
   7  -5   3    2.21    0.30
   7  -5   3    2.91    0.27
  -7   5  -3    2.77    0.37
   6  -6   3   12.10    0.56
   6  -6   3   11.61    0.50
   6  -6   3   10.99    0.60
   6  -6   3   12.18    0.68
   6  -6   3   11.00    0.65
  -6   6  -3   11.86    0.65
   5  -7   3    8.30    0.57
   5  -7   3    6.55    0.48
   5  -7   3    8.85    0.57
   5  -7   3    7.85    0.41
  -5   7  -3    9.15    0.54
  -5   7  -3    8.61    0.62
   4  -8   3   18.54    0.90
   4  -8   3   18.96    0.93
   4  -8   3   17.92    0.68
   4  -8   3   18.58    0.64
   4  -8   3   19.39    0.77
  -4   8  -3   17.80    0.67
  -4   8  -3   18.71    0.80
  -4   8  -3   18.85    0.92
   3  -9   3   14.66    0.58
   3  -9   3   14.52    0.76
   3  -9   3   14.46    0.78
   3  -9   3   15.18    0.54
   3  -9   3   14.86    0.64
  -3   9  -3   14.62    0.56
  -3   9  -3   15.61    0.67
  -3   9  -3   14.69    0.78
   2 -10   3  104.16    3.43
   2 -10   3  108.56    3.14
   2 -10   3  107.70    2.91
   2 -10   3  105.75    4.29
  -2  10  -3  109.36    2.91
  -2  10  -3  109.36    3.46
  -2  10  -3  107.35    4.27
   1 -11   3   13.91    0.50
   1 -11   3   14.29    0.60
   1 -11   3   13.09    0.75
  -1  11  -3   13.87    0.71
  -1  11  -3   14.00    0.49
  -1  11  -3   13.88    0.71
  -1  11  -3   13.70    0.62
  -1  11  -3   13.64    0.75
   0 -12   3   21.61    0.73
   0 -12   3   21.14    1.02
   0 -12   3   22.89    0.83
   0 -12   3   21.71    0.71
   0  12  -3   20.35    0.97
   0  12  -3   21.82    1.01
   0  12  -3   21.15    0.68
   0  12  -3   21.18    0.97
  -1 -13   3   45.70    1.39
  -1 -13   3   45.59    1.92
  -1 -13   3   45.31    1.56
  -1 -13   3   43.89    1.53
   1  13  -3   43.47    1.84
   1  13  -3   45.42    1.39
   1  13  -3   42.91    1.84
   1  13  -3   45.49    1.28
   1  13  -3   46.22    1.88
  -2 -14   3   12.78    0.72
  -2 -14   3   11.87    0.63
  -2 -14   3   13.04    0.51
  -2 -14   3   12.31    0.56
   2  14  -3   12.41    0.46
   2  14  -3   11.71    0.61
   2  14  -3   13.34    0.66
   2  14  -3   12.15    0.49
   2  14  -3   11.96    0.61
  -3 -15   3    4.72    0.35
  -3 -15   3    5.43    0.37
  -3 -15   3    5.53    0.42
  -3 -15   3    4.70    0.53
   3  15  -3    5.06    0.31
   3  15  -3    4.54    0.31
   3  15  -3    5.19    0.29
   3  15  -3    5.32    0.35
  -4 -16   3    4.02    0.36
  -4 -16   3    4.30    0.40
   4  16  -3    3.75    0.26
  -5 -17   3    0.86    0.28
  -5 -17   3    0.70    0.25
   5  17  -3    1.32    0.18
   5  17  -3    1.00    0.17
  -6 -18   3    1.46    0.32
  -6 -18   3    1.26    0.29
   6  18  -3    1.43    0.17
   6  18  -3    1.41    0.17
  -7 -19   3    4.51    0.41
  -7 -19   3    6.16    0.51
   7  19  -3    4.72    0.20
   7  19  -3    4.51    0.20
  -8 -20   3    2.72    0.37
  -8 -20   3    2.97    0.39
   9  -1   3    1.88    0.25
  -9   1  -3    2.42    0.40
   8  -2   3   14.07    0.56
  -8   2  -3   13.39    0.76
   7  -3   3    4.49    0.36
   7  -3   3    4.96    0.39
   7  -3   3    5.49    0.41
   7  -3   3    4.63    0.34
  -7   3  -3    4.42    0.45
   6  -4   3   13.48    0.76
   6  -4   3   16.15    0.79
   6  -4   3   16.13    0.65
   6  -4   3   14.98    0.58
  -6   4  -3   14.78    0.74
   5  -5   3   25.49    1.10
   5  -5   3   24.06    0.86
   5  -5   3   23.74    1.10
   5  -5   3   23.55    0.78
   5  -5   3   23.09    0.81
  -5   5  -3   24.05    0.79
  -5   5  -3   23.03    0.96
  -5   5  -3   22.90    1.12
   4  -6   3    3.11    0.32
   4  -6   3    3.07    0.34
   4  -6   3    2.94    0.24
   4  -6   3    3.11    0.28
  -4   6  -3    3.03    0.33
  -4   6  -3    3.30    0.24
  -4   6  -3    3.00    0.30
   3  -7   3   15.05    0.76
   3  -7   3   15.44    0.57
   3  -7   3   15.09    0.77
   3  -7   3   14.56    0.52
  -3   7  -3   15.14    0.77
  -3   7  -3   14.75    0.53
  -3   7  -3   15.56    0.66
   2  -8   3   39.44    1.62
   2  -8   3   37.47    1.16
   2  -8   3   37.96    1.09
   2  -8   3   33.06    1.27
  -2   8  -3   38.65    1.09
  -2   8  -3   37.68    1.31
  -2   8  -3   37.42    1.58
   1  -9   3  196.12    7.58
   1  -9   3  195.05    5.13
   1  -9   3  191.52    6.05
   1  -9   3  198.86    5.55
  -1   9  -3  189.84    7.57
  -1   9  -3  194.66    5.13
  -1   9  -3  193.35    7.55
   0 -10   3   17.35    0.87
   0 -10   3   17.98    0.70
   0 -10   3   17.88    0.72
   0 -10   3   19.21    0.61
   0  10  -3   18.67    0.86
   0  10  -3   18.91    0.58
   0  10  -3   17.66    0.72
   0  10  -3   17.98    0.83
  -1 -11   3  138.02    3.88
  -1 -11   3  133.58    4.25
  -1 -11   3  133.84    3.59
  -1 -11   3  139.04    4.24
  -1 -11   3  132.82    5.30
   1  11  -3  134.47    3.88
   1  11  -3  134.24    3.58
   1  11  -3  138.10    5.27
   1  11  -3  128.43    5.24
  -2 -12   3   39.02    1.69
  -2 -12   3   40.14    1.36
  -2 -12   3   39.75    1.23
  -2 -12   3   39.92    1.39
   2  12  -3   36.32    1.59
   2  12  -3   39.75    1.13
   2  12  -3   41.98    1.63
   2  12  -3   40.13    1.21
  -3 -13   3    9.72    0.46
  -3 -13   3   10.46    0.45
  -3 -13   3   10.15    0.64
   3  13  -3   11.91    0.47
   3  13  -3    8.65    0.43
   3  13  -3    9.89    0.38
  -4 -14   3   13.42    0.57
  -4 -14   3   12.90    0.55
   4  14  -3   13.13    0.46
   4  14  -3   12.91    0.46
  -5 -15   3   37.10    1.25
  -5 -15   3   37.97    1.37
   5  15  -3   38.78    1.09
   5  15  -3   38.06    1.08
  -6 -16   3   10.45    0.56
  -6 -16   3    9.39    0.57
   6  16  -3    9.46    0.36
   6  16  -3   10.14    0.36
  -7 -17   3    3.36    0.38
  -7 -17   3    3.07    0.38
  -8 -18   3    0.38    0.25
  -8 -18   3    0.87    0.30
   9   1   3    1.67    0.25
  -9  -1  -3    2.31    0.40
   8   0   3    0.22    0.21
  -8   0  -3   -0.07    0.28
   7  -1   3    5.41    0.38
   7  -1   3    4.31    0.33
   7  -1   3    5.07    0.34
   7  -1   3    4.65    0.38
  -7   1  -3    4.30    0.42
   6  -2   3   39.12    1.21
   6  -2   3   39.64    1.28
   6  -2   3   42.52    1.71
  -6   2  -3   40.10    1.49
   5  -3   3    1.46    0.25
   5  -3   3    1.19    0.20
   5  -3   3    0.80    0.20
   5  -3   3    1.37    0.19
   5  -3   3    1.04    0.19
   5  -3   3    1.10    0.19
   5  -3   3    0.86    0.24
  -5   3  -3    1.39    0.22
  -5   3  -3    1.07    0.20
  -5   3  -3    1.36    0.25
  -5   3  -3    1.30    0.28
   4  -4   3   78.57    2.28
   4  -4   3   78.24    3.09
   4  -4   3   77.34    2.12
   4  -4   3   75.19    3.10
  -4   4  -3   75.95    2.13
  -4   4  -3   77.73    2.30
  -4   4  -3   75.87    2.53
  -4   4  -3   76.73    3.12
   3  -5   3    2.46    0.27
   3  -5   3    1.59    0.20
   3  -5   3    2.75    0.22
   3  -5   3    2.48    0.28
   3  -5   3    2.55    0.21
  -3   5  -3    2.50    0.25
  -3   5  -3    2.60    0.23
  -3   5  -3    2.70    0.20
  -3   5  -3    2.13    0.24
   2  -6   3  147.17    5.89
   2  -6   3  152.44    4.32
   2  -6   3  151.74    3.99
  -2   6  -3  147.16    5.87
  -2   6  -3  153.83    4.32
  -2   6  -3  150.34    3.99
   1  -7   3    7.08    0.30
   1  -7   3    6.83    0.31
   1  -7   3    6.72    0.47
   1  -7   3    6.74    0.37
  -1   7  -3    6.57    0.37
  -1   7  -3    6.81    0.47
  -1   7  -3    6.95    0.43
  -1   7  -3    6.64    0.29
   0  -8   3  110.64    3.63
   0  -8   3  120.79    4.56
   0  -8   3  116.82    3.08
   0  -8   3  116.32    3.65
   0   8  -3  118.89    3.08
   0   8  -3  114.09    4.52
   0   8  -3  117.09    4.54
   0   8  -3  111.42    3.65
  -1  -9   3   63.39    2.55
  -1  -9   3   64.63    2.04
  -1  -9   3   63.51    1.86
  -1  -9   3   61.57    2.06
  -1  -9   3   62.56    1.73
   1   9  -3   65.34    2.52
   1   9  -3   64.11    1.86
   1   9  -3   63.75    1.72
   1   9  -3   60.49    2.50
  -2 -10   3    3.11    0.24
  -2 -10   3    3.23    0.33
  -2 -10   3    3.47    0.28
  -2 -10   3    3.30    0.24
  -2 -10   3    3.66    0.25
   2  10  -3    3.23    0.21
   2  10  -3    3.35    0.23
   2  10  -3    2.83    0.20
   2  10  -3    3.88    0.27
  -3 -11   3   36.22    1.13
  -3 -11   3   35.16    1.13
  -3 -11   3   36.70    1.54
   3  11  -3   35.84    1.01
  -4 -12   3   62.42    1.92
  -4 -12   3   65.20    1.91
   4  12  -3   61.24    1.71
   4  12  -3   64.41    1.72
  -5 -13   3   33.18    1.19
  -5 -13   3   33.12    1.09
   5  13  -3   34.24    0.94
   5  13  -3   32.29    0.93
  -6 -14   3   26.87    1.04
  -6 -14   3   26.25    0.94
   6  14  -3   27.36    0.74
   6  14  -3   25.54    0.74
  -7 -15   3    0.28    0.25
  -7 -15   3    0.49    0.28
  -8 -16   3    9.90    0.60
  -8 -16   3    9.86    0.59
  -9 -17   3    7.61    0.55
   9   3   3   13.68    0.55
  -9  -3  -3   12.84    0.78
   8   2   3   12.80    0.54
  -8  -2  -3   14.44    0.80
   7   1   3    5.01    0.34
   7   1   3    4.03    0.33
   7   1   3    5.68    0.39
  -7  -1  -3    4.93    0.46
   6   0   3   -0.17    0.17
   6   0   3   -0.17    0.18
   6   0   3    0.09    0.16
   6   0   3   -0.13    0.23
  -6   0  -3   -0.13    0.22
   5  -1   3    3.57    0.38
   5  -1   3    3.78    0.28
   5  -1   3    4.02    0.31
   5  -1   3    3.65    0.26
   5  -1   3    4.01    0.32
   5  -1   3    4.09    0.40
   5  -1   3    3.80    0.34
  -5   1  -3    3.63    0.44
  -5   1  -3    4.48    0.32
  -5   1  -3    3.99    0.37
   4  -2   3   86.10    3.13
   4  -2   3   87.85    3.44
   4  -2   3   86.18    2.53
   4  -2   3   84.07    3.44
   4  -2   3   87.38    2.79
   4  -2   3   84.87    2.35
  -4   2  -3   87.77    3.47
  -4   2  -3   87.28    2.56
  -4   2  -3   86.45    2.81
  -4   2  -3   84.16    2.36
   3  -3   3   35.06    1.05
   3  -3   3   36.43    1.55
   3  -3   3   36.39    1.12
   3  -3   3   35.72    1.52
   3  -3   3   37.34    1.26
  -3   3  -3   36.61    1.05
  -3   3  -3   35.83    1.26
  -3   3  -3   37.39    1.27
  -3   3  -3   35.46    1.53
  -3   3  -3   35.80    1.14
   2  -4   3   12.01    0.51
   2  -4   3   11.52    0.61
   2  -4   3   11.91    0.44
   2  -4   3   12.27    0.59
   2  -4   3   12.41    0.42
   2  -4   3   12.10    0.63
  -2   4  -3   11.66    0.42
  -2   4  -3   11.97    0.45
  -2   4  -3   11.59    0.51
  -2   4  -3   12.10    0.60
   1  -5   3   83.46    2.40
   1  -5   3   84.55    2.63
   1  -5   3   80.42    3.28
   1  -5   3   82.51    2.22
   1  -5   3   83.50    2.63
  -1   5  -3   81.22    2.63
  -1   5  -3   81.35    2.40
  -1   5  -3   82.57    2.62
  -1   5  -3   86.37    2.22
  -1   5  -3   81.47    3.26
  -1   5  -3   82.59    3.28
   0  -6   3  527.22   19.77
   0  -6   3  507.66   15.76
   0  -6   3  520.78   14.49
   0  -6   3  514.40   13.37
   0   6  -3  517.87   15.76
   0   6  -3  521.32   13.36
   0   6  -3  518.95   15.75
   0   6  -3  507.79   19.75
   0   6  -3  492.54   19.73
  -1  -7   3   12.55    0.59
  -1  -7   3   11.98    0.39
  -1  -7   3   11.89    0.50
   1   7  -3   12.62    0.39
   1   7  -3   12.74    0.55
   1   7  -3   11.87    0.42
   1   7  -3   11.10    0.53
  -2  -8   3    6.13    0.40
  -2  -8   3    6.00    0.34
  -2  -8   3    5.47    0.26
  -2  -8   3    5.70    0.27
   2   8  -3    5.96    0.24
   2   8  -3    5.18    0.23
  -3  -9   3  123.04    3.88
  -3  -9   3  121.57    3.56
  -3  -9   3  125.80    3.56
   3   9  -3  124.90    3.26
  -4 -10   3   53.08    1.76
  -4 -10   3   54.06    1.61
  -4 -10   3   53.28    1.62
   4  10  -3   53.83    1.44
   4  10  -3   54.12    1.44
  -5 -11   3   71.69    2.16
  -5 -11   3   72.23    2.17
   5  11  -3   73.51    1.91
   5  11  -3   71.53    1.91
  -6 -12   3    4.43    0.33
  -6 -12   3    4.09    0.37
  -7 -13   3    5.83    0.41
  -7 -13   3    6.01    0.42
  -8 -14   3    0.43    0.25
  -8 -14   3    0.87    0.27
  -9 -15   3    5.58    0.48
  -9 -15   3    6.50    0.54
   9   5   3    2.29    0.26
  -9  -5  -3    2.82    0.41
  -8  -4  -3   24.82    1.09
   7   3   3    4.55    0.33
   7   3   3    5.45    0.39
   7   3   3    4.49    0.34
  -7  -3  -3    5.19    0.46
   6   2   3   43.16    1.66
   6   2   3   38.46    1.18
   6   2   3   37.28    1.64
   6   2   3   37.73    1.17
  -6  -2  -3   38.39    1.44
   5   1   3    3.83    0.38
   5   1   3    3.83    0.29
   5   1   3    4.06    0.25
   5   1   3    3.69    0.40
   5   1   3    4.12    0.35
   5   1   3    4.04    0.30
  -5  -1  -3    3.78    0.31
  -5  -1  -3    3.70    0.44
  -5  -1  -3    4.83    0.38
   4   0   3    0.20    0.12
   4   0   3   -0.07    0.12
   4   0   3    0.03    0.19
   4   0   3   -0.20    0.19
   4   0   3    0.17    0.17
   4   0   3    0.02    0.18
   4   0   3   -0.22    0.14
  -4   0  -3    0.25    0.17
  -4   0  -3   -0.50    0.16
  -4   0  -3   -0.05    0.20
  -4   0  -3   -0.06    0.12
   3  -1   3   11.90    0.61
   3  -1   3   11.56    0.52
   3  -1   3   11.33    0.61
   3  -1   3   11.54    0.47
   3  -1   3   11.62    0.46
   3  -1   3   11.72    0.44
  -3   1  -3   11.52    0.62
  -3   1  -3   11.66    0.46
  -3   1  -3   12.05    0.45
  -3   1  -3   11.92    0.53
  -3   1  -3   11.70    0.52
   2  -2   3  129.69    5.07
   2  -2   3  128.91    5.08
   2  -2   3  131.29    3.45
   2  -2   3  130.04    4.07
   2  -2   3  129.04    3.73
   2  -2   3  133.17    4.07
  -2   2  -3  133.84    3.45
  -2   2  -3  126.60    5.07
  -2   2  -3  126.79    4.07
  -2   2  -3  128.87    3.73
   1  -3   3   41.82    1.37
   1  -3   3   40.80    1.24
   1  -3   3   42.63    1.16
   1  -3   3   40.54    1.37
   1  -3   3   41.29    1.71
  -1   3  -3   41.89    1.24
  -1   3  -3   42.77    1.37
  -1   3  -3   42.36    1.71
  -1   3  -3   41.88    1.37
  -1   3  -3   41.42    1.15
  -1   3  -3   41.36    1.68
   0  -4   3  177.09    4.93
   0  -4   3  172.42    4.55
   0  -4   3  166.57    5.37
   0  -4   3  175.93    6.73
   0   4  -3  170.72    4.93
   0   4  -3  180.90    6.72
   0   4  -3  175.13    5.37
   0   4  -3  172.00    5.38
   0   4  -3  178.61    4.55
   0   4  -3  168.65    6.71
  -1  -5   3  394.29   10.10
  -1  -5   3  386.26   11.91
  -1  -5   3  407.36   14.93
   1   5  -3  394.81   10.09
   1   5  -3  416.08   10.97
   1   5  -3  346.04   14.90
   1   5  -3  393.99   11.90
   1   5  -3  377.32   10.96
   1   5  -3  381.84   11.90
  -2  -6   3   83.44    2.24
  -2  -6   3   84.64    2.64
  -2  -6   3   82.99    2.42
   2   6  -3   84.59    2.64
   2   6  -3   86.54    2.22
  -3  -7   3  110.74    3.27
  -3  -7   3  114.82    3.28
  -3  -7   3  115.62    3.57
   3   7  -3  116.63    2.99
   3   7  -3  115.33    2.99
  -4  -8   3   15.02    0.59
  -4  -8   3   15.55    0.53
   4   8  -3   15.59    0.42
   4   8  -3   15.44    0.42
  -5  -9   3    9.63    0.46
  -5  -9   3   10.31    0.42
  -6 -10   3   29.97    1.00
  -6 -10   3   30.46    1.09
  -7 -11   3    7.72    0.48
  -7 -11   3    7.42    0.42
  -8 -12   3    2.03    0.31
  -8 -12   3    1.93    0.31
  -9 -13   3    1.54    0.31
   9   7   3    3.17    0.28
  -9  -7  -3    2.60    0.41
   8   6   3    2.37    0.27
  -8  -6  -3    2.81    0.38
   7   5   3    3.22    0.33
   7   5   3    3.17    0.27
   7   5   3    2.71    0.27
  -7  -5  -3    2.75    0.35
   6   4   3   16.18    0.78
   6   4   3   15.12    0.58
   6   4   3   14.12    0.75
  -6  -4  -3   15.05    0.75
   5   3   3    1.47    0.26
   5   3   3    0.96    0.24
   5   3   3    1.09    0.12
   5   3   3    1.17    0.24
   5   3   3    1.23    0.17
   5   3   3    1.22    0.26
   5   3   3    0.80    0.20
  -5  -3  -3    0.94    0.27
  -5  -3  -3    1.41    0.29
  -5  -3  -3    1.21    0.24
   4   2   3   85.77    2.53
   4   2   3   88.21    2.36
   4   2   3   90.62    3.44
   4   2   3   84.64    2.44
   4   2   3   86.68    2.80
   4   2   3   85.23    3.43
  -4  -2  -3   86.10    3.47
  -4  -2  -3   84.96    2.35
  -4  -2  -3   85.61    2.56
  -4  -2  -3   83.46    2.79
   3   1   3   11.80    0.53
   3   1   3   12.03    0.62
   3   1   3   11.91    0.47
   3   1   3   12.84    0.45
   3   1   3   11.80    0.62
  -3  -1  -3   11.99    0.64
  -3  -1  -3   12.33    0.47
  -3  -1  -3   12.15    0.53
  -3  -1  -3   11.75    0.43
   2   0   3   -0.10    0.12
   2   0   3   -0.06    0.15
   2   0   3   -0.10    0.11
   2   0   3   -0.11    0.14
   2   0   3   -0.16    0.10
   2   0   3   -0.09    0.17
  -2   0  -3    0.09    0.13
  -2   0  -3   -0.14    0.14
  -2   0  -3    0.05    0.12
  -2   0  -3   -0.13    0.10
  -2   0  -3   -0.03    0.10
   1  -1   3  425.20   13.22
   1  -1   3  432.80   16.58
   1  -1   3  442.28   11.22
   1  -1   3  430.71   13.22
   1  -1   3  431.76   12.16
  -1   1  -3  422.82   13.22
  -1   1  -3  432.04   16.58
  -1   1  -3  441.70   11.21
  -1   1  -3  428.01   13.22
  -1   1  -3  423.93   16.57
  -1   1  -3  433.34   12.16
   0  -2   3  131.21    3.36
   0  -2   3  129.57    3.64
   0  -2   3  125.72    4.97
   0  -2   3  125.82    3.97
   0  -2   3  122.57    4.58
   0   2  -3  130.53    3.36
   0   2  -3  135.22    4.96
   0   2  -3  128.10    3.97
   0   2  -3  127.02    4.95
   0   2  -3  127.65    3.97
   0   2  -3  127.05    3.64
  -1  -3   3  116.99    3.62
  -1  -3   3  117.65    3.62
  -1  -3   3  121.29    3.07
  -1  -3   3  116.73    3.32
   1   3  -3  117.32    3.62
   1   3  -3  112.03    3.62
   1   3  -3  118.73    3.05
  -2  -4   3   99.90    2.57
  -2  -4   3   89.70    2.77
  -2  -4   3  102.98    2.78
  -2  -4   3   97.95    3.04
   2   4  -3  101.44    3.03
  -3  -5   3    1.02    0.08
  -3  -5   3    1.03    0.09
  -3  -5   3    1.07    0.13
  -4  -6   3   41.05    1.20
  -4  -6   3   41.49    1.20
  -4  -6   3   41.56    1.33
   4   6  -3   38.98    1.31
  -5  -7   3   10.86    0.45
  -5  -7   3   10.16    0.40
   5   7  -3   10.07    0.41
  -6  -8   3   23.75    0.89
  -6  -8   3   24.09    0.81
  -7  -9   3   38.79    1.38
  -7  -9   3   38.96    1.25
  -8 -10   3    1.40    0.25
  -8 -10   3    1.12    0.27
  -9 -11   3   -0.01    0.25
 -10 -12   3    1.60    0.34
   9   9   3    2.83    0.27
  -9  -9  -3    3.04    0.43
   8   8   3    1.60    0.25
  -8  -8  -3    1.54    0.33
   7   7   3    3.21    0.30
   7   7   3    2.67    0.28
   7   7   3    3.94    0.36
  -7  -7  -3    2.89    0.40
   6   6   3   10.94    0.62
   6   6   3   12.28    0.65
   6   6   3   11.73    0.50
  -6  -6  -3   11.88    0.67
   5   5   3   24.21    0.84
   5   5   3   23.66    1.09
   5   5   3   24.74    0.79
   5   5   3   25.17    1.12
  -5  -5  -3   24.09    1.17
  -5  -5  -3   23.11    0.96
  -5  -5  -3   24.60    0.89
   4   4   3   78.50    2.53
   4   4   3   78.33    3.09
   4   4   3   79.53    2.29
   4   4   3   73.53    3.09
   4   4   3   76.36    2.12
  -4  -4  -3   76.08    2.12
  -4  -4  -3   77.36    2.31
  -4  -4  -3   76.92    2.53
  -4  -4  -3   77.21    3.13
   3   3   3   35.51    1.25
   3   3   3   36.14    1.05
   3   3   3   35.53    1.02
   3   3   3   35.93    1.52
   3   3   3   36.19    1.51
   3   3   3   37.00    1.12
  -3  -3  -3   36.05    1.25
  -3  -3  -3   35.25    1.53
  -3  -3  -3   36.43    1.04
  -3  -3  -3   34.99    1.14
   2   2   3  128.06    4.01
   2   2   3  129.19    4.02
   2   2   3  128.76    5.00
   2   2   3  131.77    5.01
   2   2   3  130.56    3.40
   2   2   3  127.84    3.68
  -2  -2  -3  125.39    3.68
  -2  -2  -3  128.71    3.39
  -2  -2  -3  123.04    4.57
  -2  -2  -3  127.47    5.01
   1   1   3  418.40   12.00
   1   1   3  423.30   13.06
   1   1   3  427.49   13.05
   1   1   3  436.35   11.07
   1   1   3  436.56   16.37
  -1  -1  -3  423.53   16.36
  -1  -1  -3  418.19   11.07
  -1  -1  -3  423.88   13.05
  -1  -1  -3  428.73   12.01
  -1  -1  -3  421.70   16.37
   0   0   3   -0.10    0.09
   0   0   3   -0.02    0.09
   0   0   3   -0.04    0.13
   0   0   3   -0.04    0.08
   0   0   3   -0.07    0.08
   0   0  -3   -0.02    0.11
   0   0  -3    0.07    0.10
   0   0  -3   -0.10    0.08
   0   0  -3   -0.14    0.09
   0   0  -3    0.09    0.09
  -1  -1   3  326.36    9.75
  -1  -1   3  317.47    9.73
   1   1  -3  316.26    9.75
   1   1  -3  313.31   11.32
  -2  -2   3  322.37    9.86
  -3  -3   3  471.42   14.42
  -4  -4   3   28.51    0.78
  -4  -4   3   25.82    0.88
  -4  -4   3   25.85    0.78
   4   4  -3   25.15    0.85
   4   4  -3   28.07    1.18
  -5  -5   3   24.86    0.75
  -5  -5   3   23.14    0.74
  -5  -5   3   24.38    0.84
   5   5  -3   24.10    1.13
   5   5  -3   23.46    0.80
  -6  -6   3   10.18    0.46
  -6  -6   3    9.98    0.41
   6   6  -3    9.77    0.41
  -7  -7   3    0.86    0.19
  -7  -7   3    0.67    0.20
  -8  -8   3   10.43    0.56
  -8  -8   3   10.11    0.49
  -9  -9   3   15.12    0.73
 -10 -10   3    0.03    0.27
   9  11   3    3.14    0.30
  -9 -11  -3    2.99    0.44
   8  10   3    5.16    0.40
  -8 -10  -3    4.79    0.50
   7   9   3    2.09    0.24
   7   9   3    2.01    0.25
   7   9   3    1.47    0.21
  -7  -9  -3    1.89    0.34
   6   8   3   16.87    0.65
   6   8   3   16.85    0.85
   6   8   3   19.88    0.90
  -6  -8  -3   16.71    0.80
   5   7   3    8.89    0.42
   5   7   3    9.01    0.57
   5   7   3    8.72    0.54
  -5  -7  -3    8.84    0.55
  -5  -7  -3    7.74    0.63
   4   6   3    2.74    0.23
   4   6   3    2.98    0.31
   4   6   3    3.30    0.39
   4   6   3    2.97    0.24
  -4  -6  -3    3.16    0.27
  -4  -6  -3    3.04    0.28
  -4  -6  -3    2.75    0.34
   3   5   3    2.44    0.26
   3   5   3    3.02    0.33
   3   5   3    2.68    0.21
   3   5   3    2.40    0.25
   3   5   3    2.84    0.22
  -3  -5  -3    2.93    0.24
  -3  -5  -3    2.16    0.28
  -3  -5  -3    2.69    0.27
   2   4   3   12.42    0.46
   2   4   3   12.53    0.42
   2   4   3   12.41    0.63
   2   4   3   12.40    0.62
  -2  -4  -3   11.62    0.46
  -2  -4  -3   12.06    0.64
   1   3   3   41.25    1.14
   1   3   3   40.95    1.17
   1   3   3   40.89    1.68
   1   3   3   41.68    1.35
   1   3   3   41.60    1.24
  -1  -3  -3   40.44    1.67
  -1  -3  -3   41.42    1.24
  -1  -3  -3   41.48    1.35
  -1  -3  -3   41.75    1.68
   0   2   3  127.24    3.62
   0   2   3  125.80    3.93
   0   2   3  129.30    4.93
   0  -2  -3  127.04    3.61
   0  -2  -3  133.68    4.92
   0  -2  -3  124.50    3.93
   0  -2  -3  122.99    4.92
  -1   1   3  318.03    9.63
   1  -1  -3  310.55    9.61
   2   0  -3    0.06    0.11
  -3  -1   3   39.58    1.17
  -3  -1   3   35.75    1.17
  -4  -2   3  126.30    3.92
   4   2  -3  127.70    4.67
  -5  -3   3    4.29    0.20
  -5  -3   3    3.74    0.24
  -5  -3   3    4.16    0.20
   5   3  -3    3.99    0.19
   5   3  -3    4.25    0.43
  -6  -4   3   25.97    0.84
  -6  -4   3   27.44    0.94
   6   4  -3   25.77    0.87
   6   4  -3   26.80    1.25
  -7  -5   3  101.67    3.00
  -7  -5   3  102.91    3.29
  -7  -5   3  103.96    3.01
  -8  -6   3   13.88    0.65
  -9  -7   3    2.65    0.32
 -10  -8   3   -0.15    0.24
   8  12   3    1.66    0.27
  -8 -12  -3    2.31    0.43
   7  11   3    8.21    0.48
   7  11   3   10.36    0.51
   7  11   3   10.74    0.54
  -7 -11  -3    8.47    0.65
   6  10   3    3.65    0.39
   6  10   3    4.88    0.46
   6  10   3    4.66    0.35
  -6 -10  -3    5.06    0.45
   5   9   3    5.52    0.44
   5   9   3    6.14    0.38
   5   9   3    7.22    0.52
   5   9   3    6.18    0.47
  -5  -9  -3    7.38    0.47
  -5  -9  -3    6.25    0.59
   4   8   3   18.18    0.69
   4   8   3   19.19    0.64
   4   8   3   19.35    0.93
   4   8   3   18.65    0.91
  -4  -8  -3   19.36    0.97
  -4  -8  -3   19.05    0.79
   3   7   3   14.23    0.74
   3   7   3   15.39    0.52
   3   7   3   14.84    0.57
   3   7   3   14.62    0.76
  -3  -7  -3   14.88    0.78
  -3  -7  -3   14.89    0.63
  -3  -7  -3   15.35    0.60
   2   6   3  148.76    5.85
   2   6   3  149.18    3.97
   2   6   3  152.98    4.31
   2   6   3  150.74    5.85
  -2  -6  -3  145.30    4.68
  -2  -6  -3  154.35    4.31
  -2  -6  -3  146.97    5.86
   1   5   3   80.89    2.59
   1   5   3   81.89    3.24
   1   5   3   80.02    2.38
   1   5   3   83.08    2.39
  -1  -5  -3   83.45    2.39
  -1  -5  -3   84.04    3.25
  -1  -5  -3   81.36    2.60
  -1  -5  -3   82.20    3.24
  -1  -5  -3   80.50    2.29
   0   4   3  167.69    5.29
   0   4   3  174.32    4.87
   0   4   3  170.86    6.63
   0  -4  -3  171.56    4.87
   0  -4  -3  169.24    6.63
   0  -4  -3  172.62    5.29
   0  -4  -3  175.92    6.62
   0  -4  -3  167.94    4.79
  -1   3   3  113.12    3.50
   1  -3  -3  115.23    3.20
   1  -3  -3  111.84    3.50
  -2   2   3  322.84    9.33
  -2   2   3  285.91    9.32
   2  -2  -3  305.58    8.51
  -3   1   3   40.68    1.19
  -3   1   3   36.27    1.18
   3  -1  -3   36.76    1.15
  -4   0   3   -0.04    0.08
  -4   0   3   -0.02    0.08
   4   0  -3   -0.20    0.12
   4   0  -3    0.03    0.17
  -5  -1   3    0.39    0.13
  -5  -1   3    0.43    0.09
  -5  -1   3    0.44    0.08
  -5  -1   3    0.40    0.11
   5   1  -3    0.46    0.06
   5   1  -3    0.58    0.26
   5   1  -3    0.32    0.15
  -6  -2   3    5.76    0.27
  -6  -2   3    5.52    0.27
  -6  -2   3    6.01    0.34
   6   2  -3    5.16    0.56
   6   2  -3    5.15    0.24
  -7  -3   3   12.28    0.54
  -7  -3   3   11.21    0.47
   7   3  -3   11.64    0.82
  -8  -4   3   11.54    0.57
  -9  -5   3    1.27    0.27
 -10  -6   3    1.00    0.29
   8  14   3    5.60    0.43
  -8 -14  -3    6.01    0.57
   7  13   3    5.28    0.37
   7  13   3    7.61    0.46
   7  13   3    6.23    0.41
  -7 -13  -3    6.96    0.61
   6  12   3    1.51    0.24
   6  12   3    1.62    0.28
  -6 -12  -3    2.39    0.34
   5  11   3   45.89    1.39
   5  11   3   49.65    1.72
   5  11   3   45.95    1.97
  -5 -11  -3   47.00    1.69
   4  10   3    1.35    0.19
   4  10   3    1.40    0.27
   4  10   3    1.49    0.22
   4  10   3    1.61    0.28
  -4 -10  -3    1.65    0.26
  -4 -10  -3    1.49    0.32
   3   9   3   15.32    0.78
   3   9   3   14.46    0.58
   3   9   3   13.93    0.54
   3   9   3   14.46    0.76
  -3  -9  -3   16.51    0.66
  -3  -9  -3   16.18    0.83
   2   8   3   37.93    1.62
   2   8   3   38.59    1.62
   2   8   3   38.38    1.20
  -2  -8  -3   38.26    1.31
  -2  -8  -3   38.97    1.64
  -2  -8  -3   37.39    1.08
   1   7   3    6.68    0.33
   1   7   3    6.54    0.40
   1   7   3    6.25    0.35
   1   7   3    6.47    0.34
  -1  -7  -3    6.93    0.44
  -1  -7  -3    6.01    0.44
  -1  -7  -3    6.59    0.24
  -1  -7  -3    6.17    0.34
   0   6   3  501.71   14.36
   0   6   3  516.99   15.60
   0   6   3  517.35   14.35
   0   6   3  504.79   19.57
   0  -6  -3  510.58   15.60
   0  -6  -3  515.40   19.56
   0  -6  -3  510.49   19.57
   0  -6  -3  498.02   14.15
  -1   5   3  387.19   11.00
  -1   5   3  397.35   15.00
  -1   5   3  390.78   11.96
   1  -5  -3  381.99   10.88
   1  -5  -3  373.60   15.01
   1  -5  -3  429.21   15.03
   1  -5  -3  373.99   11.96
  -2   4   3   99.42    3.01
  -2   4   3   93.32    2.99
   2  -4  -3   95.16    2.77
   2  -4  -3   93.82    2.98
   2  -4  -3  101.32    2.99
  -3   3   3  464.71   13.67
  -3   3   3  425.55   13.68
   3  -3  -3  474.92   13.63
   3  -3  -3  425.54   13.64
   3  -3  -3  441.51   12.46
  -4   2   3  121.77    3.84
  -4   2   3  130.11    3.85
   4  -2  -3  124.18    3.56
   4  -2  -3  113.06    3.80
   4  -2  -3  122.36    4.55
   4  -2  -3  133.05    3.81
  -5   1   3    0.47    0.13
  -5   1   3    0.42    0.11
  -5   1   3    0.38    0.08
   5  -1  -3    0.35    0.19
   5  -1  -3    0.54    0.07
   5  -1  -3    0.45    0.21
  -6   0   3    0.08    0.15
  -6   0   3    0.06    0.13
  -6   0   3   -0.04    0.11
   6   0  -3   -0.09    0.07
   6   0  -3   -0.28    0.18
   6   0  -3   -0.09    0.27
  -7  -1   3   25.45    0.84
  -7  -1   3   26.38    0.95
   7   1  -3   26.23    1.23
   7   1  -3   25.13    0.92
  -8  -2   3    3.80    0.35
   8   2  -3    3.96    0.48
  -9  -3   3    8.10    0.51
 -10  -4   3    4.10    0.39
   8  16   3    1.45    0.29
  -8 -16  -3    2.38    0.40
   7  15   3    5.17    0.39
   7  15   3    6.10    0.41
   7  15   3    4.75    0.34
  -7 -15  -3    5.13    0.50
   6  14   3    8.87    0.56
   6  14   3    8.83    0.48
  -6 -14  -3    9.49    0.61
   5  13   3    3.94    0.42
   5  13   3    4.05    0.31
  -5 -13  -3    3.31    0.37
   4  12   3   55.63    1.62
   4  12   3   58.58    2.37
   4  12   3   54.73    2.34
  -4 -12  -3   55.09    1.94
  -4 -12  -3   56.93    2.42
   3  11   3   16.15    0.60
   3  11   3   14.90    0.78
   3  11   3   15.41    0.80
   3  11   3   14.60    0.55
  -3 -11  -3   15.11    0.67
  -3 -11  -3   15.29    0.84
   2  10   3  108.77    3.12
   2  10   3  106.00    4.22
   2  10   3  108.51    4.24
  -2 -10  -3  104.08    2.98
  -2 -10  -3  107.01    3.40
  -2 -10  -3  103.48    4.24
   1   9   3  195.37    5.56
   1   9   3  197.92    7.55
  -1  -9  -3  185.68    5.42
  -1  -9  -3  195.36    5.54
  -1  -9  -3  195.56    7.57
   0   8   3  115.27    3.37
   0   8   3  116.15    3.36
   0   8   3  117.95    4.58
   0   8   3  116.83    3.66
   0  -8  -3  113.89    3.30
   0  -8  -3  117.02    3.35
   0  -8  -3  117.03    3.66
   0  -8  -3  117.00    4.57
   0  -8  -3  118.99    4.58
  -1   7   3   11.85    0.57
  -1   7   3   11.32    0.48
  -1   7   3   11.97    0.43
   1  -7  -3   11.76    0.44
   1  -7  -3   11.94    0.57
   1  -7  -3   12.21    0.56
   1  -7  -3   12.65    0.47
  -2   6   3   82.80    2.35
  -2   6   3   80.52    2.57
   2  -6  -3   81.80    2.38
   2  -6  -3   82.52    2.56
  -3   5   3    1.13    0.12
  -3   5   3    1.04    0.14
  -3   5   3    0.84    0.09
   3  -5  -3    1.14    0.17
   3  -5  -3    1.01    0.10
  -4   4   3   25.79    0.77
  -4   4   3   26.54    0.88
  -4   4   3   25.84    0.87
   4  -4  -3   25.23    0.86
   4  -4  -3   25.32    0.83
  -5   3   3    3.60    0.25
  -5   3   3    3.83    0.24
  -5   3   3    3.71    0.20
   5  -3  -3    3.98    0.40
   5  -3  -3    4.01    0.31
   5  -3  -3    3.58    0.19
  -6   2   3    5.65    0.32
  -6   2   3    5.69    0.33
  -6   2   3    5.40    0.27
   6  -2  -3    5.62    0.37
   6  -2  -3    5.00    0.54
   6  -2  -3    5.36    0.25
  -7   1   3   25.02    0.84
  -7   1   3   25.65    0.96
   7  -1  -3   26.56    0.93
   7  -1  -3   26.88    1.26
  -8   0   3   -0.15    0.18
   8   0  -3   -0.47    0.33
   8   0  -3   -0.06    0.23
  -9  -1   3   17.56    0.77
   9   1  -3   16.14    1.06
 -10  -2   3    4.76    0.42
   7  17   3    1.52    0.21
   7  17   3    1.64    0.31
   7  17   3    1.20    0.19
  -7 -17  -3    2.44    0.40
   6  16   3    1.13    0.26
   6  16   3    1.13    0.28
  -6 -16  -3    1.21    0.32
   5  15   3    9.57    0.65
   5  15   3    9.86    0.50
  -5 -15  -3    9.94    0.61
   4  14   3   19.46    1.00
   4  14   3   19.91    0.70
  -4 -14  -3   19.45    1.08
  -4 -14  -3   20.43    0.90
   3  13   3   11.20    0.71
   3  13   3   11.31    0.53
   3  13   3   10.70    0.68
  -3 -13  -3   11.45    0.73
  -3 -13  -3   10.72    0.37
  -3 -13  -3   12.29    0.59
   2  12   3   13.44    0.74
   2  12   3   12.91    0.71
   2  12   3   13.14    0.56
  -2 -12  -3   13.15    0.76
  -2 -12  -3   12.88    0.60
  -2 -12  -3   13.19    0.45
   1  11   3   13.90    0.56
   1  11   3   13.77    0.69
  -1 -11  -3   13.32    0.47
  -1 -11  -3   13.56    0.61
  -1 -11  -3   13.41    0.52
  -1 -11  -3   13.55    0.72
   0  10   3   17.96    0.69
   0  10   3   18.09    0.85
   0  10   3   18.31    0.62
   0 -10  -3   18.25    0.69
   0 -10  -3   16.97    0.61
   0 -10  -3   17.86    0.61
   0 -10  -3   18.52    0.84
   0 -10  -3   17.27    0.85
  -1   9   3   62.82    1.84
  -1   9   3   60.52    2.02
  -1   9   3   62.95    2.51
   1  -9  -3   62.50    2.01
   1  -9  -3   63.32    1.84
   1  -9  -3   62.35    2.51
   1  -9  -3   60.47    1.84
   1  -9  -3   65.46    2.50
  -2   8   3    5.18    0.29
  -2   8   3    5.49    0.27
  -2   8   3    5.94    0.37
   2  -8  -3    6.01    0.31
   2  -8  -3    4.58    0.31
   2  -8  -3    4.85    0.29
   2  -8  -3    5.11    0.29
   2  -8  -3    5.20    0.23
  -3   7   3  115.05    3.53
  -3   7   3  113.09    3.21
  -3   7   3  110.40    3.50
   3  -7  -3  111.65    3.24
   3  -7  -3  110.88    3.49
  -4   6   3   39.16    1.32
  -4   6   3   41.50    1.34
  -4   6   3   40.23    1.19
   4  -6  -3   39.88    1.29
   4  -6  -3   40.06    1.27
  -5   5   3   24.77    0.86
  -5   5   3   24.25    0.84
  -5   5   3   23.91    0.75
   5  -5  -3   23.80    0.85
   5  -5  -3   22.76    0.80
  -6   4   3   26.82    0.95
  -6   4   3   24.82    0.93
  -6   4   3   26.22    0.83
   6  -4  -3   26.25    1.21
   6  -4  -3   26.42    0.87
   6  -4  -3   26.06    0.93
  -7   3   3   12.08    0.55
  -7   3   3   11.46    0.47
   7  -3  -3   10.91    0.77
   7  -3  -3   11.81    0.60
  -8   2   3    3.38    0.31
   8  -2  -3    3.23    0.35
   8  -2  -3    2.99    0.46
  -9   1   3   16.74    0.78
   9  -1  -3   18.37    1.08
   9  -1  -3   17.46    0.78
 -10   0   3   -0.07    0.24
  10   0  -3    0.55    0.43
   7  19   3    0.74    0.29
  -7 -19  -3    0.91    0.41
   6  18   3    2.88    0.31
   6  18   3    2.54    0.34
  -6 -18  -3    3.20    0.42
   5  17   3    1.77    0.25
   5  17   3    1.73    0.32
  -5 -17  -3    1.20    0.33
   4  16   3   12.50    0.57
   4  16   3   12.84    0.77
  -4 -16  -3   12.09    0.82
  -4 -16  -3   13.76    0.73
   3  15   3   19.95    0.78
   3  15   3   19.36    1.01
  -3 -15  -3   21.36    1.10
  -3 -15  -3   19.11    0.64
  -3 -15  -3   19.84    0.86
  -3 -15  -3   20.24    0.77
   2  14   3   51.42    2.21
   2  14   3   52.93    1.65
  -2 -14  -3   53.00    1.65
  -2 -14  -3   53.65    2.27
  -2 -14  -3   52.03    1.81
   1  13   3   31.59    1.39
   1  13   3   30.23    1.03
  -1 -13  -3   31.99    1.42
  -1 -13  -3   30.72    1.02
  -1 -13  -3   30.80    0.97
  -1 -13  -3   32.24    1.14
   0  12   3   22.47    1.00
   0 -12  -3   21.18    0.73
   0 -12  -3   21.32    1.02
   0 -12  -3   22.00    0.74
   0 -12  -3   21.47    1.00
  -1  11   3  135.59    5.33
  -1  11   3  135.27    4.27
  -1  11   3  137.01    3.92
  -1  11   3  136.01    3.94
   1 -11  -3  135.82    5.33
   1 -11  -3  134.17    3.91
   1 -11  -3  136.89    5.32
   1 -11  -3  134.93    4.27
   1 -11  -3  137.80    3.89
  -2  10   3    3.69    0.35
  -2  10   3    2.92    0.25
  -2  10   3    3.01    0.26
   2 -10  -3    3.56    0.30
   2 -10  -3    3.59    0.23
   2 -10  -3    3.82    0.33
   2 -10  -3    2.88    0.29
   2 -10  -3    3.11    0.25
  -3   9   3  123.47    3.50
  -3   9   3  124.86    4.77
  -3   9   3  120.96    3.82
   3  -9  -3  122.08    3.81
   3  -9  -3  121.37    3.52
   3  -9  -3  117.72    3.45
  -4   8   3   15.26    0.54
  -4   8   3   15.07    0.60
  -4   8   3   16.12    0.64
   4  -8  -3   15.61    0.58
   4  -8  -3   15.86    0.63
  -5   7   3   10.78    0.47
  -5   7   3   10.35    0.49
  -5   7   3   10.49    0.40
   5  -7  -3    9.76    0.42
   5  -7  -3   10.21    0.51
  -6   6   3   10.19    0.47
  -6   6   3   10.33    0.48
  -6   6   3    9.76    0.41
   6  -6  -3    9.30    0.41
   6  -6  -3   10.40    0.57
  -7   5   3  103.76    3.40
   7  -5  -3  108.89    3.17
   7  -5  -3  104.56    4.02
  -8   4   3   11.97    0.60
   8  -4  -3   11.92    0.83
   8  -4  -3   12.19    0.61
  -9   3   3    7.85    0.52
   9  -3  -3    7.04    0.75
   9  -3  -3    8.30    0.57
 -10   2   3    4.72    0.43
  10  -2  -3    6.16    0.66
  10  -2  -3    4.64    0.42
   6  20   3    2.04    0.30
   6  20   3    1.59    0.30
  -6 -20  -3    1.29    0.35
   5  19   3   11.29    0.74
   5  19   3   11.03    0.57
  -5 -19  -3   13.09    0.77
   4  18   3    5.47    0.44
   4  18   3    6.26    0.57
  -4 -18  -3    6.11    0.51
   3  17   3    4.92    0.49
  -3 -17  -3    4.29    0.38
  -3 -17  -3    4.64    0.52
  -3 -17  -3    5.60    0.50
   2  16   3   10.77    0.55
   2  16   3   10.90    0.69
  -2 -16  -3   10.36    0.75
  -2 -16  -3   11.57    0.60
  -2 -16  -3   11.28    0.52
  -2 -16  -3   10.50    0.45
   1  15   3   25.14    1.19
  -1 -15  -3   25.95    0.99
  -1 -15  -3   26.32    1.24
  -1 -15  -3   25.48    0.85
  -1 -15  -3   25.02    0.89
   0  14   3    2.98    0.33
   0  14   3    3.16    0.28
   0 -14  -3    2.97    0.27
   0 -14  -3    3.16    0.32
   0 -14  -3    3.21    0.26
   0 -14  -3    3.06    0.34
   0 -14  -3    3.25    0.26
  -1  13   3   45.15    1.89
  -1  13   3   45.13    1.41
  -1  13   3   45.65    1.40
   1 -13  -3   44.61    1.87
   1 -13  -3   44.64    1.38
   1 -13  -3   44.56    1.39
   1 -13  -3   43.21    1.89
  -2  12   3   38.73    1.32
  -2  12   3   38.94    1.21
  -2  12   3   37.86    1.63
   2 -12  -3   38.20    1.18
   2 -12  -3   36.99    1.60
   2 -12  -3   38.76    1.24
   2 -12  -3   40.22    1.61
   2 -12  -3   39.04    1.32
  -3  11   3   36.16    1.52
  -3  11   3   35.91    1.24
  -3  11   3   35.27    1.27
  -3  11   3   35.74    1.12
   3 -11  -3   35.06    1.18
   3 -11  -3   35.68    1.08
   3 -11  -3   32.56    1.42
   3 -11  -3   39.32    1.44
   3 -11  -3   35.23    1.21
  -4  10   3   50.75    1.72
  -4  10   3   52.61    1.56
   4 -10  -3   50.79    1.63
   4 -10  -3   52.70    1.70
  -5   9   3    9.63    0.43
  -5   9   3    9.23    0.48
   5  -9  -3    9.92    0.43
   5  -9  -3   11.35    0.54
  -6   8   3   23.54    0.81
  -6   8   3   24.12    0.91
   6  -8  -3   23.68    0.84
   6  -8  -3   24.02    0.91
  -7   7   3    0.71    0.20
   7  -7  -3    0.61    0.25
  -8   6   3   12.69    0.64
   8  -6  -3   13.12    0.86
   8  -6  -3   12.80    0.65
  -9   5   3    1.42    0.29
   9  -5  -3    1.35    0.44
   9  -5  -3    1.28    0.29
 -10   4   3    4.01    0.41
  10  -4  -3    4.11    0.45
  10  -4  -3    4.86    0.61
   6  22   3    2.10    0.33
   6  22   3    3.20    0.34
  -6 -22  -3    2.80    0.44
   5  21   3   19.93    0.77
   5  21   3   17.34    0.99
  -5 -21  -3   20.19    1.00
   4  20   3    1.25    0.30
   4  20   3    1.70    0.36
  -4 -20  -3    1.73    0.34
   3  19   3   12.38    0.81
  -3 -19  -3   12.90    0.74
  -3 -19  -3   12.78    0.65
  -3 -19  -3   12.33    0.89
   2  18   3    9.47    0.66
   2  18   3    9.41    0.50
  -2 -18  -3    9.29    0.53
  -2 -18  -3    9.46    0.57
  -2 -18  -3    8.53    0.44
  -2 -18  -3    8.60    0.72
   1  17   3   13.39    0.81
  -1 -17  -3   13.90    0.68
  -1 -17  -3   15.54    0.87
   0  16   3    7.11    0.55
   0  16   3    7.41    0.41
   0 -16  -3    7.16    0.54
   0 -16  -3    6.69    0.41
   0 -16  -3    7.31    0.42
   0 -16  -3    6.60    0.55
   0 -16  -3    7.43    0.45
  -1  15   3   37.27    1.26
  -1  15   3   39.72    1.66
   1 -15  -3   38.54    1.34
   1 -15  -3   37.34    1.21
   1 -15  -3   36.42    1.22
   1 -15  -3   37.05    1.65
   1 -15  -3   38.74    1.64
  -2  14   3   12.29    0.70
  -2  14   3   12.26    0.51
   2 -14  -3   12.80    0.51
   2 -14  -3   12.90    0.56
   2 -14  -3   12.48    0.60
   2 -14  -3   13.38    0.69
   2 -14  -3   12.38    0.70
  -3  13   3   10.04    0.46
  -3  13   3   10.14    0.60
  -3  13   3   10.34    0.53
   3 -13  -3   10.04    0.48
   3 -13  -3   10.56    0.54
   3 -13  -3   10.76    0.52
   3 -13  -3   10.62    0.41
   3 -13  -3    9.84    0.53
  -4  12   3   62.58    2.09
  -4  12   3   63.68    1.90
  -4  12   3   62.84    2.59
   4 -12  -3   63.90    2.06
   4 -12  -3   62.83    1.97
  -5  11   3   70.91    2.15
  -5  11   3   71.08    2.35
   5 -11  -3   73.39    2.25
   5 -11  -3   72.11    2.32
  -6  10   3   29.61    1.14
   6 -10  -3   30.49    1.11
  -7   9   3   39.35    1.41
   7  -9  -3   38.62    1.39
  -8   8   3   10.54    0.59
   8  -8  -3   10.18    0.74
   8  -8  -3    9.66    0.65
  -9   7   3    2.90    0.36
   9  -7  -3    2.36    0.48
   9  -7  -3    3.18    0.41
 -10   6   3    0.82    0.31
  10  -6  -3    0.98    0.32
  10  -6  -3    1.34    0.47
   5  23   3    1.38    0.35
  -5 -23  -3    2.60    0.42
   4  22   3    0.70    0.33
  -4 -22  -3   -0.16    0.35
   3  21   3    7.15    0.67
  -3 -21  -3    8.99    0.60
  -3 -21  -3    7.51    0.70
   2  20   3    5.99    0.63
  -2 -20  -3    5.64    0.49
  -2 -20  -3    5.50    0.40
  -2 -20  -3    6.06    0.48
  -2 -20  -3    5.52    0.64
   1  19   3   24.81    1.22
  -1 -19  -3   25.59    1.02
  -1 -19  -3   23.87    0.88
  -1 -19  -3   24.11    1.26
   0  18   3    4.44    0.38
   0  18   3    5.24    0.49
   0 -18  -3    4.91    0.42
   0 -18  -3    5.15    0.40
   0 -18  -3    5.34    0.43
   0 -18  -3    5.39    0.54
  -1  17   3    5.87    0.53
  -1  17   3    5.03    0.42
   1 -17  -3    5.24    0.39
   1 -17  -3    5.64    0.41
   1 -17  -3    5.43    0.55
   1 -17  -3    4.98    0.37
  -2  16   3   18.35    0.93
  -2  16   3   17.15    0.64
   2 -16  -3   16.51    0.89
   2 -16  -3   18.12    0.89
   2 -16  -3   18.16    0.66
   2 -16  -3   18.67    0.73
  -3  15   3    4.79    0.48
  -3  15   3    5.14    0.34
   3 -15  -3    4.76    0.36
   3 -15  -3    5.55    0.43
   3 -15  -3    5.29    0.32
   3 -15  -3    5.63    0.48
   3 -15  -3    4.88    0.43
  -4  14   3   12.79    0.64
  -4  14   3   13.47    0.64
   4 -14  -3   12.84    0.60
   4 -14  -3   12.95    0.64
   4 -14  -3   11.44    0.55
   4 -14  -3   15.48    0.60
  -5  13   3   32.99    1.23
   5 -13  -3   31.08    1.17
   5 -13  -3   33.68    1.16
  -6  12   3    4.22    0.38
   6 -12  -3    4.47    0.40
  -7  11   3    7.63    0.49
   7 -11  -3    7.45    0.55
  -8  10   3    1.00    0.30
   8 -10  -3    1.34    0.38
  -9   9   3   15.65    0.80
   9  -9  -3   15.90    1.03
   9  -9  -3   17.06    0.86
 -10   8   3    0.59    0.30
  10  -8  -3    0.33    0.42
  10  -8  -3    0.40    0.36
   5  25   3    1.45    0.37
   4  24   3    1.93    0.39
  -4 -24  -3    2.46    0.42
   3  23   3    1.38    0.40
  -3 -23  -3    1.22    0.34
  -3 -23  -3    1.97    0.48
   2  22   3    0.97    0.39
  -2 -22  -3    1.84    0.34
  -2 -22  -3    1.58    0.42
   1  21   3   24.15    1.24
  -1 -21  -3   25.25    1.04
  -1 -21  -3   24.09    0.90
  -1 -21  -3   22.83    1.27
   0  20   3    0.05    0.26
   0  20   3    0.73    0.31
   0 -20  -3    0.26    0.31
   0 -20  -3    0.79    0.26
   0 -20  -3    0.69    0.26
  -1  19   3   10.69    0.72
  -1  19   3   10.67    0.58
   1 -19  -3    9.75    0.57
   1 -19  -3   10.27    0.59
   1 -19  -3   10.01    0.70
  -2  18   3   39.94    1.78
   2 -18  -3   39.61    1.37
   2 -18  -3   37.16    1.74
   2 -18  -3   41.97    1.46
   3 -17  -3   37.23    1.31
   3 -17  -3   35.45    1.61
   3 -17  -3   40.09    1.62
   4 -16  -3    3.36    0.31
   4 -16  -3    3.93    0.38
   4 -16  -3    3.88    0.34
   4 -16  -3    3.85    0.34
  -5  15   3   38.02    1.44
   5 -15  -3   38.00    1.35
  -6  14   3   26.66    1.09
   6 -14  -3   26.11    1.06
  -7  13   3    7.22    0.50
   7 -13  -3    6.48    0.56
  -8  12   3    2.21    0.35
   8 -12  -3    1.98    0.41
  -9  11   3    0.23    0.28
   9 -11  -3    0.01    0.40
   9 -11  -3    0.26    0.30
 -10  10   3    0.62    0.32
  10 -10  -3    0.21    0.42
  10 -10  -3    0.29    0.32
   4  26   3    5.19    0.63
  -4 -26  -3    5.19    0.55
   3  25   3    3.48    0.49
  -3 -25  -3    4.55    0.48
   2  24   3    6.08    0.62
  -2 -24  -3    4.70    0.53
  -2 -24  -3    5.58    0.63
   1  23   3   13.65    0.89
  -1 -23  -3   13.75    0.75
  -1 -23  -3   13.37    0.93
  -1 -23  -3   13.45    0.66
   0  22   3    0.89    0.29
   0 -22  -3    0.58    0.28
   0 -22  -3    0.67    0.27
   0 -22  -3    0.85    0.36
  -1  21   3    2.17    0.38
  -1  21   3    2.12    0.30
   1 -21  -3    1.86    0.37
   1 -21  -3    1.95    0.31
   1 -21  -3    1.85    0.30
  -2  20   3    6.69    0.56
  -2  20   3    6.24    0.51
   2 -20  -3    6.16    0.53
   2 -20  -3    6.35    0.59
   2 -20  -3    6.55    0.57
   3 -19  -3    2.35    0.33
   3 -19  -3    2.20    0.29
   3 -19  -3    2.60    0.34
   4 -18  -3   10.87    0.61
   4 -18  -3   10.92    0.65
   4 -18  -3   12.34    0.65
  -5  17   3    1.11    0.33
   5 -17  -3    1.42    0.32
  -6  16   3   10.44    0.63
   6 -16  -3   10.72    0.66
  -7  15   3    0.40    0.26
   7 -15  -3   -0.14    0.36
  -8  14   3    0.59    0.31
   8 -14  -3    0.80    0.32
  -9  13   3    1.87    0.36
   9 -13  -3    1.41    0.36
  10 -12  -3    1.21    0.37
  10 -12  -3    1.07    0.48
   3  27   3    0.18    0.37
  -3 -27  -3    0.89    0.37
   2  26   3    2.50    0.44
  -2 -26  -3    2.35    0.51
  -2 -26  -3    2.94    0.44
   1  25   3   19.22    1.09
  -1 -25  -3   17.70    1.12
  -1 -25  -3   18.05    0.92
  -1 -25  -3   17.14    0.79
   0  24   3    3.96    0.50
   0 -24  -3    4.61    0.45
   0 -24  -3    4.66    0.54
   0 -24  -3    4.32    0.41
  -1  23   3   14.89    0.71
  -1  23   3   13.08    0.87
   1 -23  -3   14.10    0.70
   1 -23  -3   14.24    0.90
   1 -23  -3   15.40    0.77
  -2  22   3   23.09    0.97
   2 -22  -3   23.11    1.01
   2 -22  -3   23.97    0.97
   3 -21  -3   22.80    0.95
   3 -21  -3   22.36    1.13
   4 -20  -3    6.28    0.54
   4 -20  -3    5.88    0.49
   4 -20  -3    6.66    0.52
   5 -19  -3    3.51    0.43
  -6  18   3    1.35    0.36
   6 -18  -3    1.15    0.35
  -7  17   3    3.65    0.41
   7 -17  -3    3.75    0.51
  -8  16   3   10.34    0.65
   8 -16  -3    9.38    0.74
  -9  15   3    5.54    0.51
   9 -15  -3    5.35    0.58
   2  28   3    3.32    0.52
  -2 -28  -3    3.50    0.53
  -2 -28  -3    3.34    0.58
   1  27   3    9.33    0.79
  -1 -27  -3    9.25    0.85
  -1 -27  -3   10.19    0.77
   0  26   3    0.52    0.38
   0 -26  -3    0.53    0.27
   0 -26  -3    0.21    0.39
  -1  25   3    2.61    0.46
   1 -25  -3    3.03    0.38
   1 -25  -3    2.62    0.49
   2 -24  -3    3.30    0.40
   2 -24  -3    2.38    0.45
   3 -23  -3   -0.26    0.28
   3 -23  -3    0.00    0.28
   4 -22  -3   11.16    0.69
   4 -22  -3   10.23    0.64
   5 -21  -3    5.15    0.49
   6 -20  -3   26.82    1.14
  -7  19   3    5.15    0.49
   7 -19  -3    4.15    0.50
  -8  18   3    0.53    0.30
   8 -18  -3    0.07    0.42
   9 -17  -3    7.73    0.68
   1  29   3    6.07    0.69
  -1 -29  -3    6.03    0.74
   0  28   3    1.64    0.45
   0 -28  -3    1.36    0.38
   0 -28  -3    2.31    0.55
  -1  27   3   15.45    1.04
   1 -27  -3   14.73    1.02
   1 -27  -3   16.33    0.86
   2 -26  -3    1.18    0.35
   2 -26  -3    0.50    0.38
   3 -25  -3    7.07    0.65
   3 -25  -3    8.05    0.62
   4 -24  -3    0.25    0.27
   4 -24  -3    0.28    0.33
   5 -23  -3    2.25    0.42
   6 -22  -3    2.98    0.52
  -7  21   3    1.20    0.41
   7 -21  -3    1.25    0.46
  -8  20   3    3.29    0.44
   8 -20  -3    2.66    0.47
   1 -29  -3   -0.27    0.42
   1 -29  -3    0.18    0.38
   2 -28  -3    2.95    0.51
   2 -28  -3    3.27    0.44
   3 -27  -3    7.64    0.63
   3 -27  -3    5.54    0.63
   4 -26  -3    4.29    0.55
   4 -26  -3    2.85    0.40
   5 -25  -3    2.90    0.46
   6 -24  -3   14.06    0.84
   7 -23  -3    2.62    0.55
   3 -27   4    5.91    0.73
  -3  27  -4    5.76    0.67
   2 -28   4    5.20    0.67
  -2  28  -4    6.20    0.74
   5 -23   4    1.91    0.48
  -5  23  -4    1.50    0.44
   4 -24   4    5.71    0.67
  -4  24  -4    6.03    0.63
  -4  24  -4    6.13    0.72
   3 -25   4    6.53    0.74
  -3  25  -4    6.70    0.71
   2 -26   4    1.44    0.43
   2 -26   4    0.86    0.46
  -2  26  -4    1.38    0.46
   1 -27   4    1.73    0.45
   1 -27   4    0.60    0.48
  -1  27  -4    1.44    0.44
   0 -28   4   18.11    0.96
   0  28  -4   17.51    1.03
  -1 -29   4    3.35    0.47
   1  29  -4    2.82    0.45
   7 -19   4    2.21    0.40
   7 -19   4    2.13    0.49
   6 -20   4    1.40    0.43
  -6  20  -4    1.80    0.49
   5 -21   4   -0.03    0.38
  -5  21  -4    0.51    0.35
   4 -22   4    4.18    0.55
  -4  22  -4    4.17    0.57
  -4  22  -4    3.66    0.54
   3 -23   4   18.37    0.92
   3 -23   4   17.79    1.11
  -3  23  -4   15.85    1.05
  -3  23  -4   20.30    1.06
   2 -24   4    2.91    0.47
   2 -24   4    2.66    0.51
  -2  24  -4    2.54    0.49
   1 -25   4    8.83    0.72
   1 -25   4    9.02    0.92
  -1  25  -4    8.61    0.75
   0 -26   4    0.22    0.31
   0  26  -4    0.11    0.34
  -1 -27   4    2.21    0.41
   1  27  -4    2.07    0.41
  -2 -28   4    7.77    0.64
   2  28  -4    6.11    0.55
   7 -17   4   11.23    0.75
   7 -17   4   12.44    0.82
   7 -17   4   10.89    0.62
  -7  17  -4   12.22    0.82
   6 -18   4   12.80    0.85
  -6  18  -4   14.14    0.86
   5 -19   4    8.03    0.74
  -5  19  -4    9.11    0.70
   4 -20   4   23.67    1.06
   4 -20   4   23.75    1.30
  -4  20  -4   22.42    1.26
  -4  20  -4   23.74    1.17
   3 -21   4    8.46    0.60
   3 -21   4    7.29    0.73
  -3  21  -4    7.11    0.64
  -3  21  -4    7.54    0.69
   2 -22   4    2.18    0.47
   2 -22   4    2.11    0.36
  -2  22  -4    2.11    0.41
   1 -23   4    5.20    0.48
   1 -23   4    5.10    0.61
  -1  23  -4    5.73    0.62
   0 -24   4    0.28    0.29
   0  24  -4    0.91    0.36
  -1 -25   4    5.73    0.54
   1  25  -4    5.36    0.54
  -2 -26   4    1.84    0.43
   2  26  -4    1.76    0.34
  -3 -27   4    1.95    0.39
   3  27  -4    1.72    0.26
   8 -14   4    2.18    0.31
   8 -14   4    1.90    0.25
   8 -14   4    2.57    0.40
  -8  14  -4    1.98    0.44
   7 -15   4    0.87    0.28
   7 -15   4    1.45    0.36
   7 -15   4    1.03    0.32
  -7  15  -4    1.70    0.40
   6 -16   4    3.11    0.45
   6 -16   4    3.70    0.37
  -6  16  -4    3.93    0.48
   5 -17   4    2.96    0.31
   5 -17   4    3.03    0.47
  -5  17  -4    2.66    0.43
   4 -18   4    8.29    0.71
   4 -18   4    9.01    0.60
  -4  18  -4    8.59    0.72
  -4  18  -4    8.62    0.66
   3 -19   4   11.35    0.65
   3 -19   4    9.82    0.84
  -3  19  -4   10.77    0.76
  -3  19  -4   10.07    0.69
   2 -20   4   38.90    1.90
   2 -20   4   39.32    1.52
  -2  20  -4   40.10    1.84
  -2  20  -4   42.89    1.60
   1 -21   4   17.06    0.83
   1 -21   4   17.19    0.76
   1 -21   4   16.86    1.06
  -1  21  -4   16.24    0.94
   0 -22   4   10.79    0.65
   0 -22   4    9.96    0.60
   0 -22   4    9.60    0.82
   0  22  -4   10.68    0.69
  -1 -23   4    4.20    0.38
  -1 -23   4    3.86    0.46
   1  23  -4    4.58    0.49
  -2 -24   4   15.28    0.74
  -2 -24   4   15.75    0.81
   2  24  -4   14.35    0.80
  -3 -25   4    4.03    0.44
  -3 -25   4    3.37    0.38
   3  25  -4    3.65    0.36
  -4 -26   4    5.53    0.49
  -4 -26   4    4.10    0.47
   8 -12   4    6.97    0.57
   8 -12   4    5.89    0.41
   8 -12   4    7.06    0.47
  -8  12  -4    8.33    0.73
   7 -13   4    7.37    0.60
   7 -13   4    8.51    0.60
   7 -13   4    8.11    0.49
  -7  13  -4    7.91    0.72
   6 -14   4    1.04    0.27
   6 -14   4    1.19    0.35
  -6  14  -4    1.45    0.42
   5 -15   4    4.53    0.37
   5 -15   4    4.31    0.43
   5 -15   4    4.41    0.50
  -5  15  -4    4.11    0.46
  -5  15  -4    4.31    0.51
   4 -16   4    8.58    0.46
   4 -16   4    7.59    0.70
   4 -16   4    7.31    0.55
  -4  16  -4    7.43    0.66
  -4  16  -4    7.93    0.60
   3 -17   4    4.59    0.37
   3 -17   4    4.84    0.56
   3 -17   4    4.86    0.46
  -3  17  -4    5.32    0.51
  -3  17  -4    4.34    0.47
   2 -18   4   19.38    0.89
   2 -18   4   18.85    1.07
   2 -18   4   18.05    0.77
  -2  18  -4   18.97    0.90
  -2  18  -4   18.12    1.00
   1 -19   4   36.01    1.37
   1 -19   4   35.70    1.72
   1 -19   4   36.47    1.23
  -1  19  -4   35.43    1.64
   0 -20   4   16.77    0.78
   0 -20   4   15.04    0.99
   0 -20   4   15.86    0.71
   0  20  -4   16.20    0.89
  -1 -21   4   13.07    0.69
  -1 -21   4   12.21    0.64
   1  21  -4   12.31    0.74
  -2 -22   4    2.35    0.35
  -2 -22   4    3.05    0.32
   2  22  -4    2.42    0.33
  -3 -23   4    1.69    0.33
  -3 -23   4    1.51    0.29
   3  23  -4    1.52    0.23
   3  23  -4    1.77    0.29
  -4 -24   4    6.68    0.60
  -4 -24   4    6.07    0.53
  -5 -25   4    0.53    0.33
  -5 -25   4   -0.11    0.28
   5  25  -4   -0.02    0.20
   5  25  -4    0.00    0.19
   8 -10   4    3.46    0.38
   8 -10   4    2.80    0.31
   8 -10   4    2.87    0.34
  -8  10  -4    3.04    0.45
   7 -11   4    0.99    0.29
   7 -11   4    0.29    0.24
   7 -11   4    0.23    0.25
  -7  11  -4    0.24    0.30
   6 -12   4   21.68    1.12
   6 -12   4   23.24    0.83
  -6  12  -4   22.01    1.04
   5 -13   4   19.17    0.87
   5 -13   4   19.53    1.06
   5 -13   4   19.33    0.75
  -5  13  -4   18.95    0.93
  -5  13  -4   19.68    1.08
   4 -14   4    9.66    0.58
   4 -14   4    8.67    0.68
   4 -14   4    8.31    0.50
  -4  14  -4    8.69    0.61
  -4  14  -4    9.24    0.69
   3 -15   4   11.23    0.61
   3 -15   4   11.22    0.77
   3 -15   4   11.09    0.54
  -3  15  -4   10.05    0.64
  -3  15  -4   10.70    0.72
   2 -16   4   24.16    0.99
   2 -16   4   24.78    0.88
   2 -16   4   23.74    1.22
   2 -16   4   22.62    0.84
  -2  16  -4   23.36    1.17
  -2  16  -4   24.09    1.02
   1 -17   4    5.24    0.50
   1 -17   4    5.70    0.43
   1 -17   4    6.07    0.43
   1 -17   4    6.09    0.61
  -1  17  -4    5.50    0.53
  -1  17  -4    6.06    0.52
   0 -18   4   28.90    1.41
   0 -18   4   29.95    1.14
   0 -18   4   28.66    1.03
   0  18  -4   28.67    1.34
   0  18  -4   28.82    0.94
  -1 -19   4   18.02    0.79
  -1 -19   4   16.37    0.72
  -1 -19   4   17.36    1.02
   1  19  -4   17.00    0.88
   1  19  -4   17.27    0.65
  -2 -20   4    3.83    0.37
  -2 -20   4    4.32    0.42
   2  20  -4    4.41    0.32
   2  20  -4    4.89    0.42
   2  20  -4    5.36    0.51
  -3 -21   4    8.32    0.49
  -3 -21   4    8.74    0.60
   3  21  -4    8.15    0.43
   3  21  -4    7.18    0.46
   3  21  -4    9.22    0.53
  -4 -22   4   34.31    1.22
  -4 -22   4   31.64    1.30
   4  22  -4   33.55    1.05
  -5 -23   4    4.64    0.43
  -5 -23   4    4.40    0.44
   5  23  -4    4.13    0.33
   5  23  -4    4.32    0.33
  -6 -24   4    0.92    0.36
  -6 -24   4    1.13    0.38
   6  24  -4    1.19    0.20
   6  24  -4    1.21    0.18
   9  -7   4    8.73    0.50
  -9   7  -4    8.70    0.76
   8  -8   4    8.17    0.51
   8  -8   4    6.79    0.43
   8  -8   4    9.43    0.51
   8  -8   4    7.60    0.59
  -8   8  -4    8.63    0.72
   7  -9   4   -0.10    0.23
   7  -9   4   -0.15    0.18
   7  -9   4   -0.14    0.29
  -7   9  -4   -0.30    0.27
   6 -10   4    1.45    0.32
   6 -10   4    0.93    0.34
   6 -10   4    1.69    0.23
  -6  10  -4    1.50    0.37
   5 -11   4   12.48    0.54
   5 -11   4   13.07    0.67
   5 -11   4   12.15    0.79
  -5  11  -4   12.23    0.70
  -5  11  -4   13.03    0.82
   4 -12   4  121.08    4.92
   4 -12   4  120.09    3.35
   4 -12   4  126.23    3.98
  -4  12  -4  125.51    4.02
  -4  12  -4  118.94    4.91
   3 -13   4    3.92    0.32
   3 -13   4    3.61    0.28
   3 -13   4    3.54    0.42
   3 -13   4    3.80    0.35
  -3  13  -4    3.74    0.38
  -3  13  -4    3.64    0.40
   2 -14   4   16.08    0.73
   2 -14   4   15.76    0.91
   2 -14   4   16.58    0.62
  -2  14  -4   15.47    0.86
  -2  14  -4   16.22    0.76
  -2  14  -4   17.33    0.61
   1 -15   4   17.00    0.63
   1 -15   4   16.66    0.94
   1 -15   4   16.57    0.65
   1 -15   4   17.63    0.75
  -1  15  -4   16.85    0.87
  -1  15  -4   16.93    0.61
  -1  15  -4   16.02    0.77
   0 -16   4   14.23    0.61
   0 -16   4   13.96    0.82
   0 -16   4   14.99    0.70
   0 -16   4   13.89    0.58
   0  16  -4   14.12    0.56
   0  16  -4   13.35    0.77
   0  16  -4   14.49    0.83
  -1 -17   4   32.78    1.21
  -1 -17   4   31.93    1.11
  -1 -17   4   31.80    1.53
   1  17  -4   32.52    1.42
   1  17  -4   32.88    1.46
   1  17  -4   32.49    1.00
  -2 -18   4   16.49    0.75
  -2 -18   4   17.06    0.70
   2  18  -4   16.84    0.61
   2  18  -4   17.82    0.86
   2  18  -4   15.72    0.80
  -3 -19   4    2.91    0.32
  -3 -19   4    2.31    0.34
   3  19  -4    2.20    0.23
   3  19  -4    2.49    0.26
   3  19  -4    2.21    0.26
  -4 -20   4   16.18    0.69
  -4 -20   4   15.62    0.76
  -5 -21   4    7.46    0.51
  -5 -21   4    6.96    0.52
   5  21  -4    6.65    0.35
   5  21  -4    6.72    0.36
  -6 -22   4    9.36    0.60
  -6 -22   4    9.18    0.60
   6  22  -4    9.44    0.39
   6  22  -4    9.82    0.39
  -7 -23   4    1.75    0.37
   9  -5   4   -0.29    0.19
  -9   5  -4    0.27    0.41
   8  -6   4    6.82    0.46
   8  -6   4    7.45    0.45
   8  -6   4    5.33    0.37
  -8   6  -4    6.26    0.59
   7  -7   4   16.45    0.87
   7  -7   4   16.92    0.68
   7  -7   4   18.72    0.78
  -7   7  -4   15.97    0.86
   6  -8   4    3.20    0.39
   6  -8   4    3.94    0.41
   6  -8   4    3.85    0.35
   6  -8   4    3.02    0.30
  -6   8  -4    3.69    0.41
   5  -9   4    7.34    0.51
   5  -9   4    6.99    0.39
   5  -9   4    6.44    0.59
  -5   9  -4    6.86    0.61
  -5   9  -4    7.24    0.53
   4 -10   4   18.16    0.78
   4 -10   4   17.45    0.69
   4 -10   4   16.05    0.91
   4 -10   4   16.92    0.65
  -4  10  -4   17.14    0.93
  -4  10  -4   16.97    0.80
   3 -11   4    7.75    0.43
   3 -11   4    8.08    0.60
   3 -11   4    8.16    0.49
   3 -11   4    8.32    0.42
  -3  11  -4    7.77    0.54
  -3  11  -4    7.89    0.52
  -3  11  -4    8.64    0.41
   2 -12   4   24.01    0.82
   2 -12   4   25.54    1.20
   2 -12   4   24.99    0.96
  -2  12  -4   25.12    0.99
  -2  12  -4   24.06    0.80
  -2  12  -4   24.90    1.16
   1 -13   4   28.23    1.35
   1 -13   4   28.97    0.98
   1 -13   4   28.26    1.07
   1 -13   4   29.67    0.93
  -1  13  -4   27.82    1.10
  -1  13  -4   29.45    0.90
  -1  13  -4   28.61    1.29
  -1  13  -4   28.48    1.32
   0 -14   4   24.57    1.18
   0 -14   4   23.94    0.85
   0 -14   4   23.64    0.93
   0 -14   4   24.17    0.79
   0  14  -4   23.66    1.10
   0  14  -4   25.62    1.17
   0  14  -4   24.10    0.77
  -1 -15   4   30.01    1.41
  -1 -15   4   30.65    1.03
  -1 -15   4   29.47    0.95
  -1 -15   4   30.78    1.12
   1  15  -4   30.91    0.93
   1  15  -4   31.10    1.01
   1  15  -4   31.12    1.35
   1  15  -4   29.46    1.31
  -2 -16   4    5.74    0.54
  -2 -16   4    6.00    0.39
  -2 -16   4    5.33    0.40
   2  16  -4    5.70    0.44
   2  16  -4    5.45    0.32
   2  16  -4    4.89    0.37
  -3 -17   4   16.05    0.75
  -3 -17   4   16.01    0.67
   3  17  -4   16.62    0.58
   3  17  -4   14.05    0.68
   3  17  -4   18.69    0.73
  -4 -18   4    1.06    0.24
  -4 -18   4    1.05    0.26
   4  18  -4    1.28    0.17
  -5 -19   4   18.59    0.85
  -5 -19   4   17.92    0.77
   5  19  -4   18.81    0.61
   5  19  -4   18.48    0.61
  -6 -20   4    0.19    0.24
  -6 -20   4    0.85    0.32
   6  20  -4    0.28    0.13
   6  20  -4    0.32    0.14
  -7 -21   4    1.69    0.34
  -7 -21   4    1.87    0.32
   9  -3   4    7.05    0.42
  -9   3  -4    6.64    0.62
   8  -4   4   14.22    0.70
   8  -4   4   19.22    0.76
   8  -4   4   16.45    0.66
  -8   4  -4   15.16    0.86
   7  -5   4    1.25    0.25
   7  -5   4    0.85    0.23
   7  -5   4    0.73    0.27
  -7   5  -4    1.35    0.33
   6  -6   4   30.68    1.09
   6  -6   4   30.00    0.99
   6  -6   4   29.98    1.38
   6  -6   4   31.52    1.21
  -6   6  -4   30.64    1.24
   5  -7   4   57.76    2.46
   5  -7   4   59.54    2.02
   5  -7   4   57.64    1.70
  -5   7  -4   59.93    2.50
  -5   7  -4   57.53    2.05
   4  -8   4    2.15    0.28
   4  -8   4    2.10    0.31
   4  -8   4    1.78    0.32
   4  -8   4    1.87    0.22
   4  -8   4    1.67    0.21
  -4   8  -4    1.96    0.32
  -4   8  -4    1.70    0.29
  -4   8  -4    2.46    0.23
   3  -9   4   13.01    0.51
   3  -9   4   11.79    0.71
   3  -9   4   12.05    0.58
   3  -9   4   11.56    0.49
  -3   9  -4   11.22    0.68
  -3   9  -4   12.01    0.60
  -3   9  -4   11.22    0.48
   2 -10   4    2.35    0.21
   2 -10   4    3.32    0.37
   2 -10   4    2.21    0.23
   2 -10   4    2.61    0.26
  -2  10  -4    2.19    0.28
  -2  10  -4    2.56    0.23
  -2  10  -4    2.81    0.28
   1 -11   4  284.71    8.03
   1 -11   4  283.96    8.75
   1 -11   4  287.22    7.43
   1 -11   4  287.30   10.97
  -1  11  -4  267.94    8.76
  -1  11  -4  275.02   10.92
  -1  11  -4  280.80   10.96
  -1  11  -4  287.93    7.42
   0 -12   4    4.49    0.34
   0 -12   4    4.79    0.47
   0 -12   4    4.74    0.33
   0 -12   4    4.53    0.29
   0  12  -4    4.96    0.45
   0  12  -4    4.58    0.40
   0  12  -4    4.55    0.29
   0  12  -4    4.62    0.39
  -1 -13   4   51.01    1.48
  -1 -13   4   52.88    1.75
  -1 -13   4   53.09    1.59
  -1 -13   4   50.67    2.18
  -1 -13   4   53.91    1.78
   1  13  -4   51.16    1.58
   1  13  -4   53.56    1.47
   1  13  -4   49.25    2.10
  -2 -14   4    5.58    0.40
  -2 -14   4    5.13    0.45
  -2 -14   4    5.66    0.48
  -2 -14   4    5.52    0.35
   2  14  -4    5.20    0.35
   2  14  -4    6.06    0.40
   2  14  -4    5.21    0.29
   2  14  -4    5.70    0.30
  -3 -15   4   45.98    1.60
  -3 -15   4   47.24    1.46
  -3 -15   4   47.34    1.65
   3  15  -4   45.17    1.32
  -4 -16   4   15.52    0.70
  -4 -16   4   16.72    0.66
   4  16  -4   16.85    0.55
  -5 -17   4    1.42    0.30
  -5 -17   4    1.52    0.28
   5  17  -4    1.45    0.16
   5  17  -4    1.37    0.16
  -6 -18   4    3.73    0.36
  -6 -18   4    4.10    0.39
   6  18  -4    4.43    0.21
   6  18  -4    4.16    0.21
  -7 -19   4   10.48    0.59
  -7 -19   4   10.69    0.65
  -8 -20   4    0.26    0.30
  -8 -20   4    0.57    0.32
   9  -1   4    1.81    0.27
  -9   1  -4    1.58    0.38
   8  -2   4    0.23    0.14
   8  -2   4    0.33    0.20
   8  -2   4    0.70    0.23
  -8   2  -4    0.29    0.37
   7  -3   4   15.69    0.65
   7  -3   4   14.66    0.61
   7  -3   4   14.55    0.78
  -7   3  -4   16.52    0.81
   6  -4   4   17.82    0.97
   6  -4   4   20.41    0.88
   6  -4   4   19.27    0.71
   6  -4   4   20.25    0.75
  -6   4  -4   19.64    0.89
   5  -5   4   15.47    0.73
   5  -5   4   14.02    0.81
   5  -5   4   14.17    0.81
   5  -5   4   13.59    0.55
   5  -5   4   14.30    0.64
  -5   5  -4   14.65    0.81
  -5   5  -4   14.99    0.72
   4  -6   4  123.03    3.36
   4  -6   4  123.95    4.93
   4  -6   4  122.33    3.62
   4  -6   4  125.64    3.98
   4  -6   4  125.17    4.92
  -4   6  -4  122.50    4.00
  -4   6  -4  126.33    4.94
  -4   6  -4  123.02    3.37
   3  -7   4   39.60    1.26
   3  -7   4   39.69    1.40
   3  -7   4   39.10    1.72
   3  -7   4   40.26    1.70
   3  -7   4   39.71    1.17
  -3   7  -4   39.75    1.17
  -3   7  -4   39.10    1.71
  -3   7  -4   40.73    1.42
   2  -8   4    2.81    0.23
   2  -8   4    2.71    0.29
   2  -8   4    2.60    0.32
   2  -8   4    3.20    0.28
  -2   8  -4    2.94    0.24
  -2   8  -4    2.63    0.27
  -2   8  -4    2.47    0.29
   1  -9   4   41.64    1.74
   1  -9   4   42.23    1.19
   1  -9   4   42.49    1.40
  -1   9  -4   35.96    1.17
  -1   9  -4   41.04    1.70
  -1   9  -4   41.89    1.74
   0 -10   4   23.10    0.76
   0 -10   4   23.62    0.91
   0 -10   4   25.10    0.90
   0 -10   4   24.48    1.11
   0 -10   4   24.79    0.80
   0  10  -4   24.11    0.74
   0  10  -4   24.39    1.10
   0  10  -4   23.87    1.06
   0  10  -4   24.50    0.92
  -1 -11   4   26.98    0.85
  -1 -11   4   28.73    1.25
  -1 -11   4   27.88    1.02
  -1 -11   4   27.87    0.91
  -1 -11   4   27.30    1.00
   1  11  -4   28.43    1.20
   1  11  -4   27.42    0.90
   1  11  -4   29.56    0.83
   1  11  -4   26.87    1.17
  -2 -12   4    1.49    0.18
  -2 -12   4    1.36    0.19
  -2 -12   4    1.75    0.25
  -2 -12   4    1.59    0.19
  -2 -12   4    1.51    0.23
   2  12  -4    1.82    0.16
   2  12  -4    1.80    0.16
   2  12  -4    1.32    0.15
   2  12  -4    1.75    0.18
  -3 -13   4   36.40    1.16
  -3 -13   4   36.70    1.30
  -3 -13   4   36.34    1.60
   3  13  -4   36.48    1.04
  -4 -14   4   24.64    0.85
   4  14  -4   23.93    0.71
   4  14  -4   23.77    0.72
  -5 -15   4   38.90    1.41
  -5 -15   4   39.94    1.29
   5  15  -4   39.13    1.09
   5  15  -4   39.89    1.09
  -6 -16   4    2.89    0.33
  -6 -16   4    2.84    0.33
  -7 -17   4   12.18    0.63
  -7 -17   4   12.40    0.66
  -8 -18   4   10.67    0.65
  -8 -18   4   10.69    0.63
   9   1   4    1.83    0.27
  -9  -1  -4    1.51    0.38
  -8   0  -4   23.18    1.07
   7  -1   4    0.50    0.22
   7  -1   4    0.50    0.26
   7  -1   4    0.39    0.21
  -7   1  -4    0.72    0.30
   6  -2   4   40.02    1.26
   6  -2   4   38.45    1.70
   6  -2   4   41.86    1.49
   6  -2   4   38.02    1.20
  -6   2  -4   39.50    1.49
   5  -3   4  119.90    4.60
   5  -3   4  113.38    4.17
   5  -3   4  119.65    3.75
   5  -3   4  116.86    3.39
   5  -3   4  118.47    3.35
   5  -3   4  112.44    3.15
   5  -3   4  110.37    4.60
  -5   3  -4  113.79    4.64
  -5   3  -4  114.82    3.76
   4  -4   4    3.03    0.26
   4  -4   4    3.35    0.31
   4  -4   4    3.45    0.34
   4  -4   4    3.15    0.36
   4  -4   4    3.18    0.23
   4  -4   4    2.90    0.25
  -4   4  -4    3.91    0.29
  -4   4  -4    3.08    0.37
  -4   4  -4    3.43    0.35
   3  -5   4   51.82    1.59
   3  -5   4   54.54    1.76
   3  -5   4   50.95    1.47
   3  -5   4   51.68    2.14
   3  -5   4   50.67    2.16
  -3   5  -4   51.59    1.77
  -3   5  -4   50.94    2.15
  -3   5  -4   52.83    1.48
   2  -6   4   63.09    1.89
   2  -6   4   63.27    2.59
   2  -6   4   65.29    1.76
   2  -6   4   62.06    2.08
  -2   6  -4   62.32    2.09
  -2   6  -4   65.44    1.76
  -2   6  -4   61.74    2.56
   1  -7   4   23.04    1.07
   1  -7   4   24.40    0.72
   1  -7   4   24.16    0.86
   1  -7   4   22.18    0.88
  -1   7  -4   24.61    1.07
  -1   7  -4   22.87    0.88
  -1   7  -4   23.56    1.03
  -1   7  -4   22.44    0.72
   0  -8   4    4.48    0.40
   0  -8   4    4.27    0.31
   0  -8   4    3.84    0.27
   0  -8   4    4.98    0.30
   0  -8   4    3.77    0.27
   0   8  -4    4.61    0.35
   0   8  -4    4.52    0.34
   0   8  -4    4.35    0.38
   0   8  -4    3.76    0.25
  -1  -9   4   17.73    0.83
  -1  -9   4   17.01    0.60
  -1  -9   4   18.19    0.67
  -1  -9   4   17.41    0.68
  -1  -9   4   17.66    0.56
   1   9  -4   18.66    0.79
   1   9  -4   17.20    0.76
   1   9  -4   17.11    0.54
   1   9  -4   17.72    0.59
   1   9  -4   16.82    0.67
  -2 -10   4   62.55    1.84
  -2 -10   4   60.51    1.70
  -2 -10   4   64.38    2.04
  -2 -10   4   62.30    2.51
   2  10  -4   60.81    1.80
   2  10  -4   61.88    1.68
  -3 -11   4   19.75    0.65
  -3 -11   4   18.41    0.75
  -3 -11   4   18.44    0.66
  -3 -11   4   18.48    0.71
   3  11  -4   19.80    0.57
  -4 -12   4   49.40    1.49
  -4 -12   4   47.89    1.50
   4  12  -4   48.14    1.32
   4  12  -4   49.54    1.32
  -5 -13   4   32.90    1.07
  -5 -13   4   32.48    1.17
   5  13  -4   33.19    0.88
   5  13  -4   32.14    0.88
  -6 -14   4    4.83    0.39
  -6 -14   4    5.76    0.39
  -7 -15   4    5.05    0.40
  -7 -15   4    4.78    0.39
  -8 -16   4    4.95    0.43
  -8 -16   4    5.40    0.48
  -9 -17   4    0.08    0.29
  -9 -17   4    0.57    0.33
   9   3   4    6.26    0.42
  -9  -3  -4    7.03    0.61
   8   2   4    0.35    0.25
  -8  -2  -4    0.07    0.30
   7   1   4    0.29    0.21
   7   1   4    0.34    0.25
   7   1   4    0.41    0.23
  -7  -1  -4    0.57    0.28
   6   0   4   60.98    1.79
   6   0   4   58.96    1.73
   6   0   4   57.63    2.47
   6   0   4   63.56    2.49
  -6   0  -4   59.13    2.10
   5  -1   4    6.39    0.38
   5  -1   4    5.82    0.52
   5  -1   4    6.48    0.34
   5  -1   4    6.77    0.53
   5  -1   4    6.60    0.39
   5  -1   4    6.80    0.50
  -5   1  -4    6.56    0.47
  -5   1  -4    6.35    0.55
  -5   1  -4    6.46    0.43
   4  -2   4   50.84    2.19
   4  -2   4   50.21    1.79
   4  -2   4   53.39    2.18
   4  -2   4   53.57    2.18
   4  -2   4   51.59    1.51
   4  -2   4   53.60    1.61
  -4   2  -4   51.71    1.50
  -4   2  -4   53.25    2.21
  -4   2  -4   54.19    1.81
   3  -3   4   52.26    2.14
   3  -3   4   51.58    2.14
   3  -3   4   50.21    2.15
   3  -3   4   49.65    1.87
   3  -3   4   53.99    1.59
   3  -3   4   53.23    1.47
  -3   3  -4   52.88    2.15
  -3   3  -4   52.37    1.76
  -3   3  -4   51.89    1.48
   2  -4   4   50.22    1.40
   2  -4   4   49.55    2.06
   2  -4   4   49.10    1.50
  -2   4  -4   48.99    2.04
  -2   4  -4   50.81    1.40
   1  -5   4   19.86    0.66
   1  -5   4   19.34    0.91
   1  -5   4   19.23    0.62
   1  -5   4   19.31    0.74
  -1   5  -4   19.66    0.88
  -1   5  -4   19.34    0.91
  -1   5  -4   20.13    0.61
  -1   5  -4   19.67    0.74
   0  -6   4   62.48    2.56
   0  -6   4   64.67    1.74
   0  -6   4   63.07    2.06
   0   6  -4   65.46    1.73
   0   6  -4   65.45    2.55
   0   6  -4   64.10    2.06
   0   6  -4   62.29    2.53
  -1  -7   4   65.93    2.61
  -1  -7   4   66.20    1.77
  -1  -7   4   65.20    1.91
  -1  -7   4   62.55    2.10
   1   7  -4   70.92    2.57
   1   7  -4   68.17    1.76
   1   7  -4   60.86    2.55
   1   7  -4   64.56    2.10
   1   7  -4   65.47    1.90
  -2  -8   4   23.96    0.74
  -2  -8   4   24.82    0.89
  -2  -8   4   26.17    0.80
  -2  -8   4   26.28    0.88
   2   8  -4   26.39    0.72
  -3  -9   4    4.41    0.28
  -3  -9   4    3.94    0.25
   3   9  -4    3.46    0.16
  -4 -10   4   19.02    0.68
  -4 -10   4   20.09    0.74
   4  10  -4   20.30    0.53
  -5 -11   4   45.97    1.43
  -5 -11   4   45.93    1.56
  -6 -12   4   14.51    0.62
  -6 -12   4   14.03    0.58
  -7 -13   4   29.01    1.01
  -7 -13   4   29.83    1.12
  -8 -14   4    8.95    0.50
  -8 -14   4    8.60    0.55
  -9 -15   4    1.44    0.29
  -9 -15   4    2.02    0.36
   9   5   4    0.27    0.20
  -9  -5  -4   -0.06    0.38
   8   4   4   16.81    0.67
  -8  -4  -4   16.26    0.91
   7   3   4   18.05    0.84
   7   3   4   14.87    0.78
   7   3   4   15.03    0.62
  -7  -3  -4   15.77    0.84
   6   2   4   39.94    1.23
   6   2   4   41.11    1.72
  -6  -2  -4   38.48    1.48
   5   1   4    5.95    0.51
   5   1   4    6.82    0.53
   5   1   4    6.43    0.39
   5   1   4    6.40    0.46
   5   1   4    6.66    0.52
   5   1   4    6.38    0.38
   5   1   4    6.81    0.31
  -5  -1  -4    6.34    0.42
  -5  -1  -4    6.98    0.47
  -5  -1  -4    6.41    0.56
   4   0   4    4.03    0.25
   4   0   4    2.57    0.31
   4   0   4    3.61    0.35
   4   0   4    3.31    0.26
   4   0   4    3.87    0.30
   4   0   4    3.69    0.42
  -4   0  -4    3.68    0.42
  -4   0  -4    3.79    0.28
  -4   0  -4    4.52    0.35
   3  -1   4    1.37    0.24
   3  -1   4    1.48    0.17
   3  -1   4    1.43    0.19
   3  -1   4    1.11    0.22
  -3   1  -4    1.35    0.16
  -3   1  -4    1.08    0.20
  -3   1  -4    1.28    0.24
   2  -2   4    0.79    0.17
   2  -2   4    0.90    0.18
   2  -2   4    0.81    0.25
  -2   2  -4    0.85    0.21
  -2   2  -4    0.70    0.17
   1  -3   4  204.38    7.43
   1  -3   4  206.12    5.49
   1  -3   4  209.28    5.95
   1  -3   4  206.74    6.48
   1  -3   4  215.70    8.12
  -1   3  -4  207.58    8.10
  -1   3  -4  215.57    5.49
  -1   3  -4  207.36    6.48
  -1   3  -4  207.07    6.49
  -1   3  -4  212.82    8.12
   0  -4   4  213.37    8.08
   0  -4   4  217.29    5.47
   0  -4   4  194.70    5.91
   0  -4   4  208.66    6.44
   0   4  -4  205.81    6.44
   0   4  -4  203.79    6.44
   0   4  -4  212.53    5.46
   0   4  -4  215.68    8.06
   0   4  -4  206.07    8.04
  -1  -5   4  249.11    9.43
  -1  -5   4  235.60    7.53
  -1  -5   4  248.78    6.38
   1   5  -4  235.80    7.53
   1   5  -4  238.73    6.90
   1   5  -4  251.97    7.53
   1   5  -4  253.62    6.38
  -2  -6   4  135.04    3.93
  -2  -6   4  137.17    3.63
  -2  -6   4  140.02    4.29
  -2  -6   4  136.75    4.30
   2   6  -4  143.15    3.60
  -3  -7   4  236.36    7.33
  -3  -7   4  235.65    6.73
  -3  -7   4  241.79    6.72
  -4  -8   4    8.55    0.35
  -4  -8   4    8.21    0.38
  -4  -8   4    8.85    0.34
  -5  -9   4   34.46    1.08
  -5  -9   4   34.59    1.18
  -6 -10   4    5.60    0.37
  -6 -10   4    5.46    0.35
  -6 -10   4    5.78    0.33
  -7 -11   4    6.31    0.42
  -7 -11   4    6.48    0.40
  -8 -12   4    8.59    0.53
  -8 -12   4    9.38    0.48
  -9 -13   4    0.98    0.24
  -9 -13   4    0.72    0.29
   9   7   4    8.68    0.48
  -9  -7  -4    9.30    0.69
   8   6   4    6.87    0.45
  -8  -6  -4    6.45    0.57
   7   5   4    0.71    0.25
   7   5   4    0.75    0.26
   7   5   4    1.12    0.27
  -7  -5  -4    0.83    0.29
   6   4   4   19.81    0.71
   6   4   4   19.88    0.87
   6   4   4   17.76    0.93
  -6  -4  -4   18.56    0.86
   5   3   4  114.92    4.65
   5   3   4  115.59    3.29
   5   3   4  118.21    3.80
   5   3   4  121.43    4.66
   5   3   4  116.40    3.19
   5   3   4  117.85    3.43
  -5  -3  -4  114.90    3.79
  -5  -3  -4  116.52    4.70
   4   2   4   50.63    1.46
   4   2   4   44.05    1.73
   4   2   4   52.65    2.13
   4   2   4   55.16    2.14
   4   2   4   50.52    1.47
   4   2   4   52.67    1.58
  -4  -2  -4   51.62    1.75
  -4  -2  -4   51.13    2.15
  -4  -2  -4   51.08    1.47
   3   1   4    1.27    0.17
   3   1   4    1.04    0.21
   3   1   4    1.17    0.24
   3   1   4    1.03    0.15
  -3  -1  -4    0.96    0.23
  -3  -1  -4    1.40    0.21
  -3  -1  -4    1.36    0.16
   2   0   4   16.23    0.60
   2   0   4   17.15    0.82
   2   0   4   17.18    0.56
  -2   0  -4   16.71    0.55
  -2   0  -4   17.39    0.81
   1  -1   4  159.76    4.52
   1  -1   4  153.59    4.91
   1  -1   4  158.83    6.16
   1  -1   4  158.14    4.17
  -1   1  -4  158.57    4.92
  -1   1  -4  156.13    6.14
  -1   1  -4  156.33    4.92
  -1   1  -4  161.82    4.17
  -1   1  -4  160.04    6.15
   0  -2   4  521.67   13.37
   0  -2   4  504.89   14.49
   0  -2   4  513.66   19.76
   0  -2   4  495.41   15.75
   0   2  -4  534.12   19.80
   0   2  -4  513.29   19.83
   0   2  -4  506.69   15.75
   0   2  -4  517.36   15.75
   0   2  -4  525.22   13.36
  -1  -3   4  586.90   14.94
  -1  -3   4  597.78   17.65
  -1  -3   4  571.08   17.63
   1   3  -4  592.17   14.96
   1   3  -4  575.30   17.59
   1   3  -4  539.85   20.41
   1   3  -4  564.57   17.60
  -2  -4   4  261.78    7.76
  -2  -4   4  266.25    8.46
  -2  -4   4  296.74    7.77
  -2  -4   4  277.93    8.45
   2   4  -4  274.84    9.88
   2   4  -4  278.05    8.44
  -3  -5   4  110.45    3.33
  -3  -5   4  114.33    3.03
  -3  -5   4   93.65    3.03
   3   5  -4  111.54    3.31
  -4  -6   4   33.03    0.93
  -4  -6   4   32.36    1.04
  -4  -6   4   30.39    0.92
   4   6  -4   29.79    1.00
  -5  -7   4    9.69    0.36
  -5  -7   4    9.05    0.40
  -5  -7   4    9.42    0.36
   5   7  -4    8.78    0.35
  -6  -8   4    7.21    0.35
  -6  -8   4    6.78    0.38
  -7  -9   4    3.64    0.30
  -7  -9   4    3.56    0.33
  -8 -10   4    5.97    0.43
  -8 -10   4    6.27    0.40
  -9 -11   4    4.38    0.38
  -9 -11   4    4.17    0.38
 -10 -12   4    5.46    0.49
   8   8   4    8.44    0.47
  -8  -8  -4    8.59    0.64
   7   7   4   16.49    0.66
   7   7   4   15.72    0.79
  -7  -7  -4   16.88    0.83
   6   6   4   29.60    0.98
   6   6   4   29.48    1.35
   6   6   4   31.05    1.21
  -6  -6  -4   31.41    1.21
   5   5   4   14.75    0.80
   5   5   4   14.48    0.71
   5   5   4   14.40    0.55
   5   5   4   13.85    0.78
  -5  -5  -4   14.78    0.73
  -5  -5  -4   13.68    0.81
   4   4   4    3.55    0.27
   4   4   4    3.51    0.35
   4   4   4    3.27    0.38
   4   4   4    3.08    0.31
   4   4   4    3.17    0.26
  -4  -4  -4    2.95    0.35
  -4  -4  -4    3.30    0.31
   3   3   4   53.31    2.14
   3   3   4   51.22    1.47
   3   3   4   53.76    1.59
   3   3   4   50.80    2.14
   3   3   4   50.27    1.46
  -3  -3  -4   50.99    2.16
  -3  -3  -4   54.28    1.76
  -3  -3  -4   50.83    1.46
   2   2   4    1.56    0.17
   2   2   4    1.47    0.21
   2   2   4    1.81    0.16
  -2  -2  -4    1.78    0.14
  -2  -2  -4    1.66    0.21
  -2  -2  -4    1.71    0.15
   1   1   4  160.69    6.05
   1   1   4  156.07    4.09
   1   1   4  156.70    4.83
   1   1   4  137.72    4.83
   1   1   4  155.26    4.43
  -1  -1  -4  157.07    6.04
  -1  -1  -4  159.70    4.09
  -1  -1  -4  158.96    6.05
  -1  -1  -4  155.17    4.83
   0   0   4  923.49   35.24
   0   0   4  947.65   25.86
   0   0   4  887.41   28.04
   0   0   4  882.61   23.83
   0   0  -4  946.89   35.23
   0   0  -4  930.51   35.23
   0   0  -4  928.56   25.83
   0   0  -4  868.53   32.45
   0   0  -4  929.31   28.09
  -1  -1   4  537.33   16.91
  -1  -1   4  569.12   15.54
  -1  -1   4  559.46   14.34
  -1  -1   4  560.39   16.93
   1   1  -4  547.12   16.91
   1   1  -4  538.05   19.58
  -2  -2   4  425.93   13.85
  -2  -2   4  484.88   13.88
   2   2  -4  447.23   16.11
  -3  -3   4   13.13    0.45
  -4  -4   4    0.34    0.10
   4   4  -4    0.32    0.25
  -5  -5   4   40.08    1.12
  -5  -5   4   37.80    1.25
  -5  -5   4   36.43    1.11
   5   5  -4   38.72    1.62
  -6  -6   4    3.57    0.28
  -6  -6   4    3.45    0.24
  -6  -6   4    3.33    0.24
  -7  -7   4    1.29    0.19
  -7  -7   4    1.78    0.22
  -7  -7   4    1.58    0.21
  -8  -8   4    0.57    0.20
  -8  -8   4    0.65    0.21
  -9  -9   4    0.06    0.22
 -10 -10   4    1.33    0.29
   8  10   4    2.72    0.33
  -8 -10  -4    2.63    0.41
   7   9   4    0.05    0.22
   7   9   4   -0.03    0.20
  -7  -9  -4   -0.31    0.25
   6   8   4    3.30    0.30
   6   8   4    3.27    0.36
  -6  -8  -4    3.97    0.40
   5   7   4   60.45    2.06
   5   7   4   60.01    1.70
  -5  -7  -4   57.77    2.04
  -5  -7  -4   58.34    2.53
   4   6   4  127.16    4.97
   4   6   4  124.77    3.66
   4   6   4  124.46    3.39
   4   6   4  122.28    4.96
   4   6   4  128.11    4.03
  -4  -6  -4  121.79    5.00
  -4  -6  -4  128.41    4.02
   3   5   4   52.35    2.13
   3   5   4   51.98    1.46
   3   5   4   50.36    2.13
   3   5   4   51.97    1.58
   3   5   4   49.67    1.75
  -3  -5  -4   52.94    1.74
  -3  -5  -4   50.94    2.15
   2   4   4   50.46    1.52
   2   4   4   50.35    2.06
   2   4   4   49.13    1.40
   2   4   4   50.35    1.40
  -2  -4  -4   49.83    2.06
   1   3   4  209.51    5.99
   1   3   4  205.64    5.52
   1   3   4  213.02    6.51
   1   3   4  210.72    8.15
  -1  -3  -4  212.94    6.51
  -1  -3  -4  209.20    8.15
  -1  -3  -4  211.43    8.15
   0   2   4  528.90   14.37
   0   2   4  521.14   19.58
   0   2   4  500.49   15.60
   0  -2  -4  476.14   19.61
   0  -2  -4  502.03   15.60
   0  -2  -4  530.13   19.61
  -1   1   4  576.60   15.44
  -1   1   4  533.23   16.73
   1  -1  -4  531.73   16.76
  -2   0   4  395.65   12.55
   2   0  -4  425.83   14.62
  -4  -2   4   10.91    0.37
   4   2  -4   10.02    0.60
  -5  -3   4   62.45    1.97
   5   3  -4   62.50    2.45
  -6  -4   4   38.21    1.11
  -6  -4   4   35.89    1.10
  -6  -4   4   37.05    1.23
   6   4  -4   36.12    1.60
  -7  -5   4  110.96    3.46
  -7  -5   4  106.24    3.15
  -7  -5   4  107.75    3.15
   7   5  -4  111.00    4.21
  -8  -6   4    3.96    0.34
  -8  -6   4    3.55    0.29
  -9  -7   4   12.70    0.64
 -10  -8   4    1.61    0.30
   8  12   4    7.09    0.45
  -8 -12  -4    7.35    0.62
   7  11   4    0.39    0.23
   7  11   4    0.36    0.23
  -7 -11  -4    0.25    0.28
   6  10   4    0.85    0.28
   6  10   4    1.38    0.25
  -6 -10  -4    1.75    0.32
   5   9   4    7.26    0.58
   5   9   4    6.11    0.53
   5   9   4    5.72    0.40
  -5  -9  -4    6.64    0.63
  -5  -9  -4    7.24    0.55
   4   8   4    1.11    0.28
   4   8   4    1.89    0.31
   4   8   4    2.05    0.24
   4   8   4    2.42    0.24
   4   8   4    2.09    0.32
  -4  -8  -4    1.76    0.30
  -4  -8  -4    2.12    0.28
   3   7   4   37.43    1.64
   3   7   4   37.28    1.64
   3   7   4   39.13    1.13
   3   7   4   38.40    1.23
  -3  -7  -4   39.83    1.36
  -3  -7  -4   37.94    1.67
   2   6   4   62.79    2.58
   2   6   4   62.77    1.76
   2   6   4   63.27    1.91
  -2  -6  -4   65.05    2.60
  -2  -6  -4   64.27    2.09
   1   5   4   20.39    0.73
   1   5   4   19.40    0.66
   1   5   4   18.96    0.58
   1   5   4   19.87    0.90
  -1  -5  -4   19.94    0.90
  -1  -5  -4   20.46    0.73
  -1  -5  -4   18.26    0.89
   0   4   4  209.82    5.95
   0   4   4  207.06    6.46
   0   4   4  211.23    8.09
   0  -4  -4  213.61    8.08
   0  -4  -4  213.83    8.08
   0  -4  -4  206.93    6.46
   0  -4  -4  202.47    5.84
  -1   3   4  559.54   17.25
   1  -3  -4  564.99   17.26
   1  -3  -4  566.45   15.67
  -2   2   4  444.33   13.75
   2  -2  -4  444.64   12.52
   2  -2  -4  498.20   13.73
   2  -2  -4  409.67   13.71
  -3   1   4    1.30    0.09
  -3   1   4    1.03    0.07
   3  -1  -4    1.22    0.17
  -4   0   4   13.42    0.43
  -4   0   4   12.07    0.42
   4   0  -4   12.76    0.50
   4   0  -4   12.42    0.66
  -5  -1   4    0.65    0.11
  -5  -1   4    0.84    0.11
   5   1  -4    0.49    0.16
   5   1  -4    0.66    0.23
  -6  -2   4    6.68    0.32
  -6  -2   4    6.27    0.25
  -6  -2   4    6.74    0.27
   6   2  -4    6.08    0.54
  -7  -3   4    8.86    0.39
  -7  -3   4    9.71    0.44
  -7  -3   4    8.65    0.38
   7   3  -4    9.35    0.77
  -8  -4   4    2.71    0.26
   8   4  -4    2.20    0.48
  -9  -5   4    0.36    0.21
 -10  -6   4    3.57    0.36
   8  14   4    2.69    0.34
  -8 -14  -4    1.95    0.46
   7  13   4    7.71    0.47
   7  13   4    7.46    0.51
  -7 -13  -4    8.40    0.61
   6  12   4   22.49    1.08
   6  12   4   21.40    0.81
  -6 -12  -4   23.46    1.01
   5  11   4   12.10    0.73
   5  11   4   12.65    0.55
   5  11   4   12.13    0.72
  -5 -11  -4   11.82    0.66
  -5 -11  -4   10.69    0.77
   4  10   4   17.13    0.68
   4  10   4   16.81    0.62
   4  10   4   16.63    0.89
  -4 -10  -4   17.22    0.96
  -4 -10  -4   16.67    0.77
   3   9   4   12.03    0.53
   3   9   4   11.88    0.68
   3   9   4   11.99    0.69
   3   9   4   12.14    0.47
  -3  -9  -4   11.81    0.73
  -3  -9  -4   12.12    0.58
   2   8   4    2.60    0.29
   2   8   4    2.64    0.22
   2   8   4    3.08    0.26
  -2  -8  -4    2.34    0.30
  -2  -8  -4    2.67    0.25
   1   7   4   22.47    0.84
   1   7   4   23.49    1.04
   1   7   4   23.36    0.77
   1   7   4   23.49    0.76
  -1  -7  -4   22.88    0.68
  -1  -7  -4   21.53    0.83
  -1  -7  -4   23.31    1.04
  -1  -7  -4   23.37    1.04
   0   6   4   61.79    2.04
   0   6   4   65.58    2.55
   0   6   4   64.85    1.87
   0  -6  -4   65.18    2.05
   0  -6  -4   61.93    2.54
   0  -6  -4   62.36    1.83
   0  -6  -4   64.31    2.54
  -1   5   4  239.18    7.53
  -1   5   4  253.44    9.44
   1  -5  -4  236.22    7.53
   1  -5  -4  242.56    6.86
   1  -5  -4  276.82    9.41
   1  -5  -4  221.52    9.40
  -2   4   4  264.81    8.17
   2  -4  -4  259.50    8.16
   2  -4  -4  276.87    8.17
   2  -4  -4  264.87    7.47
  -3   3   4   11.56    0.42
  -3   3   4   12.87    0.44
   3  -3  -4   12.33    0.49
  -4   2   4   11.00    0.39
  -4   2   4   10.20    0.37
   4  -2  -4   10.51    0.62
   4  -2  -4   10.43    0.46
  -5   1   4    0.63    0.10
  -5   1   4    0.66    0.12
   5  -1  -4    0.43    0.17
   5  -1  -4    0.62    0.26
  -6   0   4    9.19    0.39
  -6   0   4    8.90    0.32
  -6   0   4    8.69    0.32
  -6   0   4    9.19    0.40
   6   0  -4    9.38    0.68
   6   0  -4    9.11    0.48
  -7  -1   4   32.01    1.12
  -7  -1   4   32.03    1.00
   7   1  -4   33.31    1.51
  -8  -2   4    0.23    0.20
   8   2  -4   -0.08    0.38
  -9  -3   4    9.93    0.52
   9   3  -4    8.92    0.85
 -10  -4   4   17.92    0.80
   7  15   4    1.29    0.27
   7  15   4    0.96    0.27
  -7 -15  -4    0.92    0.33
   6  14   4    1.24    0.30
   6  14   4    0.97    0.26
  -6 -14  -4    1.62    0.34
   5  13   4   18.77    0.98
   5  13   4   17.88    0.71
  -5 -13  -4   18.55    0.87
   4  12   4  118.67    4.86
   4  12   4  125.00    3.33
  -4 -12  -4  121.66    3.95
  -4 -12  -4  121.22    4.93
   3  11   4    8.20    0.45
   3  11   4    7.99    0.57
   3  11   4    7.47    0.55
   3  11   4    7.59    0.38
  -3 -11  -4    7.60    0.60
  -3 -11  -4    8.09    0.48
   2  10   4    2.30    0.22
   2  10   4    2.72    0.31
  -2 -10  -4    1.74    0.29
  -2 -10  -4    2.56    0.26
  -2 -10  -4    2.51    0.13
   1   9   4   39.91    1.72
  -1  -9  -4   39.85    1.72
  -1  -9  -4   42.42    1.74
  -1  -9  -4   40.78    1.19
   0   8   4    4.84    0.38
   0   8   4    4.53    0.30
   0   8   4    4.14    0.25
   0  -8  -4    4.43    0.35
   0  -8  -4    4.05    0.35
   0  -8  -4    3.75    0.25
   0  -8  -4    4.23    0.29
  -1   7   4   65.72    1.92
  -1   7   4   63.72    2.08
  -1   7   4   63.65    1.90
  -1   7   4   64.92    2.59
   1  -7  -4   71.28    2.57
   1  -7  -4   62.71    2.56
   1  -7  -4   63.93    2.07
   1  -7  -4   64.80    1.90
  -2   6   4  132.21    4.23
  -2   6   4  135.92    3.88
   2  -6  -4  139.96    3.89
   2  -6  -4  138.04    4.22
  -3   5   4  104.63    3.20
  -3   5   4  102.53    2.90
  -3   5   4   98.98    3.17
   3  -5  -4  102.98    2.96
   3  -5  -4  102.39    3.16
  -4   4   4    1.05    0.13
  -4   4   4    0.92    0.10
  -4   4   4    0.90    0.07
   4  -4  -4    0.81    0.07
   4  -4  -4    0.68    0.18
  -5   3   4   57.13    1.71
  -5   3   4   63.93    1.92
  -5   3   4   60.30    1.90
   5  -3  -4   59.78    2.34
   5  -3  -4   58.65    1.82
  -6   2   4    6.29    0.27
  -6   2   4    7.03    0.33
  -6   2   4    6.41    0.34
   6  -2  -4    6.62    0.59
   6  -2  -4    7.29    0.42
  -7   1   4   31.09    0.99
  -7   1   4   32.16    1.13
   7  -1  -4   32.68    1.49
   7  -1  -4   33.45    1.14
  -8   0   4   15.62    0.68
   8   0  -4   15.73    0.72
   8   0  -4   16.55    0.99
  -9  -1   4    3.30    0.34
   9   1  -4    3.62    0.56
 -10  -2   4    8.32    0.55
  10   2  -4    7.39    0.77
   7  17   4   11.24    0.58
   7  17   4    9.98    0.61
  -7 -17  -4   12.95    0.78
   6  16   4    3.82    0.46
   6  16   4    3.45    0.34
  -6 -16  -4    3.78    0.45
   5  15   4    3.48    0.41
   5  15   4    4.18    0.35
  -5 -15  -4    3.98    0.42
   4  14   4    8.79    0.47
   4  14   4    8.25    0.64
  -4 -14  -4    7.94    0.70
  -4 -14  -4    8.32    0.56
   3  13   4    4.10    0.32
   3  13   4    4.51    0.37
   3  13   4    3.09    0.37
  -3 -13  -4    3.88    0.44
  -3 -13  -4    3.44    0.34
   2  12   4   25.53    0.89
   2  12   4   24.83    1.16
  -2 -12  -4   24.92    1.20
  -2 -12  -4   24.76    0.96
  -2 -12  -4   23.78    0.74
   1  11   4  288.46   11.07
  -1 -11  -4  281.26    7.97
  -1 -11  -4  283.78   11.07
  -1 -11  -4  284.86   11.09
  -1 -11  -4  287.81    8.85
   0  10   4   24.42    1.10
   0  10   4   24.59    0.81
   0  10   4   24.35    0.82
   0  10   4   23.57    0.88
   0 -10  -4   23.51    0.88
   0 -10  -4   24.46    1.09
   0 -10  -4   24.21    1.09
   0 -10  -4   24.18    0.78
  -1   9   4   17.08    0.59
  -1   9   4   17.09    0.81
  -1   9   4   17.70    0.63
  -1   9   4   16.89    0.65
   1  -9  -4   16.75    0.79
   1  -9  -4   17.62    0.65
   1  -9  -4   18.70    0.79
   1  -9  -4   16.68    0.62
  -2   8   4   24.38    0.85
  -2   8   4   24.30    0.77
  -2   8   4   24.70    1.05
   2  -8  -4   24.32    0.82
   2  -8  -4   24.87    0.85
  -3   7   4  222.05    6.97
  -3   7   4  229.87    6.40
   3  -7  -4  223.75    6.96
   3  -7  -4  228.91    6.40
  -4   6   4   32.42    1.07
  -4   6   4   32.01    0.94
  -4   6   4   31.43    1.05
   4  -6  -4   31.20    1.05
   4  -6  -4   31.13    1.02
  -5   5   4   39.31    1.25
  -5   5   4   35.61    1.09
  -5   5   4   37.34    1.22
   5  -5  -4   35.47    1.16
   5  -5  -4   37.46    1.23
  -6   4   4   35.59    1.22
  -6   4   4   37.74    1.24
  -6   4   4   35.64    1.09
   6  -4  -4   37.46    1.59
   6  -4  -4   36.06    1.22
  -7   3   4    9.03    0.38
  -7   3   4    9.14    0.45
   7  -3  -4    7.94    0.54
   7  -3  -4    8.82    0.71
  -8   2   4    0.00    0.18
   8  -2  -4   -0.04    0.22
   8  -2  -4    0.15    0.36
  -9   1   4    3.00    0.31
   9  -1  -4    3.69    0.55
   9  -1  -4    3.95    0.36
 -10   0   4   10.00    0.58
  10   0  -4   11.36    0.95
 -11  -1   4    1.47    0.30
   7  19   4    1.93    0.32
   7  19   4    1.67    0.27
  -7 -19  -4    2.34    0.44
   6  18   4   12.47    0.76
   6  18   4   13.00    0.62
  -6 -18  -4   13.66    0.80
   5  17   4    3.66    0.35
   5  17   4    3.17    0.41
  -5 -17  -4    3.35    0.41
   4  16   4    7.57    0.43
   4  16   4    7.23    0.62
  -4 -16  -4    7.34    0.72
  -4 -16  -4    7.73    0.60
   3  15   4   10.70    0.70
   3  15   4   10.97    0.53
  -3 -15  -4   10.64    0.64
  -3 -15  -4   10.74    0.78
   2  14   4   15.51    0.66
   2  14   4   16.80    0.87
  -2 -14  -4   16.78    0.89
  -2 -14  -4   15.89    0.54
  -2 -14  -4   15.81    0.73
   1  13   4   29.62    1.29
  -1 -13  -4   27.52    0.89
  -1 -13  -4   29.32    1.07
  -1 -13  -4   27.94    1.32
   0  12   4    4.75    0.32
   0  12   4    4.84    0.40
   0 -12  -4    4.38    0.42
   0 -12  -4    5.28    0.45
   0 -12  -4    4.40    0.30
  -1  11   4   27.06    1.22
  -1  11   4   27.72    0.99
  -1  11   4   27.73    0.94
  -1  11   4   28.07    0.90
   1 -11  -4   28.45    1.21
   1 -11  -4   27.55    0.91
   1 -11  -4   27.92    1.21
   1 -11  -4   27.93    1.00
  -2  10   4   62.50    2.52
  -2  10   4   61.85    1.85
  -2  10   4   60.61    2.03
   2 -10  -4   59.22    1.88
   2 -10  -4   59.61    2.46
   2 -10  -4   63.33    2.02
   2 -10  -4   69.99    2.48
  -3   9   4    3.80    0.24
  -3   9   4    4.09    0.28
   3  -9  -4    3.79    0.24
   3  -9  -4    4.08    0.33
  -4   8   4    8.22    0.34
  -4   8   4    8.48    0.41
  -4   8   4    8.15    0.37
   4  -8  -4    8.05    0.44
   4  -8  -4    8.26    0.36
  -5   7   4    9.20    0.44
  -5   7   4    9.04    0.42
  -5   7   4    9.59    0.36
   5  -7  -4    9.18    0.49
   5  -7  -4    9.39    0.38
  -6   6   4    3.06    0.29
  -6   6   4    3.45    0.25
  -6   6   4    3.19    0.28
   6  -6  -4    3.28    0.31
   6  -6  -4    3.04    0.19
  -7   5   4  113.32    3.47
  -7   5   4  105.67    3.15
   7  -5  -4  108.87    3.24
   7  -5  -4  106.22    4.15
  -8   4   4    2.03    0.26
   8  -4  -4    2.45    0.36
   8  -4  -4    2.37    0.46
  -9   3   4   10.17    0.55
   9  -3  -4    8.86    0.82
   9  -3  -4   10.42    0.64
 -10   2   4    7.81    0.52
  10  -2  -4    8.03    0.60
  10  -2  -4    7.33    0.82
 -11   1   4    1.43    0.31
  11  -1  -4    1.31    0.51
   6  20   4    1.55    0.36
   6  20   4    2.08    0.32
  -6 -20  -4    2.20    0.41
   5  19   4    8.07    0.63
   5  19   4    8.24    0.51
  -5 -19  -4    6.98    0.60
   4  18   4    8.37    0.51
   4  18   4    8.60    0.64
  -4 -18  -4    8.52    0.79
  -4 -18  -4    9.52    0.61
   3  17   4    4.28    0.50
  -3 -17  -4    4.81    0.53
  -3 -17  -4    4.66    0.42
   2  16   4   23.15    1.16
  -2 -16  -4   22.73    1.21
  -2 -16  -4   24.31    0.97
   1  15   4   17.68    0.69
   1  15   4   17.29    0.90
  -1 -15  -4   17.23    0.75
  -1 -15  -4   16.61    0.67
  -1 -15  -4   16.86    0.92
  -1 -15  -4   16.11    0.60
   0  14   4   23.53    1.11
   0  14   4   23.46    0.84
   0 -14  -4   23.14    0.90
   0 -14  -4   23.20    1.09
   0 -14  -4   22.13    1.10
   0 -14  -4   23.31    0.80
   0 -14  -4   23.31    0.81
  -1  13   4   53.42    1.65
  -1  13   4   52.25    2.19
  -1  13   4   53.85    1.63
   1 -13  -4   54.56    1.78
   1 -13  -4   54.10    2.18
   1 -13  -4   51.47    1.60
   1 -13  -4   50.95    1.61
   1 -13  -4   51.63    2.19
  -2  12   4    1.79    0.22
  -2  12   4    1.64    0.19
  -2  12   4    2.19    0.26
   2 -12  -4    1.94    0.20
   2 -12  -4    1.58    0.22
   2 -12  -4    1.81    0.22
   2 -12  -4    1.80    0.25
  -3  11   4   19.04    0.88
  -3  11   4   19.60    0.74
  -3  11   4   18.67    0.65
   3 -11  -4   18.75    0.72
   3 -11  -4   18.52    0.72
  -4  10   4   19.46    0.77
  -4  10   4   19.56    0.74
  -4  10   4   18.57    0.66
   4 -10  -4   19.30    0.75
   4 -10  -4   19.56    0.71
  -5   9   4   34.11    1.18
  -5   9   4   33.48    1.07
  -5   9   4   34.93    1.22
   5  -9  -4   34.13    1.17
   5  -9  -4   34.70    1.14
  -6   8   4    7.66    0.43
  -6   8   4    6.85    0.40
  -6   8   4    7.29    0.35
   6  -8  -4    6.84    0.53
  -7   7   4    1.61    0.25
   7  -7  -4    1.73    0.30
  -8   6   4    3.44    0.32
   8  -6  -4    3.89    0.41
   8  -6  -4    3.94    0.51
  -9   5   4    0.27    0.23
   9  -5  -4    0.68    0.42
   9  -5  -4    0.45    0.27
 -10   4   4   17.47    0.82
  10  -4  -4   18.68    0.88
  10  -4  -4   17.49    1.14
   6  22   4    0.27    0.27
   5  21   4    0.26    0.34
  -5 -21  -4    0.34    0.32
   4  20   4   23.09    1.21
  -4 -20  -4   23.81    1.07
   3  19   4   10.19    0.71
  -3 -19  -4   11.16    0.70
  -3 -19  -4    9.74    0.83
   2  18   4   19.01    1.01
  -2 -18  -4   19.93    0.86
  -2 -18  -4   18.87    0.78
  -2 -18  -4   16.55    1.05
  -2 -18  -4   18.89    0.67
   1  17   4    5.44    0.55
   1  17   4    5.25    0.45
  -1 -17  -4    6.02    0.57
  -1 -17  -4    5.92    0.45
  -1 -17  -4    5.96    0.35
   0  16   4   13.96    0.63
   0  16   4   14.06    0.80
   0 -16  -4   13.61    0.58
   0 -16  -4   14.44    0.59
   0 -16  -4   13.47    0.82
   0 -16  -4   14.03    0.65
  -1  15   4   30.76    1.38
  -1  15   4   29.19    1.04
   1 -15  -4   30.59    1.00
   1 -15  -4   31.16    1.36
   1 -15  -4   30.31    1.03
   1 -15  -4   30.25    1.38
  -2  14   4    5.92    0.42
  -2  14   4    5.56    0.37
  -2  14   4    4.92    0.42
   2 -14  -4    5.51    0.43
   2 -14  -4    5.40    0.42
   2 -14  -4    5.52    0.30
   2 -14  -4    5.57    0.43
   2 -14  -4    5.86    0.36
  -3  13   4   36.96    1.58
  -3  13   4   36.11    1.29
  -3  13   4   36.84    1.17
   3 -13  -4   36.70    1.22
   3 -13  -4   35.12    1.27
   3 -13  -4   41.82    1.49
   3 -13  -4   32.57    1.46
  -4  12   4   48.61    1.50
  -4  12   4   48.24    1.65
   4 -12  -4   49.50    1.63
   4 -12  -4   49.47    1.59
  -5  11   4   45.58    1.52
  -5  11   4   43.22    1.37
   5 -11  -4   43.85    1.48
   5 -11  -4   44.28    1.47
  -6  10   4    4.54    0.36
   6 -10  -4    5.51    0.46
  -7   9   4    4.08    0.38
   7  -9  -4    3.50    0.42
  -8   8   4    0.42    0.23
   8  -8  -4    0.87    0.40
   8  -8  -4    0.72    0.29
  -9   7   4   12.76    0.67
   9  -7  -4   13.10    0.94
   9  -7  -4   13.89    0.76
 -10   6   4    3.49    0.38
  10  -6  -4    3.43    0.45
  10  -6  -4    4.37    0.61
   5  23   4    1.70    0.37
  -5 -23  -4    1.59    0.39
   4  22   4    3.87    0.49
  -4 -22  -4    4.40    0.48
   3  21   4    6.85    0.63
  -3 -21  -4    7.07    0.76
  -3 -21  -4    8.44    0.60
   2  20   4   39.62    1.86
  -2 -20  -4   41.19    1.92
  -2 -20  -4   42.36    1.56
   1  19   4   36.07    1.26
   1  19   4   35.44    1.63
  -1 -19  -4   35.04    1.15
  -1 -19  -4   34.94    1.34
  -1 -19  -4   34.10    1.67
   0  18   4   30.47    1.08
   0  18   4   30.55    1.43
   0 -18  -4   28.92    1.01
   0 -18  -4   30.34    1.16
   0 -18  -4   29.76    1.44
  -1  17   4   32.75    1.12
  -1  17   4   30.73    1.46
   1 -17  -4   32.47    1.11
   1 -17  -4   32.33    1.08
   1 -17  -4   32.81    1.21
   1 -17  -4   32.64    1.48
  -2  16   4    5.92    0.52
   2 -16  -4    5.79    0.47
   2 -16  -4    5.86    0.37
   2 -16  -4    5.27    0.41
   2 -16  -4    6.06    0.50
  -3  15   4   45.08    1.62
  -3  15   4   46.57    1.99
   3 -15  -4   50.92    1.92
   3 -15  -4   47.39    1.42
   3 -15  -4   46.38    1.60
   3 -15  -4   44.22    1.89
   3 -15  -4   46.15    1.52
   4 -14  -4   24.59    0.92
   4 -14  -4   25.53    0.96
  -5  13   4   32.34    1.23
   5 -13  -4   33.44    1.20
  -6  12   4   13.81    0.69
   6 -12  -4   14.50    0.71
  -7  11   4    5.79    0.46
   7 -11  -4    6.09    0.52
  -8  10   4    4.64    0.45
   8 -10  -4    6.77    0.53
  -9   9   4   -0.05    0.24
   9  -9  -4   -0.63    0.38
   9  -9  -4    0.00    0.34
 -10   8   4    1.26    0.31
  10  -8  -4    1.41    0.39
  10  -8  -4    1.71    0.50
   4  24   4    5.19    0.62
  -4 -24  -4    5.67    0.60
   3  23   4   16.73    1.01
  -3 -23  -4   16.73    0.88
  -3 -23  -4   15.93    1.09
   2  22   4    1.62    0.40
  -2 -22  -4    1.79    0.43
  -2 -22  -4    2.37    0.37
   1  21   4   17.08    0.98
  -1 -21  -4   16.31    0.68
  -1 -21  -4   16.08    0.81
  -1 -21  -4   15.98    1.00
   0  20   4   15.63    0.71
   0  20   4   15.40    0.93
   0 -20  -4   15.57    0.69
   0 -20  -4   16.04    0.96
   0 -20  -4   15.76    0.77
  -1  19   4   16.70    0.74
  -1  19   4   15.89    0.92
   1 -19  -4   15.73    0.93
   1 -19  -4   16.38    0.75
   1 -19  -4   16.47    0.72
  -2  18   4   16.87    0.92
  -2  18   4   15.61    0.69
   2 -18  -4   17.27    0.74
   2 -18  -4   16.63    0.87
   2 -18  -4   16.71    0.75
   2 -18  -4   14.77    0.87
   3 -17  -4   14.83    0.78
   3 -17  -4   17.54    0.81
   3 -17  -4   16.72    0.78
   4 -16  -4   16.27    0.74
  -5  15   4   41.61    1.49
   5 -15  -4   38.88    1.41
  -6  14   4    4.58    0.41
   6 -14  -4    5.07    0.45
  -7  13   4   29.19    1.18
   7 -13  -4   30.10    1.16
  -8  12   4    7.85    0.56
   8 -12  -4    9.17    0.62
  -9  11   4    4.13    0.42
   9 -11  -4    4.33    0.55
   9 -11  -4    4.10    0.45
 -10  10   4    1.97    0.35
  10 -10  -4    0.98    0.41
  10 -10  -4    1.91    0.37
   3  25   4    6.27    0.71
  -3 -25  -4    7.81    0.64
  -3 -25  -4    7.27    0.80
   2  24   4    1.57    0.40
  -2 -24  -4    2.19    0.38
  -2 -24  -4    1.99    0.51
   1  23   4    5.47    0.57
  -1 -23  -4    5.20    0.44
  -1 -23  -4    5.44    0.53
  -1 -23  -4    5.61    0.66
   0  22   4   10.62    0.80
   0 -22  -4   10.62    0.82
   0 -22  -4   11.39    0.65
   0 -22  -4   10.36    0.59
  -1  21   4   12.99    0.68
  -1  21   4   12.21    0.84
   1 -21  -4   12.57    0.84
   1 -21  -4   12.60    0.67
   1 -21  -4   13.67    0.73
  -2  20   4    5.05    0.43
   2 -20  -4    4.93    0.52
   2 -20  -4    5.31    0.45
   2 -20  -4    4.42    0.43
   3 -19  -4    2.36    0.33
   3 -19  -4    2.55    0.34
   3 -19  -4    2.70    0.34
   4 -18  -4    1.05    0.20
   4 -18  -4    0.68    0.14
   4 -18  -4    0.12    0.25
   5 -17  -4    1.43    0.33
  -6  16   4    3.39    0.37
   6 -16  -4    2.67    0.40
  -7  15   4    5.17    0.50
   7 -15  -4    5.19    0.48
  -8  14   4    8.75    0.61
   8 -14  -4    9.04    0.65
  -9  13   4    0.66    0.31
   9 -13  -4    1.43    0.36
 -10  12   4    5.34    0.49
  10 -12  -4    4.06    0.54
  10 -12  -4    4.36    0.60
   3  27   4    6.53    0.72
  -3 -27  -4    8.07    0.74
  -3 -27  -4    5.96    0.73
   2  26   4    1.96    0.42
  -2 -26  -4    1.23    0.43
  -2 -26  -4    1.91    0.49
   1  25   4    8.38    0.81
  -1 -25  -4    8.55    0.70
  -1 -25  -4    8.29    0.77
   0  24   4    0.70    0.38
   0 -24  -4    0.83    0.30
   0 -24  -4    0.66    0.43
   0 -24  -4    0.83    0.32
  -1  23   4    4.09    0.43
  -1  23   4    3.98    0.51
   1 -23  -4    4.34    0.52
   1 -23  -4    3.78    0.42
   1 -23  -4    4.23    0.43
  -2  22   4    2.71    0.35
   2 -22  -4    2.29    0.38
   3 -21  -4    8.06    0.58
   3 -21  -4    8.52    0.59
   4 -20  -4   18.72    0.81
   4 -20  -4   16.16    0.80
   4 -20  -4   14.34    0.75
   5 -19  -4   17.32    0.84
   6 -18  -4    3.15    0.43
  -7  17   4   13.42    0.77
   7 -17  -4   13.80    0.77
  -8  16   4    4.71    0.47
   8 -16  -4    4.55    0.49
  -9  15   4    2.39    0.36
   9 -15  -4    1.57    0.47
   2  28   4    5.73    0.68
  -2 -28  -4    6.31    0.71
   1  27   4    1.49    0.48
  -1 -27  -4    1.43    0.51
   0  26   4    0.08    0.37
   0 -26  -4    0.14    0.43
   0 -26  -4   -0.30    0.28
   1 -25  -4    5.38    0.60
   1 -25  -4    5.97    0.50
  -2  24   4   17.57    0.83
   2 -24  -4   14.08    0.92
   2 -24  -4   16.63    0.79
  -3  23   4    1.73    0.32
   3 -23  -4    1.70    0.35
   3 -23  -4    2.37    0.37
   4 -22  -4   30.04    1.44
   4 -22  -4   34.10    1.31
   4 -22  -4   38.92    1.50
   5 -21  -4    7.65    0.61
   6 -20  -4    0.64    0.41
  -7  19   4   11.12    0.72
   7 -19  -4    9.40    0.77
  -8  18   4    9.58    0.70
   8 -18  -4   10.39    0.72
  -9  17   4    0.22    0.27
   9 -17  -4    0.62    0.46
   0  28   4   16.69    1.10
   0 -28  -4   17.06    1.13
   1 -27  -4    1.63    0.46
   1 -27  -4    1.66    0.39
   2 -26  -4    1.30    0.43
   2 -26  -4    2.07    0.42
  -3  25   4    3.92    0.44
   3 -25  -4    3.66    0.44
   3 -25  -4    3.53    0.49
   4 -24  -4    5.15    0.43
   4 -24  -4    6.06    0.54
   5 -23  -4    4.63    0.50
   6 -22  -4   10.78    0.74
   7 -21  -4    1.94    0.41
  -8  20   4    0.37    0.30
   8 -20  -4    1.18    0.40
   1 -29  -4    3.11    0.58
   1 -29  -4    3.61    0.46
   2 -28  -4    7.25    0.61
   2 -28  -4    6.56    0.71
   3 -27  -4    1.66    0.39
   3 -27  -4    1.79    0.46
   4 -26  -4    4.69    0.56
   4 -26  -4    3.60    0.42
   5 -25  -4   -0.42    0.32
   6 -24  -4    1.81    0.42
   7 -23  -4    0.92    0.41
   5 -23   5    3.76    0.58
  -5  23  -5    3.83    0.54
   4 -24   5    2.68    0.56
  -4  24  -5    3.08    0.53
  -4  24  -5    3.23    0.50
   3 -25   5    4.02    0.65
  -3  25  -5    4.40    0.60
   2 -26   5    1.24    0.48
   2 -26   5    0.78    0.36
  -2  26  -5    0.60    0.42
   1 -27   5    0.22    0.33
  -1  27  -5    0.12    0.37
   0 -28   5    4.56    0.51
   0  28  -5    2.62    0.44
  -6  20  -5    8.81    0.84
  -5  21  -5   12.97    0.87
   4 -22   5    0.30    0.45
  -4  22  -5    0.78    0.46
  -4  22  -5    0.93    0.38
   3 -23   5    0.58    0.50
   3 -23   5    1.02    0.35
  -3  23  -5    0.57    0.38
  -3  23  -5    0.56    0.36
   2 -24   5    5.69    0.66
   2 -24   5    6.04    0.54
  -2  24  -5    5.60    0.61
   1 -25   5    1.71    0.38
  -1  25  -5    1.30    0.40
   0 -26   5   11.58    0.75
  -1 -27   5    1.90    0.39
   1  27  -5    1.85    0.37
  -2 -28   5    0.77    0.34
   2  28  -5    0.53    0.27
   7 -17   5    8.42    0.73
   7 -17   5    7.80    0.71
  -7  17  -5    9.18    0.83
   6 -18   5    3.56    0.51
  -6  18  -5    4.75    0.60
   5 -19   5   11.42    0.89
  -5  19  -5   12.23    0.81
   4 -20   5    5.55    0.55
   4 -20   5    4.86    0.58
  -4  20  -5    4.79    0.56
  -4  20  -5    5.42    0.56
   3 -21   5    4.00    0.56
   3 -21   5    4.05    0.44
  -3  21  -5    3.79    0.49
  -3  21  -5    3.76    0.49
   2 -22   5    4.67    0.47
   2 -22   5    4.81    0.58
  -2  22  -5    5.37    0.53
  -2  22  -5    3.83    0.51
   1 -23   5    0.72    0.37
   1 -23   5    1.08    0.44
  -1  23  -5    0.78    0.37
   0 -24   5    5.01    0.48
   0  24  -5    4.46    0.53
  -1 -25   5   11.38    0.70
   1  25  -5   10.22    0.67
  -2 -26   5    9.39    0.63
  -2 -26   5    9.73    0.66
   2  26  -5    8.29    0.57
  -3 -27   5    3.07    0.48
   7 -15   5    8.53    0.63
   7 -15   5    7.22    0.65
  -7  15  -5    8.61    0.79
   6 -16   5    6.55    0.66
  -6  16  -5    8.14    0.67
   5 -17   5    0.87    0.42
  -5  17  -5    1.16    0.43
  -5  17  -5    1.24    0.37
   4 -18   5   11.49    0.70
   4 -18   5   11.29    0.83
  -4  18  -5   11.48    0.82
  -4  18  -5   10.80    0.74
   3 -19   5    2.63    0.47
   3 -19   5    2.36    0.37
  -3  19  -5    2.46    0.41
  -3  19  -5    2.92    0.42
   2 -20   5    7.68    0.75
   2 -20   5    7.49    0.63
  -2  20  -5    8.64    0.64
  -2  20  -5    7.25    0.63
   1 -21   5   27.14    1.05
   1 -21   5   28.96    1.16
   1 -21   5   28.17    1.47
  -1  21  -5   25.89    1.32
   0 -22   5   10.71    0.62
   0 -22   5   10.79    0.66
   0  22  -5   10.79    0.71
  -1 -23   5    5.61    0.52
  -1 -23   5    5.08    0.44
   1  23  -5    4.88    0.51
  -2 -24   5    0.54    0.29
  -2 -24   5    0.70    0.32
   2  24  -5    0.63    0.25
  -3 -25   5   23.62    0.96
  -3 -25   5   23.76    1.08
  -4 -26   5    0.37    0.34
  -4 -26   5   -0.04    0.28
   8 -12   5    0.28    0.30
   8 -12   5    1.11    0.38
   8 -12   5    0.27    0.26
  -8  12  -5    0.73    0.38
   7 -13   5    3.05    0.35
   7 -13   5    3.31    0.45
   7 -13   5    2.69    0.42
  -7  13  -5    3.56    0.48
   6 -14   5    1.28    0.30
   6 -14   5    1.19    0.41
  -6  14  -5    0.75    0.35
   5 -15   5    3.21    0.32
   5 -15   5    3.69    0.42
   5 -15   5    3.68    0.51
  -5  15  -5    4.10    0.47
  -5  15  -5    2.58    0.46
   4 -16   5   13.20    0.72
  -4  16  -5   12.60    0.84
  -4  16  -5   11.73    0.74
   3 -17   5    4.73    0.47
   3 -17   5    4.37    0.53
  -3  17  -5    5.17    0.48
  -3  17  -5    4.15    0.47
   2 -18   5   22.07    0.91
   2 -18   5   24.48    1.28
   2 -18   5   23.84    1.05
  -2  18  -5   23.71    1.19
  -2  18  -5   24.25    1.07
   1 -19   5    1.92    0.38
   1 -19   5    1.84    0.27
   1 -19   5    1.85    0.33
  -1  19  -5    2.05    0.38
  -1  19  -5    1.94    0.35
   0 -20   5    8.77    0.61
   0 -20   5    8.47    0.69
   0 -20   5    7.59    0.52
   0  20  -5    7.91    0.60
  -1 -21   5   12.87    0.65
  -1 -21   5   13.57    0.75
   1  21  -5   12.36    0.72
  -2 -22   5    6.36    0.50
  -2 -22   5    6.58    0.58
   2  22  -5    7.27    0.49
  -3 -23   5   10.09    0.64
  -3 -23   5    9.87    0.60
  -4 -24   5    2.33    0.37
  -4 -24   5    2.87    0.42
   4  24  -5    2.49    0.27
  -5 -25   5    2.64    0.39
  -5 -25   5    3.21    0.42
   5  25  -5    2.64    0.24
   5  25  -5    2.75    0.26
   8 -10   5    2.83    0.35
   8 -10   5    3.27    0.35
  -8  10  -5    3.65    0.50
   7 -11   5    0.28    0.26
   7 -11   5    1.10    0.35
   7 -11   5    0.66    0.32
  -7  11  -5    0.74    0.41
   6 -12   5    2.05    0.40
   6 -12   5    2.03    0.31
  -6  12  -5    2.00    0.39
   5 -13   5    5.70    0.51
   5 -13   5    4.97    0.55
   5 -13   5    5.20    0.39
  -5  13  -5    5.40    0.61
  -5  13  -5    6.81    0.62
   4 -14   5    8.92    0.71
   4 -14   5    8.94    0.58
   4 -14   5    9.15    0.52
  -4  14  -5    8.98    0.71
  -4  14  -5    9.65    0.63
   3 -15   5    2.17    0.33
   3 -15   5    2.55    0.28
   3 -15   5    2.04    0.41
  -3  15  -5    2.48    0.36
  -3  15  -5    2.73    0.38
   2 -16   5   54.43    1.61
   2 -16   5   54.19    1.71
   2 -16   5   54.46    1.90
   2 -16   5   51.91    2.36
  -2  16  -5   52.96    2.30
  -2  16  -5   55.16    1.95
   1 -17   5   24.60    1.26
   1 -17   5   24.22    1.01
   1 -17   5   25.12    0.93
  -1  17  -5   24.56    1.18
  -1  17  -5   24.86    1.06
   0 -18   5   17.97    1.00
   0 -18   5   17.88    0.81
   0 -18   5   17.84    0.72
   0  18  -5   17.07    0.65
   0  18  -5   17.70    0.92
  -1 -19   5    5.57    0.45
  -1 -19   5    4.93    0.39
   1  19  -5    5.39    0.48
   1  19  -5    5.61    0.34
  -2 -20   5    3.00    0.34
  -2 -20   5    2.35    0.29
   2  20  -5    2.07    0.27
   2  20  -5    2.52    0.25
   2  20  -5    2.58    0.32
  -3 -21   5   13.26    0.67
  -3 -21   5   14.22    0.72
   3  21  -5   14.79    0.58
  -4 -22   5    2.92    0.37
  -4 -22   5    2.53    0.36
   4  22  -5    3.37    0.27
  -5 -23   5    2.44    0.37
  -5 -23   5    1.56    0.33
   5  23  -5    2.03    0.22
   5  23  -5    2.28    0.21
  -6 -24   5    1.25    0.37
  -6 -24   5    1.12    0.34
   6  24  -5    1.27    0.15
   6  24  -5    1.19    0.15
   8  -8   5   12.46    0.60
   8  -8   5   11.09    0.67
  -8   8  -5   11.97    0.85
   7  -9   5    2.31    0.31
   7  -9   5    2.14    0.37
   7  -9   5    2.25    0.37
  -7   9  -5    2.22    0.40
   6 -10   5    0.64    0.33
   6 -10   5    0.71    0.27
  -6  10  -5    0.35    0.30
   5 -11   5   19.23    0.87
   5 -11   5   17.39    1.02
   5 -11   5   18.01    0.70
  -5  11  -5   18.00    1.04
  -5  11  -5   19.21    0.94
   4 -12   5    1.63    0.28
   4 -12   5    1.88    0.32
   4 -12   5    1.72    0.38
  -4  12  -5    1.88    0.37
  -4  12  -5    2.20    0.35
   3 -13   5    6.15    0.48
   3 -13   5    6.26    0.39
   3 -13   5    5.90    0.61
  -3  13  -5    6.25    0.57
  -3  13  -5    6.04    0.50
   2 -14   5   44.66    1.36
   2 -14   5   45.40    1.62
   2 -14   5   46.85    2.00
   2 -14   5   45.93    1.47
  -2  14  -5   43.59    1.95
  -2  14  -5   44.06    1.35
  -2  14  -5   45.64    1.65
   1 -15   5    3.10    0.29
   1 -15   5    4.14    0.34
   1 -15   5    2.97    0.42
   1 -15   5    3.64    0.38
  -1  15  -5    3.49    0.27
  -1  15  -5    3.14    0.38
  -1  15  -5    3.26    0.35
   0 -16   5   10.48    0.74
   0 -16   5   11.04    0.57
   0 -16   5   10.13    0.49
   0 -16   5   10.80    0.48
   0  16  -5    9.94    0.70
   0  16  -5   10.03    0.64
   0  16  -5   10.09    0.58
   0  16  -5   10.37    0.47
  -1 -17   5   22.84    0.97
  -1 -17   5   24.24    1.23
  -1 -17   5   23.69    0.87
   1  17  -5   23.93    1.08
   1  17  -5   22.93    0.77
  -2 -18   5   13.40    0.62
  -2 -18   5   13.73    0.67
   2  18  -5   13.66    0.53
   2  18  -5   13.05    0.68
   2  18  -5   15.21    0.73
  -3 -19   5   15.06    0.66
  -3 -19   5   15.04    0.74
   3  19  -5   14.07    0.54
  -4 -20   5    3.35    0.36
  -4 -20   5    3.69    0.36
   4  20  -5    3.82    0.27
  -5 -21   5    0.82    0.29
  -5 -21   5    0.83    0.32
   5  21  -5    0.64    0.17
   5  21  -5    0.81    0.17
  -6 -22   5    6.18    0.50
  -6 -22   5    7.77    0.53
   6  22  -5    5.85    0.24
   6  22  -5    6.27    0.25
  -7 -23   5    7.31    0.57
   8  -6   5    4.31    0.43
   8  -6   5    3.91    0.36
  -8   6  -5    4.73    0.53
   7  -7   5    7.12    0.58
   7  -7   5    7.23    0.43
   7  -7   5    7.77    0.54
  -7   7  -5    7.85    0.63
   6  -8   5   11.63    0.76
   6  -8   5   11.74    0.57
  -6   8  -5   12.66    0.72
   5  -9   5   27.17    1.37
   5  -9   5   27.35    0.94
   5  -9   5   29.30    1.15
  -5   9  -5   28.23    1.18
  -5   9  -5   29.52    1.40
   4 -10   5   42.89    1.93
   4 -10   5   43.44    1.57
   4 -10   5   41.88    1.32
   4 -10   5   43.01    1.40
  -4  10  -5   42.92    1.91
  -4  10  -5   43.10    1.59
   3 -11   5   74.60    2.48
   3 -11   5   75.03    2.09
   3 -11   5   71.86    3.07
  -3  11  -5   72.70    3.04
  -3  11  -5   73.76    2.09
  -3  11  -5   73.87    2.50
   2 -12   5    8.61    0.49
   2 -12   5    7.93    0.44
   2 -12   5    7.81    0.62
   2 -12   5    7.71    0.41
  -2  12  -5    7.41    0.55
  -2  12  -5    7.06    0.41
  -2  12  -5    7.55    0.50
   1 -13   5    7.78    0.63
   1 -13   5    8.67    0.46
   1 -13   5    8.34    0.41
   1 -13   5    8.15    0.49
  -1  13  -5    8.63    0.55
  -1  13  -5    7.96    0.51
  -1  13  -5    8.07    0.42
  -1  13  -5    8.72    0.64
   0 -14   5   50.51    1.74
   0 -14   5   49.16    2.18
   0 -14   5   51.25    1.58
   0 -14   5   48.36    1.47
   0  14  -5   46.97    2.09
   0  14  -5   52.31    1.46
   0  14  -5   55.09    2.16
  -1 -15   5    8.32    0.41
  -1 -15   5    8.60    0.52
  -1 -15   5    8.72    0.64
  -1 -15   5    8.07    0.42
   1  15  -5    9.01    0.40
   1  15  -5    8.51    0.44
   1  15  -5    8.44    0.50
   1  15  -5    8.27    0.56
  -2 -16   5   48.11    1.51
  -2 -16   5   47.87    1.66
   2  16  -5   46.32    1.37
   2  16  -5   52.35    1.96
   2  16  -5   44.33    1.92
  -3 -17   5   20.07    0.77
  -3 -17   5   20.59    0.84
   3  17  -5   20.01    0.66
  -4 -18   5    0.56    0.24
  -4 -18   5    0.98    0.27
   4  18  -5    0.77    0.16
  -5 -19   5    8.05    0.55
  -5 -19   5    7.34    0.52
   5  19  -5    7.60    0.33
   5  19  -5    7.76    0.32
  -6 -20   5    0.22    0.28
  -6 -20   5    0.08    0.26
  -7 -21   5    0.02    0.23
  -7 -21   5    0.18    0.28
   9  -3   5    0.77    0.28
  -9   3  -5    1.34    0.40
   8  -4   5    2.66    0.31
   8  -4   5    3.52    0.33
  -8   4  -5    3.03    0.45
   7  -5   5    0.84    0.31
   7  -5   5    0.62    0.24
  -7   5  -5    0.77    0.39
   6  -6   5    1.15    0.26
   6  -6   5    1.62    0.29
   6  -6   5    2.24    0.34
   6  -6   5    1.49    0.34
  -6   6  -5    1.79    0.35
   5  -7   5   46.72    2.03
   5  -7   5   46.37    1.69
   5  -7   5   44.84    1.39
  -5   7  -5   45.34    1.70
  -5   7  -5   46.59    2.04
   4  -8   5   33.16    1.07
   4  -8   5   34.34    1.57
   4  -8   5   35.55    1.30
   4  -8   5   34.81    1.16
  -4   8  -5   34.57    1.55
  -4   8  -5   33.64    1.33
   3  -9   5   46.42    1.45
   3  -9   5   46.72    1.36
   3  -9   5   46.81    1.63
   3  -9   5   46.10    2.00
  -3   9  -5   43.27    1.35
  -3   9  -5   46.17    1.98
  -3   9  -5   46.90    1.65
   2 -10   5    7.29    0.37
   2 -10   5    6.23    0.36
   2 -10   5    6.73    0.44
   2 -10   5    7.37    0.58
  -2  10  -5    7.43    0.46
  -2  10  -5    7.28    0.36
  -2  10  -5    7.69    0.52
   1 -11   5  139.60    3.75
   1 -11   5  141.43    4.43
   1 -11   5  146.37    5.56
   1 -11   5  139.97    4.05
  -1  11  -5  133.59    3.74
  -1  11  -5  137.89    5.52
  -1  11  -5  140.54    5.49
  -1  11  -5  136.73    4.45
   0 -12   5    4.00    0.29
   0 -12   5    4.53    0.29
   0 -12   5    4.32    0.35
   0 -12   5    4.19    0.47
   0  12  -5    5.00    0.28
   0  12  -5    4.27    0.39
   0  12  -5    5.12    0.46
   0  12  -5    3.91    0.35
  -1 -13   5   29.59    1.10
  -1 -13   5   28.74    1.34
  -1 -13   5   27.94    0.91
  -1 -13   5   29.68    1.07
  -1 -13   5   29.29    0.96
   1  13  -5   29.40    0.88
   1  13  -5   27.36    1.23
   1  13  -5   29.18    0.96
   1  13  -5   31.42    1.28
  -2 -14   5    7.53    0.42
  -2 -14   5    6.83    0.54
  -2 -14   5    7.16    0.39
  -2 -14   5    6.76    0.35
  -2 -14   5    7.14    0.49
   2  14  -5    8.28    0.42
   2  14  -5    6.38    0.37
   2  14  -5    7.03    0.32
  -3 -15   5    8.50    0.44
   3  15  -5    8.88    0.35
  -4 -16   5    7.69    0.45
  -4 -16   5    8.04    0.47
   4  16  -5    8.17    0.32
  -5 -17   5    8.20    0.47
  -5 -17   5    8.78    0.50
   5  17  -5    8.66    0.31
   5  17  -5    8.66    0.31
  -6 -18   5   11.77    0.59
  -6 -18   5   11.96    0.64
  -7 -19   5    3.94    0.38
  -7 -19   5    3.85    0.40
  -8 -20   5    2.37    0.36
  -8 -20   5    2.63    0.38
   9  -1   5    2.40    0.29
  -9   1  -5    2.72    0.46
   8  -2   5    3.24    0.38
   8  -2   5    3.50    0.33
  -8   2  -5    3.28    0.49
   7  -3   5    2.48    0.29
   7  -3   5    1.66    0.32
  -7   3  -5    2.00    0.37
   6  -4   5    0.10    0.19
   6  -4   5   -0.13    0.27
   6  -4   5    0.48    0.22
   6  -4   5    0.06    0.25
  -6   4  -5    0.14    0.27
   5  -5   5   11.08    0.62
   5  -5   5   10.86    0.52
   5  -5   5   10.76    0.74
  -5   5  -5   11.31    0.64
  -5   5  -5   11.07    0.75
   4  -6   5   21.51    0.88
   4  -6   5   21.15    0.77
   4  -6   5   19.98    0.72
   4  -6   5   20.24    1.04
  -4   6  -5   20.32    0.89
  -4   6  -5   20.03    0.72
  -4   6  -5   21.53    1.06
   3  -7   5    4.70    0.48
   3  -7   5    4.29    0.38
   3  -7   5    5.00    0.35
   3  -7   5    4.97    0.35
  -3   7  -5    4.30    0.31
  -3   7  -5    4.30    0.45
  -3   7  -5    4.60    0.39
   2  -8   5    7.83    0.40
   2  -8   5    7.86    0.45
   2  -8   5    6.91    0.57
  -2   8  -5    7.75    0.46
  -2   8  -5    9.09    0.40
  -2   8  -5    7.77    0.52
   1  -9   5   45.41    1.96
   1  -9   5   44.69    1.32
   1  -9   5   45.81    1.42
   1  -9   5   44.77    1.56
  -1   9  -5   46.56    1.94
  -1   9  -5   47.70    1.31
  -1   9  -5   45.81    1.91
   0 -10   5   57.90    1.95
   0 -10   5   57.47    2.42
   0 -10   5   58.57    1.94
   0 -10   5   56.83    1.64
   0 -10   5   60.67    1.77
   0  10  -5   59.17    1.63
   0  10  -5   62.74    2.40
   0  10  -5   57.87    1.95
   0  10  -5   55.91    2.36
  -1 -11   5    9.40    0.59
  -1 -11   5    9.96    0.39
  -1 -11   5    9.55    0.49
  -1 -11   5    9.37    0.49
  -1 -11   5   10.32    0.43
   1  11  -5    9.77    0.49
   1  11  -5    9.47    0.49
   1  11  -5    8.67    0.37
   1  11  -5    9.24    0.41
   1  11  -5   10.38    0.53
  -2 -12   5   37.62    1.32
  -2 -12   5   37.05    1.61
  -2 -12   5   36.14    1.09
  -2 -12   5   37.56    1.17
   2  12  -5   37.00    1.06
  -3 -13   5   20.31    0.83
  -3 -13   5   21.18    0.73
  -4 -14   5    1.30    0.21
   4  14  -5    1.29    0.12
   4  14  -5    1.40    0.13
  -5 -15   5   36.07    1.21
  -5 -15   5   36.97    1.32
  -6 -16   5   31.29    1.09
  -6 -16   5   30.80    1.18
  -7 -17   5    9.03    0.53
  -7 -17   5    8.81    0.51
  -8 -18   5    1.80    0.33
  -8 -18   5    1.42    0.31
   9   1   5    2.90    0.30
  -9  -1  -5    2.79    0.45
   8   0   5    0.03    0.19
   8   0   5   -0.24    0.22
  -8   0  -5   -0.08    0.30
   7  -1   5   20.74    1.04
   7  -1   5   21.62    0.79
  -7   1  -5   20.75    0.99
   6  -2   5   45.07    1.97
   6  -2   5   44.69    1.37
   6  -2   5   46.38    1.43
   6  -2   5   45.31    1.67
  -6   2  -5   45.51    1.69
   5  -3   5    0.48    0.19
   5  -3   5    0.64    0.28
   5  -3   5    0.76    0.31
  -5   3  -5    0.45    0.25
  -5   3  -5    0.42    0.25
   4  -4   5    8.62    0.45
   4  -4   5    8.01    0.59
   4  -4   5    8.29    0.40
   4  -4   5    8.14    0.61
   4  -4   5    8.92    0.51
  -4   4  -5    8.43    0.52
  -4   4  -5    7.99    0.41
  -4   4  -5    8.40    0.60
   3  -5   5   40.02    1.18
   3  -5   5   39.16    1.74
   3  -5   5   40.06    1.42
   3  -5   5   40.24    1.27
  -3   5  -5   39.95    1.18
  -3   5  -5   39.46    1.72
  -3   5  -5   40.97    1.43
   2  -6   5   48.57    1.60
   2  -6   5   46.43    1.97
   2  -6   5   45.54    1.34
  -2   6  -5   44.69    1.33
  -2   6  -5   47.78    1.61
  -2   6  -5   46.82    1.95
   1  -7   5   39.39    1.24
   1  -7   5   40.81    1.38
   1  -7   5   38.65    1.69
   1  -7   5   40.55    1.38
   1  -7   5   38.29    1.15
  -1   7  -5   40.13    1.15
  -1   7  -5   40.77    1.38
  -1   7  -5   40.61    1.70
  -1   7  -5   39.98    1.67
   0  -8   5   38.59    1.11
   0  -8   5   37.95    1.31
   0  -8   5   38.29    1.31
   0  -8   5   39.15    1.63
   0  -8   5   37.50    1.19
   0   8  -5   37.98    1.58
   0   8  -5   36.98    1.32
   0   8  -5   39.41    1.60
   0   8  -5   37.80    1.09
  -1  -9   5   76.08    2.07
  -1  -9   5   75.60    2.47
  -1  -9   5   75.84    2.24
  -1  -9   5   78.04    2.45
  -1  -9   5   74.60    3.06
   1   9  -5   76.15    2.46
   1   9  -5   73.52    2.98
   1   9  -5   74.99    2.06
   1   9  -5   82.25    3.00
   1   9  -5   75.76    2.22
  -2 -10   5   13.90    0.49
  -2 -10   5   14.02    0.59
  -2 -10   5   14.13    0.73
  -2 -10   5   15.31    0.53
   2  10  -5   14.64    0.45
  -3 -11   5   31.90    1.01
  -3 -11   5   31.17    1.14
   3  11  -5   33.09    0.89
  -4 -12   5   14.30    0.65
  -4 -12   5   14.52    0.58
  -4 -12   5   14.08    0.61
   4  12  -5   14.90    0.41
   4  12  -5   14.64    0.41
  -5 -13   5   70.98    2.31
  -5 -13   5   69.56    2.11
  -6 -14   5   11.28    0.54
  -6 -14   5   11.83    0.58
  -7 -15   5   17.09    0.70
  -7 -15   5   17.33    0.78
  -8 -16   5    1.64    0.30
  -8 -16   5    0.85    0.30
  -9 -17   5    2.42    0.36
  -9 -17   5    1.69    0.35
   9   3   5    1.12    0.28
  -9  -3  -5    1.00    0.44
   8   2   5    3.24    0.35
   8   2   5    3.12    0.32
  -8  -2  -5    3.66    0.45
   7   1   5   21.71    1.07
   7   1   5   20.61    0.79
  -7  -1  -5   22.78    1.05
   6   0   5    0.31    0.26
   6   0   5    0.28    0.19
   6   0   5   -0.11    0.27
  -6   0  -5   -0.37    0.30
   5  -1   5    1.54    0.28
   5  -1   5    1.44    0.20
   5  -1   5    1.39    0.24
   5  -1   5    1.15    0.33
  -5   1  -5    1.33    0.29
  -5   1  -5    0.86    0.27
   4  -2   5   28.83    1.30
   4  -2   5   27.58    1.29
   4  -2   5   27.89    0.96
   4  -2   5   28.51    1.08
   4  -2   5   27.98    1.31
   4  -2   5   28.66    0.90
  -4   2  -5   26.61    0.89
  -4   2  -5   27.90    1.30
  -4   2  -5   28.89    1.10
   3  -3   5   28.86    1.07
   3  -3   5   28.92    1.31
   3  -3   5   26.96    0.89
   3  -3   5   29.50    0.96
  -3   3  -5   28.65    1.08
  -3   3  -5   28.20    1.29
  -3   3  -5   29.48    0.89
   2  -4   5   90.85    3.46
   2  -4   5   72.80    2.33
   2  -4   5   87.73    2.78
   2  -4   5   84.00    2.53
  -2   4  -5   90.00    2.34
  -2   4  -5   90.40    3.46
  -2   4  -5   87.93    3.43
  -2   4  -5   82.59    2.77
   1  -5   5  156.70    4.18
   1  -5   5  158.20    4.94
   1  -5   5  158.54    4.94
   1  -5   5  158.95    6.18
  -1   5  -5  155.09    4.94
  -1   5  -5  156.75    4.18
  -1   5  -5  156.94    6.14
  -1   5  -5  159.90    6.17
   0  -6   5    6.28    0.32
   0  -6   5    6.64    0.33
   0  -6   5    6.68    0.39
   0  -6   5    7.42    0.38
   0  -6   5    7.56    0.47
   0   6  -5    7.95    0.38
   0   6  -5    6.81    0.30
   0   6  -5    6.40    0.39
   0   6  -5    7.49    0.46
  -1  -7   5  200.37    5.31
  -1  -7   5  204.75    7.85
  -1  -7   5  195.65    6.27
  -1  -7   5  201.17    5.75
   1   7  -5  183.66    7.76
   1   7  -5  198.30    5.73
   1   7  -5  200.58    6.27
   1   7  -5  207.42    5.30
   1   7  -5  227.98    7.78
  -2  -8   5  114.20    3.66
  -2  -8   5  110.63    3.33
  -2  -8   5  119.11    3.65
   2   8  -5  121.13    3.06
  -3  -9   5  116.09    3.72
  -3  -9   5  115.25    3.39
  -3  -9   5  117.52    3.70
   3   9  -5  122.77    3.07
  -4 -10   5   39.21    1.30
  -4 -10   5   37.46    1.18
  -5 -11   5   11.83    0.49
  -5 -11   5   12.35    0.54
  -6 -12   5   17.97    0.71
  -6 -12   5   16.19    0.64
  -7 -13   5   42.00    1.34
  -7 -13   5   40.90    1.47
  -8 -14   5    9.96    0.57
  -8 -14   5   10.34    0.54
  -9 -15   5    1.77    0.31
  -9 -15   5    1.49    0.33
   8   4   5    3.00    0.31
   8   4   5    2.40    0.28
  -8  -4  -5    3.16    0.44
   7   3   5    2.14    0.35
   7   3   5    2.04    0.26
  -7  -3  -5    2.55    0.39
   6   2   5   43.86    1.37
   6   2   5   47.07    1.66
   6   2   5   43.21    1.93
  -6  -2  -5   45.03    1.68
   5   1   5    0.90    0.27
   5   1   5    1.27    0.15
   5   1   5    1.32    0.33
   5   1   5    0.81    0.20
  -5  -1  -5    0.84    0.27
  -5  -1  -5    1.01    0.33
   4   0   5    0.12    0.22
   4   0   5    0.05    0.24
   4   0   5   -0.41    0.17
   4   0   5    0.03    0.15
   4   0   5   -0.08    0.20
  -4   0  -5   -0.32    0.23
  -4   0  -5    0.07    0.20
  -4   0  -5    0.05    0.15
   3  -1   5   20.26    0.99
   3  -1   5   20.13    0.69
   3  -1   5   20.46    0.83
   3  -1   5   20.88    0.74
  -3   1  -5   20.62    0.68
  -3   1  -5   20.68    0.97
  -3   1  -5   20.13    0.82
   2  -2   5  155.38    6.00
   2  -2   5  153.50    4.40
   2  -2   5  151.51    4.80
   2  -2   5  152.35    4.06
  -2   2  -5  149.73    5.97
  -2   2  -5  151.80    5.99
  -2   2  -5  153.68    4.06
   1  -3   5   43.22    1.45
   1  -3   5   42.53    1.44
   1  -3   5   43.81    1.80
   1  -3   5   42.41    1.22
   1  -3   5   42.49    1.57
  -1   3  -5   41.05    1.76
  -1   3  -5   43.20    1.21
  -1   3  -5   44.88    1.80
  -1   3  -5   43.69    1.45
   0  -4   5   12.14    0.60
   0  -4   5   10.72    0.43
   0  -4   5   11.16    0.50
   0  -4   5   12.08    0.42
   0   4  -5   11.18    0.55
   0   4  -5   11.48    0.48
   0   4  -5   12.59    0.59
   0   4  -5   12.25    0.39
  -1  -5   5   25.02    0.71
  -1  -5   5   23.68    0.85
   1   5  -5   24.73    0.69
   1   5  -5   24.06    0.73
   1   5  -5   24.58    0.85
  -2  -6   5    8.69    0.38
  -2  -6   5    8.75    0.39
  -2  -6   5    9.11    0.33
   2   6  -5    8.79    0.25
  -3  -7   5   41.56    1.37
  -3  -7   5   42.45    1.23
  -3  -7   5   42.61    1.36
  -3  -7   5   40.11    1.23
  -4  -8   5    7.77    0.30
  -4  -8   5    7.55    0.35
  -4  -8   5    7.42    0.31
  -5  -9   5    6.82    0.32
  -5  -9   5    7.44    0.33
  -5  -9   5    6.84    0.37
   5   9  -5    6.87    0.30
  -6 -10   5   48.95    1.52
  -6 -10   5   50.00    1.51
  -6 -10   5   49.71    1.66
  -7 -11   5    1.50    0.22
  -7 -11   5    1.34    0.22
  -8 -12   5    3.66    0.32
  -8 -12   5    3.29    0.32
  -9 -13   5    5.25    0.45
  -9 -13   5    5.23    0.44
   8   6   5    3.68    0.34
   8   6   5    3.91    0.36
  -8  -6  -5    4.63    0.54
   7   5   5    0.99    0.26
   7   5   5    0.04    0.26
  -7  -5  -5    1.10    0.32
   6   4   5    0.57    0.28
   6   4   5    0.52    0.28
   6   4   5   -0.22    0.21
  -6  -4  -5    0.46    0.27
   5   3   5    0.22    0.29
   5   3   5    0.43    0.26
   5   3   5    0.20    0.22
  -5  -3  -5    0.61    0.31
  -5  -3  -5    0.80    0.26
   4   2   5   29.01    0.90
   4   2   5   27.48    0.94
   4   2   5   28.19    1.08
   4   2   5   28.69    1.27
   4   2   5   27.23    1.28
  -4  -2  -5   26.62    0.90
  -4  -2  -5   27.63    1.09
  -4  -2  -5   27.45    1.30
   3   1   5   19.34    0.81
   3   1   5   19.56    0.97
   3   1   5   19.93    0.72
   3   1   5   20.95    0.67
  -3  -1  -5   19.77    0.66
  -3  -1  -5   20.93    0.81
  -3  -1  -5   19.97    0.96
   2   0   5    0.04    0.18
   2   0   5    0.34    0.19
   2   0   5   -0.07    0.12
   2   0   5   -0.20    0.13
  -2   0  -5   -0.31    0.18
  -2   0  -5   -0.20    0.12
  -2   0  -5   -0.04    0.12
   1  -1   5   70.45    2.27
   1  -1   5   67.27    2.25
   1  -1   5   70.53    1.91
   1  -1   5   69.70    2.81
  -1   1  -5   70.63    2.80
  -1   1  -5   70.84    2.79
  -1   1  -5   69.63    2.26
  -1   1  -5   70.39    1.90
   0  -2   5  107.07    3.43
   0  -2   5  108.16    4.29
   0  -2   5  108.31    2.90
   0   2  -5  110.01    2.90
   0   2  -5  106.06    4.26
   0   2  -5  108.86    3.43
   0   2  -5  118.29    4.28
  -1  -3   5   43.27    1.15
  -1  -3   5   42.84    1.36
  -1  -3   5   39.71    1.36
   1   3  -5   41.05    1.61
   1   3  -5   42.79    1.36
  -2  -4   5   28.86    0.87
  -2  -4   5   31.22    0.88
  -2  -4   5   29.37    0.99
  -2  -4   5   30.25    0.98
   2   4  -5   30.91    0.97
   2   4  -5   29.31    1.23
  -3  -5   5   38.78    1.22
  -3  -5   5   36.42    1.22
   3   5  -5   38.60    1.55
  -4  -6   5    7.90    0.28
  -4  -6   5    8.62    0.35
  -4  -6   5    9.14    0.28
  -5  -7   5   50.41    1.61
  -5  -7   5   50.62    1.45
  -5  -7   5   48.13    1.45
  -6  -8   5    2.24    0.18
  -6  -8   5    2.12    0.20
  -6  -8   5    2.47    0.19
  -7  -9   5   14.40    0.56
  -7  -9   5   14.53    0.61
  -8 -10   5    0.85    0.22
  -8 -10   5    0.99    0.21
  -9 -11   5    2.16    0.29
  -9 -11   5    2.21    0.29
 -10 -12   5    1.14    0.29
   8   8   5   10.09    0.56
   8   8   5   11.78    0.57
  -8  -8  -5   12.23    0.75
   7   7   5    6.55    0.45
   7   7   5    6.87    0.54
  -7  -7  -5    7.44    0.58
   6   6   5    1.83    0.27
   6   6   5    2.28    0.34
   6   6   5    1.30    0.34
  -6  -6  -5    1.00    0.36
   5   5   5   10.60    0.69
   5   5   5   11.03    0.51
   5   5   5   10.59    0.62
  -5  -5  -5    9.85    0.60
  -5  -5  -5   10.10    0.70
   4   4   5    7.62    0.42
   4   4   5    8.30    0.44
   4   4   5    8.32    0.58
   4   4   5    8.18    0.62
   4   4   5    8.31    0.52
  -4  -4  -5    8.58    0.63
  -4  -4  -5    9.20    0.51
   3   3   5   28.73    1.32
   3   3   5   30.32    0.99
   3   3   5   28.75    0.91
   3   3   5   29.26    1.10
  -3  -3  -5   29.84    1.09
  -3  -3  -5   29.77    1.34
   2   2   5  147.65    5.76
   2   2   5  150.38    4.63
   2   2   5  152.70    4.23
   2   2   5  150.42    3.91
  -2  -2  -5  151.43    5.76
  -2  -2  -5  127.14    4.60
   1   1   5   68.94    2.25
   1   1   5   70.92    2.80
   1   1   5   69.56    2.24
   1   1   5   69.17    1.90
  -1  -1  -5   70.90    2.79
  -1  -1  -5   67.98    2.24
  -1  -1  -5   69.22    2.78
   0   0   5   -0.13    0.13
   0   0   5   -0.10    0.10
   0   0   5    0.16    0.18
   0   0   5   -0.17    0.07
   0   0  -5   -0.08    0.10
   0   0  -5   -0.02    0.13
   0   0  -5   -0.17    0.13
   0   0  -5    0.27    0.15
  -1  -1   5   17.70    0.52
  -1  -1   5   18.01    0.63
  -1  -1   5   17.15    0.62
   1   1  -5   17.65    0.62
   1   1  -5   18.72    0.76
  -2  -2   5  152.10    4.47
  -2  -2   5  139.98    4.46
   2   2  -5  142.87    5.26
  -3  -3   5    4.34    0.19
  -3  -3   5    3.95    0.19
   3   3  -5    4.22    0.40
  -5  -5   5    8.91    0.37
   5   5  -5   10.40    0.71
  -6  -6   5   33.82    0.98
  -6  -6   5   31.44    0.98
  -6  -6   5   32.00    1.09
  -7  -7   5   21.40    0.73
  -7  -7   5   21.96    0.81
  -7  -7   5   21.71    0.73
  -8  -8   5   16.00    0.60
  -8  -8   5   15.23    0.66
  -9  -9   5    7.72    0.47
  -9  -9   5    7.49    0.44
 -10 -10   5    2.52    0.32
   8  10   5    2.76    0.32
   8  10   5    3.15    0.34
  -8 -10  -5    3.23    0.46
   7   9   5    1.80    0.33
   7   9   5    2.16    0.30
  -7  -9  -5    2.32    0.43
   6   8   5   11.75    0.57
   6   8   5   12.19    0.73
  -6  -8  -5   13.10    0.75
   5   7   5   47.22    1.40
   5   7   5   46.91    2.02
   5   7   5   48.20    1.70
  -5  -7  -5   45.68    1.69
  -5  -7  -5   44.52    2.06
   4   6   5   20.33    1.02
   4   6   5   19.67    0.71
   4   6   5   21.00    0.76
   4   6   5   20.15    0.89
  -4  -6  -5   20.39    1.07
  -4  -6  -5   22.01    0.88
   3   5   5   38.46    1.17
   3   5   5   40.01    1.43
   3   5   5   38.34    1.72
   3   5   5   41.26    1.28
  -3  -5  -5   40.27    1.74
  -3  -5  -5   40.46    1.41
   2   4   5   88.37    2.60
   2   4   5   85.33    2.39
   2   4   5   87.25    2.47
   2   4   5   87.24    3.53
   2   4   5   89.26    2.86
  -2  -4  -5   89.65    3.53
  -2  -4  -5   89.38    2.84
   1   3   5   42.31    1.45
   1   3   5   44.18    1.44
   1   3   5   42.47    1.78
   1   3   5   43.39    1.21
  -1  -3  -5   41.44    1.77
  -1  -3  -5   41.81    1.77
  -1  -3  -5   43.68    1.44
   0   2   5  109.76    4.30
   0   2   5  107.68    2.91
   0   2   5  111.47    3.44
   0  -2  -5  117.96    4.28
   0  -2  -5  103.92    4.26
   0  -2  -5  107.24    3.43
  -1   1   5   17.43    0.62
   1  -1  -5   18.05    0.61
  -2   0   5   -0.01    0.06
   2   0  -5    0.01    0.03
   2   0  -5   -0.16    0.14
  -3  -1   5   62.15    2.17
  -3  -1   5   78.68    2.18
   3   1  -5   72.33    2.68
  -4  -2   5   50.15    1.55
  -5  -3   5   13.73    0.48
   5   3  -5   14.18    0.78
  -6  -4   5   42.48    1.39
  -6  -4   5   40.00    1.23
  -6  -4   5   44.94    1.24
   6   4  -5   44.06    1.84
  -7  -5   5   27.58    0.89
  -7  -5   5   28.44    1.00
  -7  -5   5   29.43    0.90
   7   5  -5   29.10    1.40
  -8  -6   5    4.70    0.33
  -8  -6   5    5.43    0.37
  -9  -7   5    0.48    0.20
  -9  -7   5    0.65    0.24
 -10  -8   5    4.40    0.41
   8  12   5    0.48    0.19
   8  12   5    0.35    0.26
  -8 -12  -5    0.46    0.41
   7  11   5    0.96    0.28
   7  11   5    0.74    0.26
  -7 -11  -5    1.77    0.42
   6  10   5    0.76    0.25
   6  10   5    0.41    0.27
  -6 -10  -5    0.38    0.28
   5   9   5   27.02    1.30
   5   9   5   28.52    1.16
   5   9   5   27.62    0.93
  -5  -9  -5   27.89    1.40
  -5  -9  -5   28.48    1.14
   4   8   5   35.88    1.31
   4   8   5   32.92    1.07
   4   8   5   33.57    1.14
   4   8   5   33.78    1.53
  -4  -8  -5   33.95    1.58
  -4  -8  -5   34.03    1.28
   3   7   5    4.29    0.31
   3   7   5    4.52    0.45
   3   7   5    4.25    0.30
   3   7   5    4.96    0.42
  -3  -7  -5    3.77    0.46
  -3  -7  -5    4.80    0.38
   2   6   5   47.74    1.35
   2   6   5   47.70    1.47
   2   6   5   45.96    1.97
  -2  -6  -5   46.04    1.99
  -2  -6  -5   47.85    1.61
   1   5   5  155.46    6.12
   1   5   5  155.33    4.89
   1   5   5  153.61    4.14
  -1  -5  -5  157.57    4.89
  -1  -5  -5  161.77    6.12
  -1  -5  -5  154.26    6.11
   0   4   5   12.28    0.61
   0   4   5   11.74    0.48
   0  -4  -5   12.29    0.59
   0  -4  -5   11.43    0.48
   0  -4  -5   11.52    0.57
  -1   3   5   42.00    1.36
   1  -3  -5   42.24    1.36
  -2   2   5  140.72    4.28
   2  -2  -5  137.66    4.27
  -3   1   5   63.99    2.09
   3  -1  -5   70.73    2.59
   3  -1  -5   70.15    2.01
  -4   0   5    0.05    0.03
  -4   0   5   -0.05    0.04
   4   0  -5    0.03    0.08
  -5  -1   5   60.20    1.85
   5   1  -5   57.98    2.33
  -6  -2   5   17.70    0.63
   6   2  -5   18.02    0.95
  -7  -3   5    4.99    0.25
  -7  -3   5    5.18    0.31
  -7  -3   5    5.13    0.27
   7   3  -5    5.44    0.57
  -8  -4   5   40.63    1.27
  -8  -4   5   41.91    1.41
   8   4  -5   40.45    1.86
  -9  -5   5    6.88    0.45
 -10  -6   5    4.10    0.39
   7  13   5    2.78    0.37
   7  13   5    3.23    0.34
  -7 -13  -5    3.45    0.45
   6  12   5    1.73    0.29
   6  12   5    2.17    0.38
  -6 -12  -5    2.68    0.39
   5  11   5   17.75    0.97
   5  11   5   17.67    0.71
   5  11   5   19.14    0.94
  -5 -11  -5   18.04    1.08
  -5 -11  -5   18.89    0.87
   4  10   5   42.68    1.32
   4  10   5   42.21    1.42
   4  10   5   45.07    1.62
   4  10   5   43.32    1.90
  -4 -10  -5   43.60    1.97
  -4 -10  -5   44.51    1.59
   3   9   5   45.97    1.35
   3   9   5   46.55    1.47
   3   9   5   44.09    1.96
  -3  -9  -5   46.35    2.00
  -3  -9  -5   45.89    1.61
   2   8   5    8.32    0.52
   2   8   5    6.38    0.36
   2   8   5    8.79    0.37
  -2  -8  -5    9.07    0.47
  -2  -8  -5    7.77    0.55
   1   7   5   41.93    1.71
   1   7   5   39.01    1.24
  -1  -7  -5   39.01    1.70
  -1  -7  -5   40.29    1.69
   0   6   5    6.56    0.36
   0   6   5    6.84    0.45
   0   6   5    7.40    0.33
   0  -6  -5    6.49    0.29
   0  -6  -5    6.56    0.43
   0  -6  -5    6.54    0.37
   0  -6  -5    7.28    0.44
  -1   5   5   25.03    1.02
  -1   5   5   24.30    0.82
   1  -5  -5   23.91    0.81
   1  -5  -5   21.20    0.93
   1  -5  -5   23.61    0.76
  -2   4   5   28.49    0.95
   2  -4  -5   30.06    0.92
   2  -4  -5   28.31    0.93
  -3   3   5    3.90    0.18
   3  -3  -5    3.87    0.29
  -4   2   5   43.17    1.44
  -4   2   5   50.31    1.46
   4  -2  -5   45.87    1.44
  -5   1   5   52.90    1.75
  -5   1   5   60.08    1.77
   5  -1  -5   56.86    2.23
   5  -1  -5   54.75    1.73
  -6   0   5   -0.16    0.10
  -6   0   5   -0.01    0.11
   6   0  -5   -0.05    0.21
   6   0  -5    0.05    0.25
  -7  -1   5   31.46    0.96
  -7  -1   5   31.79    0.97
  -7  -1   5   32.71    1.09
   7   1  -5   32.80    1.52
  -8  -2   5    6.79    0.35
  -8  -2   5    7.56    0.41
   8   2  -5    6.99    0.68
  -9  -3   5   11.58    0.56
   9   3  -5   10.69    0.85
 -10  -4   5    0.51    0.23
   7  15   5    6.92    0.55
   7  15   5    7.75    0.51
  -7 -15  -5    7.66    0.72
   6  14   5    1.43    0.29
   6  14   5    1.01    0.34
  -6 -14  -5    1.33    0.34
   5  13   5    5.30    0.56
   5  13   5    5.41    0.39
   5  13   5    6.04    0.56
  -5 -13  -5    5.04    0.47
   4  12   5    1.88    0.34
   4  12   5    2.12    0.26
  -4 -12  -5    1.70    0.40
  -4 -12  -5    1.65    0.31
   3  11   5   73.82    2.08
   3  11   5   73.09    3.04
   3  11   5   75.26    2.25
  -3 -11  -5   72.62    2.47
  -3 -11  -5   73.53    3.07
   2  10   5    6.52    0.52
  -2 -10  -5    6.55    0.49
  -2 -10  -5    7.39    0.44
   1   9   5   44.37    1.40
   1   9   5   43.78    1.90
  -1  -9  -5   44.14    1.30
  -1  -9  -5   46.25    1.90
  -1  -9  -5   45.74    1.89
   0   8   5   37.83    1.18
   0   8   5   37.80    1.30
   0   8   5   37.65    1.20
   0   8   5   39.44    1.61
   0  -8  -5   37.99    1.15
   0  -8  -5   38.01    1.30
   0  -8  -5   37.50    1.59
   0  -8  -5   38.87    1.60
  -1   7   5  204.08    7.78
  -1   7   5  199.92    5.71
  -1   7   5  198.81    6.21
  -1   7   5  202.57    5.72
   1  -7  -5  197.76    5.65
   1  -7  -5  192.37    6.20
   1  -7  -5  191.00    7.73
   1  -7  -5  217.33    7.74
  -2   6   5    8.13    0.36
   2  -6  -5    8.85    0.39
   2  -6  -5    8.04    0.35
  -3   5   5   35.59    1.15
   3  -5  -5   34.82    1.13
   3  -5  -5   36.75    1.14
  -4   4   5    1.42    0.12
  -4   4   5    1.94    0.17
   4  -4  -5    1.70    0.21
  -5   3   5   13.19    0.47
  -5   3   5   13.96    0.50
   5  -3  -5   13.31    0.74
   5  -3  -5   12.99    0.57
  -6   2   5   17.65    0.61
  -6   2   5   15.01    0.49
  -6   2   5   16.33    0.59
   6  -2  -5   17.80    0.93
   6  -2  -5   16.64    0.71
  -7   1   5   33.78    1.11
  -7   1   5   30.69    0.97
  -7   1   5   30.92    1.10
   7  -1  -5   33.51    1.15
   7  -1  -5   32.72    1.49
  -8   0   5    0.19    0.15
  -8   0   5   -0.06    0.14
   8   0  -5   -0.18    0.37
  -9  -1   5    9.28    0.48
   9   1  -5    9.09    0.85
 -10  -2   5    4.09    0.38
  10   2  -5    3.75    0.64
 -11  -3   5    5.73    0.50
   7  17   5    7.63    0.57
   7  17   5    7.75    0.53
  -7 -17  -5    8.69    0.76
   6  16   5    6.16    0.48
   6  16   5    6.20    0.55
  -6 -16  -5    6.24    0.59
   5  15   5    2.35    0.40
   5  15   5    3.48    0.34
  -5 -15  -5    2.87    0.40
   4  14   5    8.40    0.45
   4  14   5    8.98    0.64
  -4 -14  -5    8.24    0.73
  -4 -14  -5    8.31    0.63
   3  13   5    6.83    0.39
   3  13   5    5.83    0.40
   3  13   5    5.65    0.59
  -3 -13  -5    5.89    0.61
  -3 -13  -5    5.67    0.47
   2  12   5    7.31    0.57
  -2 -12  -5    7.63    0.47
  -2 -12  -5    7.38    0.27
  -2 -12  -5    7.70    0.60
   1  11   5  143.02    4.14
   1  11   5  144.21    5.62
  -1 -11  -5  142.60    4.50
  -1 -11  -5  142.43    5.61
  -1 -11  -5  138.86    5.62
  -1 -11  -5  140.72    4.00
   0  10   5   57.43    1.76
   0  10   5   58.52    1.93
   0  10   5   57.57    2.39
   0  10   5   58.66    1.79
   0 -10  -5   58.39    1.71
   0 -10  -5   58.29    2.39
   0 -10  -5   58.85    2.38
   0 -10  -5   58.61    1.93
  -1   9   5   75.64    2.43
  -1   9   5   74.31    3.03
  -1   9   5   77.14    2.23
  -1   9   5   76.14    2.25
   1  -9  -5   72.27    2.99
   1  -9  -5   80.65    3.00
   1  -9  -5   74.47    2.21
   1  -9  -5   74.98    2.43
  -2   8   5  119.04    3.34
  -2   8   5  117.11    3.63
   2  -8  -5  112.43    3.62
   2  -8  -5  115.24    3.34
  -3   7   5   42.32    1.22
  -3   7   5   40.39    1.35
   3  -7  -5   41.13    1.30
   3  -7  -5   41.21    1.33
  -4   6   5    8.51    0.36
  -4   6   5    8.57    0.37
  -4   6   5    8.54    0.30
   4  -6  -5    7.92    0.30
   4  -6  -5    8.09    0.43
  -5   5   5    9.97    0.41
  -5   5   5    8.99    0.31
  -5   5   5    9.20    0.37
   5  -5  -5    8.90    0.47
  -6   4   5   40.17    1.36
  -6   4   5   40.42    1.21
  -6   4   5   42.55    1.38
   6  -4  -5   43.17    1.37
   6  -4  -5   41.40    1.78
  -7   3   5    5.34    0.26
  -7   3   5    4.96    0.33
   7  -3  -5    5.29    0.56
   7  -3  -5    4.93    0.43
  -8   2   5    6.85    0.41
  -8   2   5    6.33    0.33
   8  -2  -5    6.75    0.72
   8  -2  -5    6.11    0.52
  -9   1   5    9.05    0.48
   9  -1  -5    9.45    0.84
 -10   0   5    0.07    0.21
  10   0  -5    0.57    0.51
 -11  -1   5    1.66    0.28
  11   1  -5    1.44    0.49
   6  18   5    5.01    0.55
  -6 -18  -5    4.85    0.53
   5  17   5    0.93    0.38
   5  17   5    0.15    0.27
  -5 -17  -5    0.67    0.33
   4  16   5   13.35    0.58
   4  16   5   12.54    0.80
  -4 -16  -5   12.72    0.72
  -4 -16  -5   13.44    0.88
   3  15   5    2.47    0.27
   3  15   5    1.75    0.35
  -3 -15  -5    2.15    0.32
  -3 -15  -5    2.79    0.44
   2  14   5   44.73    1.95
  -2 -14  -5   44.50    1.30
  -2 -14  -5   44.22    1.98
  -2 -14  -5   44.61    1.59
   1  13   5    8.55    0.60
   1  13   5    8.38    0.47
  -1 -13  -5    8.38    0.60
  -1 -13  -5    9.02    0.49
  -1 -13  -5    8.88    0.37
  -1 -13  -5    7.80    0.60
   0  12   5    4.30    0.35
   0  12   5    3.84    0.40
   0 -12  -5    4.57    0.46
   0 -12  -5    4.69    0.29
   0 -12  -5    4.28    0.45
  -1  11   5    9.95    0.58
  -1  11   5    9.73    0.43
  -1  11   5   10.26    0.46
  -1  11   5   10.59    0.48
   1 -11  -5    9.33    0.46
   1 -11  -5    9.52    0.44
   1 -11  -5    9.26    0.54
   1 -11  -5    9.80    0.56
  -2  10   5   14.39    0.71
  -2  10   5   14.12    0.52
  -2  10   5   14.07    0.57
   2 -10  -5   14.10    0.56
   2 -10  -5   12.23    0.58
   2 -10  -5   15.45    0.61
   2 -10  -5   14.36    0.58
  -3   9   5  113.48    3.58
  -3   9   5  112.76    3.28
   3  -9  -5  114.65    3.32
   3  -9  -5  114.50    3.56
  -4   8   5    7.13    0.35
  -4   8   5    7.29    0.30
   4  -8  -5    6.64    0.30
   4  -8  -5    7.09    0.42
  -5   7   5   47.76    1.43
  -5   7   5   48.82    1.58
  -5   7   5   49.69    1.61
   5  -7  -5   48.81    1.56
   5  -7  -5   47.65    1.52
  -6   6   5   31.91    1.09
  -6   6   5   33.18    1.11
  -6   6   5   30.94    0.97
   6  -6  -5   31.78    1.12
  -7   5   5   27.74    0.89
  -7   5   5   29.43    1.03
   7  -5  -5   28.10    1.35
   7  -5  -5   28.59    1.05
  -8   4   5   41.12    1.44
   8  -4  -5   41.55    1.42
   8  -4  -5   41.30    1.84
  -9   3   5   10.89    0.54
   9  -3  -5   11.68    0.67
   9  -3  -5    9.76    0.81
 -10   2   5    4.99    0.44
  10  -2  -5    4.47    0.63
 -11   1   5    1.50    0.29
  11  -1  -5    1.41    0.48
   6  20   5    6.81    0.61
  -6 -20  -5    7.24    0.66
   5  19   5   11.70    0.80
  -5 -19  -5   11.70    0.75
   4  18   5   11.37    0.79
  -4 -18  -5   10.90    0.74
  -4 -18  -5   11.08    0.84
   3  17   5    4.61    0.54
  -3 -17  -5    4.64    0.43
  -3 -17  -5    4.38    0.53
   2  16   5   55.65    2.34
  -2 -16  -5   53.64    1.91
  -2 -16  -5   53.11    2.37
   1  15   5    3.22    0.30
   1  15   5    2.95    0.38
  -1 -15  -5    2.91    0.25
  -1 -15  -5    3.53    0.41
  -1 -15  -5    3.12    0.32
   0  14   5   50.49    1.59
   0  14   5   49.77    2.12
   0 -14  -5   49.79    2.11
   0 -14  -5   51.39    1.72
   0 -14  -5   48.01    2.11
   0 -14  -5   49.38    1.52
  -1  13   5   29.68    1.32
  -1  13   5   28.61    0.97
  -1  13   5   28.88    1.00
   1 -13  -5   29.31    1.07
   1 -13  -5   29.72    1.28
   1 -13  -5   28.97    0.96
   1 -13  -5   28.12    1.28
  -2  12   5   37.13    1.19
  -2  12   5   37.13    1.61
  -2  12   5   37.00    1.32
   2 -12  -5   36.59    1.54
   2 -12  -5   42.75    1.56
   2 -12  -5   36.33    1.29
   2 -12  -5   37.44    1.22
  -3  11   5   30.91    0.99
  -3  11   5   29.10    1.07
  -3  11   5   31.50    1.34
   3 -11  -5   31.86    1.05
   3 -11  -5   30.33    1.06
  -4  10   5   38.99    1.31
  -4  10   5   38.56    1.19
   4 -10  -5   38.75    1.28
   4 -10  -5   37.88    1.27
  -5   9   5    7.35    0.42
  -5   9   5    7.59    0.34
  -5   9   5    6.67    0.38
   5  -9  -5    7.33    0.47
   5  -9  -5    7.34    0.33
  -6   8   5    2.14    0.24
  -6   8   5    2.37    0.23
  -6   8   5    1.94    0.19
   6  -8  -5    2.34    0.31
  -7   7   5   22.65    0.85
  -7   7   5   20.33    0.72
   7  -7  -5   21.64    0.88
  -8   6   5    6.00    0.43
   8  -6  -5    6.36    0.49
   8  -6  -5    4.98    0.59
  -9   5   5    7.35    0.49
   9  -5  -5    7.28    0.61
   9  -5  -5    7.66    0.72
 -10   4   5    0.60    0.23
  10  -4  -5    0.81    0.42
  10  -4  -5    1.17    0.32
 -11   3   5    6.69    0.50
  11  -3  -5    5.32    0.73
   5  21   5   10.79    0.83
  -5 -21  -5   13.06    0.79
   4  20   5    5.86    0.64
  -4 -20  -5    5.83    0.66
  -4 -20  -5    5.57    0.53
   3  19   5    2.45    0.41
  -3 -19  -5    2.23    0.46
  -3 -19  -5    2.72    0.41
   2  18   5   23.35    1.21
  -2 -18  -5   23.87    1.26
  -2 -18  -5   23.58    1.01
   1  17   5   24.68    0.94
   1  17   5   23.30    1.22
  -1 -17  -5   24.98    1.24
  -1 -17  -5   25.40    1.01
  -1 -17  -5   24.04    0.82
   0  16   5   11.70    0.54
   0  16   5   10.27    0.70
   0 -16  -5   10.23    0.49
   0 -16  -5    9.67    0.67
   0 -16  -5   10.90    0.57
  -1  15   5    8.00    0.48
  -1  15   5    8.95    0.61
   1 -15  -5    8.42    0.47
   1 -15  -5    7.80    0.58
   1 -15  -5    8.85    0.58
  -2  14   5    6.85    0.53
  -2  14   5    7.57    0.42
  -2  14   5    7.12    0.46
  -2  14   5    7.31    0.44
   2 -14  -5    8.04    0.42
   2 -14  -5    7.52    0.47
   2 -14  -5    6.79    0.46
   2 -14  -5    6.91    0.47
  -3  13   5   20.31    0.80
  -3  13   5   21.09    0.74
  -3  13   5   20.87    1.00
   3 -13  -5   20.69    0.78
   3 -13  -5   20.38    0.79
  -4  12   5   14.21    0.62
  -4  12   5   13.93    0.55
   4 -12  -5   14.09    0.58
   4 -12  -5   14.80    0.65
  -5  11   5   12.75    0.51
  -5  11   5   12.43    0.60
   5 -11  -5   11.99    0.62
   5 -11  -5   12.47    0.51
  -6  10   5   49.24    1.51
  -6  10   5   49.59    1.69
   6 -10  -5   48.94    1.63
  -7   9   5   14.60    0.66
   7  -9  -5   14.41    0.71
  -8   8   5   14.40    0.68
   8  -8  -5   14.43    0.94
   8  -8  -5   16.32    0.80
  -9   7   5    0.18    0.22
   9  -7  -5    0.64    0.30
   9  -7  -5    0.72    0.45
 -10   6   5    3.81    0.37
  10  -6  -5    3.67    0.47
  10  -6  -5    3.37    0.60
   5  23   5    3.96    0.50
  -5 -23  -5    5.14    0.57
   4  22   5    1.00    0.41
  -4 -22  -5    0.49    0.33
   3  21   5    3.44    0.47
  -3 -21  -5    4.69    0.51
  -3 -21  -5    3.53    0.55
   2  20   5    7.23    0.66
  -2 -20  -5    7.23    0.75
  -2 -20  -5    7.50    0.57
   1  19   5    2.12    0.38
   1  19   5    2.09    0.34
  -1 -19  -5    2.00    0.39
  -1 -19  -5    2.30    0.33
  -1 -19  -5    1.96    0.26
   0  18   5   17.76    0.77
   0  18   5   17.33    0.94
   0 -18  -5   16.56    0.98
   0 -18  -5   18.36    0.80
   0 -18  -5   16.80    0.68
  -1  17   5   22.87    0.89
  -1  17   5   23.13    1.16
   1 -17  -5   23.14    0.84
   1 -17  -5   22.19    0.93
   1 -17  -5   23.68    1.14
  -2  16   5   46.30    2.03
  -2  16   5   46.00    1.52
   2 -16  -5   47.45    1.52
   2 -16  -5   46.25    1.97
   2 -16  -5   49.33    1.97
   2 -16  -5   46.92    1.63
   3 -15  -5    8.53    0.46
   3 -15  -5    9.93    0.46
   3 -15  -5    9.04    0.56
   3 -15  -5    7.24    0.41
   4 -14  -5    1.59    0.29
   4 -14  -5    1.52    0.20
   5 -13  -5   68.67    2.17
  -6  12   5   18.20    0.80
   6 -12  -5   17.98    0.85
  -7  11   5    1.72    0.28
   7 -11  -5    1.68    0.34
  -8  10   5    0.76    0.25
   8 -10  -5    1.40    0.33
  -9   9   5    7.38    0.52
   9  -9  -5    8.47    0.60
   9  -9  -5    8.35    0.75
 -10   8   5    3.81    0.38
  10  -8  -5    3.69    0.49
  10  -8  -5    4.06    0.61
   4  24   5    3.23    0.49
  -4 -24  -5    3.69    0.49
   3  23   5    0.62    0.40
  -3 -23  -5    0.68    0.44
  -3 -23  -5    1.05    0.34
   2  22   5    3.40    0.49
  -2 -22  -5    4.47    0.55
  -2 -22  -5    4.11    0.44
   1  21   5   26.52    1.36
  -1 -21  -5   28.80    1.18
  -1 -21  -5   27.09    0.95
  -1 -21  -5   25.64    1.37
   0  20   5    8.40    0.53
   0  20   5    8.88    0.71
   0 -20  -5    8.01    0.70
   0 -20  -5    9.08    0.58
   0 -20  -5    9.06    0.50
  -1  19   5    5.10    0.42
  -1  19   5    5.77    0.58
   1 -19  -5    5.06    0.55
   1 -19  -5    4.90    0.44
   1 -19  -5    5.34    0.41
  -2  18   5   13.66    0.66
   2 -18  -5   12.95    0.74
   2 -18  -5   14.49    0.79
   2 -18  -5   13.82    0.68
   3 -17  -5   21.22    0.86
   3 -17  -5   23.22    0.96
   3 -17  -5   18.59    0.92
   3 -17  -5   21.21    0.87
   4 -16  -5    7.96    0.54
   5 -15  -5   36.16    1.31
  -6  14   5   10.77    0.62
   6 -14  -5   10.75    0.64
  -7  13   5   43.69    1.59
   7 -13  -5   43.25    1.54
  -8  12   5    3.36    0.37
   8 -12  -5    3.65    0.47
  -9  11   5    2.01    0.33
   9 -11  -5    2.15    0.44
   9 -11  -5    2.02    0.52
 -10  10   5    2.29    0.35
  10 -10  -5    1.47    0.44
  10 -10  -5    2.50    0.56
   3  25   5    3.53    0.54
  -3 -25  -5    4.20    0.50
  -3 -25  -5    4.50    0.62
   2  24   5    5.46    0.65
  -2 -24  -5    5.10    0.66
  -2 -24  -5    4.80    0.50
   1  23   5    0.75    0.37
  -1 -23  -5    0.47    0.42
  -1 -23  -5    1.08    0.32
   0  22   5   11.35    0.83
   0  22   5   11.03    0.61
   0 -22  -5   10.44    0.66
   0 -22  -5   11.49    0.83
   0 -22  -5    9.95    0.58
  -1  21   5   13.36    0.71
   1 -21  -5   13.72    0.72
   1 -21  -5   13.99    0.69
   1 -21  -5   13.78    0.86
  -2  20   5    2.67    0.36
   2 -20  -5    2.16    0.36
   2 -20  -5    2.65    0.32
   3 -19  -5   16.21    0.77
   3 -19  -5   12.74    0.71
   3 -19  -5   14.44    0.74
   4 -18  -5    1.61    0.31
   5 -17  -5    8.89    0.61
   6 -16  -5   27.92    1.12
  -7  15   5   17.49    0.82
   7 -15  -5   18.25    0.88
  -8  14   5   10.57    0.65
   8 -14  -5   11.15    0.70
  -9  13   5    5.21    0.51
   9 -13  -5    5.25    0.56
 -10  12   5    1.61    0.34
  10 -12  -5    0.72    0.43
  10 -12  -5    1.02    0.51
   2  26   5    0.96    0.45
  -2 -26  -5    0.75    0.50
   1  25   5    1.03    0.41
  -1 -25  -5    1.76    0.44
   0  24   5    4.56    0.56
   0 -24  -5    4.24    0.40
   0 -24  -5    5.13    0.59
  -1  23   5    5.40    0.45
   1 -23  -5    4.78    0.54
   1 -23  -5    6.01    0.46
  -2  22   5    7.48    0.51
   2 -22  -5    6.16    0.60
   2 -22  -5    6.30    0.51
  -3  21   5   15.35    0.74
   3 -21  -5   14.32    0.73
   3 -21  -5   12.83    0.75
   3 -21  -5   16.04    0.81
   4 -20  -5    4.21    0.48
   5 -19  -5    7.08    0.58
   6 -18  -5   12.50    0.73
   7 -17  -5    9.95    0.67
  -8  16   5    1.18    0.34
   8 -16  -5    1.19    0.37
  -9  15   5    1.97    0.38
   9 -15  -5    1.43    0.39
   1  27   5   -0.42    0.38
  -1 -27  -5    0.01    0.45
   0  26   5   12.51    0.92
   0 -26  -5   10.66    0.89
   1 -25  -5   10.52    0.83
   1 -25  -5   10.71    0.67
  -2  24   5    0.77    0.35
   2 -24  -5    0.79    0.34
   2 -24  -5    1.37    0.37
  -3  23   5   10.53    0.66
   3 -23  -5   10.36    0.64
   3 -23  -5    9.36    0.63
   4 -22  -5    3.31    0.42
   5 -21  -5    0.67    0.32
   6 -20  -5    0.25    0.39
   7 -19  -5    3.23    0.46
  -8  18   5    2.05    0.35
   8 -18  -5    1.68    0.41
  -9  17   5    1.78    0.39
   9 -17  -5    1.90    0.49
   0 -28  -5    2.98    0.56
   1 -27  -5    2.04    0.46
   1 -27  -5    2.17    0.35
   2 -26  -5    8.84    0.69
   2 -26  -5    9.62    0.70
  -3  25   5   24.19    1.06
   3 -25  -5   21.39    1.13
   3 -25  -5   26.07    1.09
  -4  24   5    2.97    0.42
   4 -24  -5    2.06    0.45
   5 -23  -5    1.84    0.41
   6 -22  -5    6.68    0.59
   7 -21  -5   -0.53    0.38
   8 -20  -5    2.76    0.47
   2 -28  -5    0.88    0.38
   2 -28  -5    0.15    0.36
   3 -27  -5    3.97    0.47
   3 -27  -5    3.76    0.45
   4 -26  -5   -0.30    0.31
   5 -25  -5    2.92    0.46
   6 -24  -5    1.36    0.41
   7 -23  -5    7.97    0.69
  -4  24  -6    4.20    0.57
   3 -25   6    0.78    0.54
  -3  25  -6    0.28    0.44
   2 -26   6    0.93    0.36
   2 -26   6    0.47    0.48
  -2  26  -6    1.32    0.44
   1 -27   6   -0.14    0.31
  -1  27  -6    0.30    0.36
   0  28  -6    0.72    0.36
   5 -21   6    2.84    0.51
  -5  21  -6    2.79    0.53
  -5  21  -6    3.37    0.52
   4 -22   6    3.13    0.53
  -4  22  -6    3.05    0.50
  -4  22  -6    3.18    0.52
   3 -23   6    9.12    0.86
   3 -23   6    9.64    0.70
  -3  23  -6    9.29    0.82
   2 -24   6    6.99    0.81
   2 -24   6    8.15    0.71
  -2  24  -6    7.60    0.72
   1 -25   6    0.44    0.40
  -1  25  -6    0.68    0.40
   0 -26   6    4.10    0.48
   0  26  -6    3.54    0.44
  -1 -27   6    2.74    0.48
   1  27  -6    2.66    0.37
  -2 -28   6    2.45    0.48
   2  28  -6    1.84    0.26
   6 -18   6    0.83    0.42
  -6  18  -6    0.98    0.40
   5 -19   6    5.93    0.68
  -5  19  -6    5.92    0.71
  -5  19  -6    6.82    0.64
   4 -20   6    9.59    0.89
   4 -20   6   10.81    0.78
  -4  20  -6    9.78    0.81
  -4  20  -6   11.49    0.78
   3 -21   6    8.48    0.88
   3 -21   6    8.68    0.72
  -3  21  -6    7.63    0.76
  -3  21  -6    9.36    0.71
   2 -22   6    7.21    0.79
   2 -22   6    8.73    0.63
  -2  22  -6    7.92    0.71
   1 -23   6   15.66    0.82
  -1  23  -6   13.80    0.89
   0 -24   6    9.37    0.72
   0  24  -6    9.91    0.71
  -1 -25   6   -0.08    0.36
   1  25  -6    0.18    0.26
  -2 -26   6   12.34    0.71
  -2 -26   6   12.22    0.75
   2  26  -6   11.22    0.62
  -3 -27   6    2.76    0.44
  -3 -27   6    3.48    0.50
   7 -15   6    1.13    0.37
   7 -15   6    0.91    0.40
  -7  15  -6    1.62    0.43
   6 -16   6   16.80    1.03
  -6  16  -6   16.18    1.00
   5 -17   6    3.48    0.55
  -5  17  -6    3.38    0.52
  -5  17  -6    3.29    0.48
   4 -18   6    3.10    0.48
   4 -18   6    2.94    0.55
  -4  18  -6    2.49    0.44
  -4  18  -6    3.42    0.49
   3 -19   6    0.57    0.37
   3 -19   6    0.02    0.38
  -3  19  -6    1.01    0.34
  -3  19  -6    0.36    0.34
   2 -20   6    4.99    0.59
   2 -20   6    5.38    0.52
  -2  20  -6    5.04    0.55
  -2  20  -6    5.06    0.60
   1 -21   6   20.42    0.95
   1 -21   6   19.90    0.83
   1 -21   6   20.24    1.21
  -1  21  -6   19.69    1.07
   0 -22   6    1.47    0.29
   0 -22   6    0.61    0.29
   0  22  -6    0.55    0.30
  -1 -23   6    7.29    0.64
  -1 -23   6    7.37    0.55
   1  23  -6    7.23    0.57
  -2 -24   6    2.22    0.38
  -2 -24   6    2.22    0.36
   2  24  -6    1.81    0.25
  -3 -25   6    1.30    0.39
  -3 -25   6    2.01    0.38
  -4 -26   6    0.08    0.33
  -4 -26   6    0.21    0.35
   7 -13   6    4.00    0.48
   7 -13   6    3.61    0.49
  -7  13  -6    4.05    0.52
   6 -14   6    0.62    0.39
  -6  14  -6    1.30    0.38
   5 -15   6    9.26    0.80
   5 -15   6   10.09    0.65
  -5  15  -6    8.18    0.75
  -5  15  -6    8.84    0.74
   4 -16   6   11.04    0.69
   4 -16   6   11.20    0.84
  -4  16  -6   11.10    0.73
  -4  16  -6   11.89    0.82
   3 -17   6    0.31    0.28
   3 -17   6    0.23    0.38
  -3  17  -6   -0.16    0.28
  -3  17  -6    0.34    0.33
   2 -18   6    3.22    0.45
   2 -18   6    3.42    0.40
   2 -18   6    3.16    0.37
  -2  18  -6    3.62    0.47
  -2  18  -6    3.22    0.45
   1 -19   6    4.09    0.39
   1 -19   6    3.50    0.51
   1 -19   6    4.11    0.45
  -1  19  -6    3.92    0.47
  -1  19  -6    4.16    0.44
   0 -20   6    7.01    0.51
   0 -20   6    6.06    0.57
   0  20  -6    6.85    0.59
  -1 -21   6    4.53    0.41
  -1 -21   6    4.04    0.41
   1  21  -6    4.23    0.44
  -2 -22   6    3.10    0.34
  -2 -22   6    2.80    0.42
   2  22  -6    4.67    0.44
   2  22  -6    2.83    0.32
  -3 -23   6    1.24    0.28
  -3 -23   6    1.13    0.31
   3  23  -6    1.08    0.21
  -4 -24   6    3.07    0.40
  -4 -24   6    2.51    0.42
   4  24  -6    2.67    0.26
  -5 -25   6    5.51    0.49
  -5 -25   6    5.21    0.49
   5  25  -6    5.19    0.31
   5  25  -6    4.60    0.32
   8 -10   6    5.64    0.54
   8 -10   6    5.55    0.44
  -8  10  -6    6.16    0.61
   7 -11   6   -0.12    0.33
   7 -11   6    0.29    0.35
  -7  11  -6    0.26    0.40
   6 -12   6   10.42    0.78
  -6  12  -6    9.74    0.71
   5 -13   6    6.18    0.64
   5 -13   6    6.96    0.56
  -5  13  -6    6.70    0.67
  -5  13  -6    6.01    0.58
   4 -14   6    0.34    0.36
   4 -14   6    0.26    0.28
  -4  14  -6    0.53    0.33
  -4  14  -6    0.49    0.31
   3 -15   6   71.86    2.47
   3 -15   6   70.72    3.07
  -3  15  -6   71.11    3.02
  -3  15  -6   73.51    2.52
   2 -16   6    7.39    0.50
   2 -16   6    6.89    0.62
   2 -16   6    6.42    0.57
  -2  16  -6    6.57    0.54
  -2  16  -6    7.01    0.58
   1 -17   6   38.36    1.44
   1 -17   6   40.59    1.33
   1 -17   6   37.90    1.81
  -1  17  -6   38.09    1.48
  -1  17  -6   37.62    1.71
   0 -18   6   15.87    0.69
   0 -18   6   16.98    0.82
   0  18  -6   16.90    0.89
  -1 -19   6   21.54    0.93
  -1 -19   6   21.85    0.84
   1  19  -6   23.49    1.09
   1  19  -6   21.61    0.77
   1  19  -6   20.45    1.01
  -2 -20   6   10.84    0.65
  -2 -20   6   11.28    0.58
   2  20  -6   11.56    0.61
   2  20  -6    9.49    0.46
   2  20  -6    9.60    0.54
  -3 -21   6   13.02    0.72
  -3 -21   6   12.43    0.64
   3  21  -6   13.32    0.54
  -4 -22   6    1.36    0.35
  -4 -22   6    1.72    0.33
   4  22  -6    1.44    0.21
  -5 -23   6    1.65    0.34
  -5 -23   6    1.71    0.36
   5  23  -6    1.31    0.17
   5  23  -6    1.19    0.17
  -6 -24   6    3.41    0.42
  -6 -24   6    3.68    0.45
   8  -8   6    4.25    0.49
   8  -8   6    4.59    0.40
  -8   8  -6    4.95    0.56
   7  -9   6    0.39    0.27
   7  -9   6    0.20    0.27
   7  -9   6    0.09    0.29
  -7   9  -6    0.47    0.35
   6 -10   6   13.54    0.63
   6 -10   6   14.69    0.92
  -6  10  -6   16.25    0.85
   5 -11   6   14.11    0.76
   5 -11   6   13.55    0.87
   5 -11   6   13.60    0.64
  -5  11  -6   14.28    0.91
  -5  11  -6   14.33    0.79
   4 -12   6   12.27    0.69
   4 -12   6   12.21    0.57
   4 -12   6   13.30    0.85
  -4  12  -6   12.72    0.82
  -4  12  -6   13.13    0.73
   3 -13   6   29.50    1.17
   3 -13   6   28.90    1.00
   3 -13   6   30.10    1.04
   3 -13   6   28.59    1.45
  -3  13  -6   28.93    1.40
  -3  13  -6   30.21    1.21
   2 -14   6    8.12    0.53
   2 -14   6    8.12    0.69
   2 -14   6    7.37    0.45
   2 -14   6    7.81    0.48
  -2  14  -6    8.51    0.61
  -2  14  -6    7.81    0.63
   1 -15   6    2.37    0.36
   1 -15   6    3.34    0.44
   1 -15   6    2.63    0.31
  -1  15  -6    2.14    0.31
  -1  15  -6    2.83    0.34
  -1  15  -6    2.54    0.24
   0 -16   6    2.08    0.34
   0 -16   6    1.67    0.29
   0 -16   6    1.92    0.29
   0  16  -6    1.70    0.33
   0  16  -6    1.57    0.32
   0  16  -6    1.90    0.24
   0  16  -6    2.03    0.30
  -1 -17   6   11.03    0.52
  -1 -17   6   10.02    0.57
   1  17  -6    9.65    0.61
   1  17  -6   11.39    0.66
   1  17  -6   11.22    0.48
  -2 -18   6   22.52    0.84
  -2 -18   6   22.21    0.93
   2  18  -6   22.76    0.75
   2  18  -6   20.65    0.96
   2  18  -6   25.41    1.01
  -3 -19   6    6.51    0.47
  -3 -19   6    5.98    0.41
   3  19  -6    6.24    0.36
  -4 -20   6   14.45    0.73
  -4 -20   6   13.86    0.65
   4  20  -6   12.92    0.50
  -5 -21   6    2.45    0.37
  -5 -21   6    2.35    0.33
   5  21  -6    2.22    0.18
   5  21  -6    2.52    0.18
  -6 -22   6    4.25    0.41
  -6 -22   6    4.42    0.42
   8  -6   6    0.78    0.28
   8  -6   6    0.68    0.30
  -8   6  -6    0.80    0.38
   7  -7   6    5.63    0.59
   7  -7   6    5.38    0.41
  -7   7  -6    5.61    0.55
   6  -8   6    4.06    0.48
   6  -8   6    3.53    0.35
  -6   8  -6    3.89    0.50
   5  -9   6    0.08    0.36
   5  -9   6    0.25    0.26
   5  -9   6    0.22    0.24
  -5   9  -6    0.30    0.34
  -5   9  -6   -0.08    0.28
   4 -10   6    8.28    0.44
   4 -10   6    7.36    0.66
   4 -10   6    8.16    0.55
  -4  10  -6    7.43    0.64
  -4  10  -6    8.36    0.57
   3 -11   6   25.34    1.27
   3 -11   6   24.46    0.85
   3 -11   6   24.33    1.02
  -3  11  -6   24.57    1.21
  -3  11  -6   25.68    1.06
   2 -12   6   14.92    0.71
   2 -12   6   15.24    0.91
   2 -12   6   15.85    0.60
   2 -12   6   15.52    0.65
  -2  12  -6   14.75    0.82
  -2  12  -6   15.91    0.74
  -2  12  -6   14.43    0.58
   1 -13   6    9.54    0.48
   1 -13   6    9.33    0.49
   1 -13   6    9.88    0.54
   1 -13   6    9.32    0.66
  -1  13  -6    9.36    0.62
  -1  13  -6    9.03    0.55
  -1  13  -6    9.23    0.43
  -1  13  -6   10.12    0.66
   0 -14   6   14.67    0.89
   0 -14   6   14.56    0.59
   0 -14   6   16.20    0.71
   0 -14   6   15.36    0.64
   0  14  -6   15.84    0.79
   0  14  -6   16.72    0.85
   0  14  -6   14.75    0.56
  -1 -15   6   45.13    1.94
  -1 -15   6   44.09    1.41
  -1 -15   6   41.91    1.31
  -1 -15   6   42.60    1.55
   1  15  -6   42.86    1.27
   1  15  -6   41.61    1.79
   1  15  -6   46.52    1.83
  -2 -16   6    8.77    0.52
  -2 -16   6    8.43    0.46
   2  16  -6    8.25    0.38
   2  16  -6    7.73    0.39
  -3 -17   6   31.78    1.14
  -3 -17   6   29.91    1.03
   3  17  -6   27.59    0.90
  -4 -18   6    9.96    0.52
  -4 -18   6   10.50    0.59
   4  18  -6    9.56    0.39
  -5 -19   6   21.71    0.91
  -5 -19   6   21.08    0.86
   5  19  -6   21.06    0.61
   5  19  -6   21.71    0.62
  -6 -20   6    1.78    0.32
  -6 -20   6    2.61    0.32
  -7 -21   6   10.21    0.64
  -7 -21   6   10.26    0.61
   8  -4   6    5.77    0.46
   8  -4   6    5.57    0.51
  -8   4  -6    6.29    0.62
   7  -5   6    6.16    0.60
   7  -5   6    7.00    0.48
  -7   5  -6    6.71    0.60
   6  -6   6   17.05    0.74
   6  -6   6   16.51    0.68
   6  -6   6   16.71    0.97
  -6   6  -6   17.51    0.93
   5  -7   6   29.53    1.16
   5  -7   6   28.23    0.95
   5  -7   6   26.77    1.38
  -5   7  -6   27.07    1.17
  -5   7  -6   28.11    1.39
   4  -8   6    3.83    0.33
   4  -8   6    3.96    0.46
   4  -8   6    3.77    0.34
   4  -8   6    4.37    0.43
  -4   8  -6    4.52    0.41
  -4   8  -6    3.85    0.44
   3  -9   6   24.09    0.96
   3  -9   6   22.59    0.79
   3  -9   6   22.77    1.17
  -3   9  -6   22.90    1.13
  -3   9  -6   24.39    0.98
  -3   9  -6   22.11    0.80
   2 -10   6   24.81    1.00
   2 -10   6   24.19    0.81
   2 -10   6   24.63    1.21
   2 -10   6   24.02    0.87
  -2  10  -6   24.29    1.15
  -2  10  -6   24.48    1.22
  -2  10  -6   24.26    1.01
  -2  10  -6   23.51    0.79
   1 -11   6   12.70    0.51
   1 -11   6   12.76    0.74
   1 -11   6   12.85    0.53
   1 -11   6   12.86    0.64
  -1  11  -6   12.75    0.62
  -1  11  -6   12.51    0.76
  -1  11  -6   12.47    0.68
  -1  11  -6   12.59    0.51
   0 -12   6    1.40    0.24
   0 -12   6    1.28    0.21
   0 -12   6    1.32    0.20
   0 -12   6    1.57    0.30
   0  12  -6    2.22    0.28
   0  12  -6    1.76    0.29
   0  12  -6    1.53    0.24
   0  12  -6    1.57    0.19
  -1 -13   6   18.73    0.98
  -1 -13   6   19.07    0.70
  -1 -13   6   18.98    0.79
  -1 -13   6   18.52    0.66
  -1 -13   6   19.26    0.82
   1  13  -6   20.20    0.88
   1  13  -6   18.81    0.63
   1  13  -6   18.54    0.67
   1  13  -6   17.89    0.84
   1  13  -6   18.33    0.78
  -2 -14   6   13.02    0.66
  -2 -14   6   13.43    0.53
  -2 -14   6   13.49    0.56
   2  14  -6   12.86    0.48
  -3 -15   6   17.62    0.70
  -3 -15   6   18.23    0.74
   3  15  -6   17.90    0.58
  -4 -16   6   22.74    0.91
  -4 -16   6   22.47    0.84
   4  16  -6   22.62    0.66
  -5 -17   6    1.27    0.23
  -5 -17   6    1.07    0.25
  -6 -18   6   13.84    0.70
  -6 -18   6   14.10    0.66
  -7 -19   6    6.34    0.47
  -7 -19   6    7.40    0.52
  -8 -20   6    0.34    0.29
  -8 -20   6    0.68    0.34
   8  -2   6    0.72    0.27
   8  -2   6    0.55    0.28
  -8   2  -6    0.28    0.39
   7  -3   6    3.51    0.44
   7  -3   6    3.47    0.35
  -7   3  -6    3.38    0.44
   6  -4   6    3.33    0.41
   6  -4   6    3.06    0.33
   6  -4   6    2.81    0.43
   6  -4   6    3.88    0.32
  -6   4  -6    3.34    0.41
   5  -5   6   58.51    2.57
   5  -5   6   61.90    2.13
   5  -5   6   62.93    1.79
  -5   5  -6   59.78    2.59
  -5   5  -6   59.00    2.15
   4  -6   6   23.23    0.96
   4  -6   6   21.53    1.14
   4  -6   6   23.10    0.84
   4  -6   6   23.17    0.79
  -4   6  -6   22.80    1.14
  -4   6  -6   21.45    0.97
   3  -7   6    3.40    0.40
   3  -7   6    3.03    0.33
   3  -7   6    3.29    0.26
  -3   7  -6    3.04    0.34
  -3   7  -6    3.52    0.26
  -3   7  -6    3.70    0.44
   2  -8   6   20.06    0.73
   2  -8   6   19.86    0.82
   2  -8   6   19.13    1.01
   2  -8   6   19.28    0.69
  -2   8  -6   19.12    0.82
  -2   8  -6   19.27    0.96
  -2   8  -6   19.89    0.67
  -2   8  -6   19.62    1.00
   1  -9   6    8.13    0.46
   1  -9   6    8.03    0.55
   1  -9   6    8.04    0.40
   1  -9   6    7.96    0.38
  -1   9  -6    7.67    0.36
  -1   9  -6    8.88    0.59
  -1   9  -6    8.55    0.54
   0 -10   6   20.58    0.72
   0 -10   6   20.12    0.81
   0 -10   6   19.41    0.81
   0 -10   6   20.49    1.00
   0 -10   6   20.34    0.68
   0  10  -6   19.51    0.91
   0  10  -6   20.24    0.65
   0  10  -6   19.10    0.80
   0  10  -6   21.44    0.96
  -1 -11   6   13.72    0.52
  -1 -11   6   13.55    0.76
  -1 -11   6   14.04    0.55
  -1 -11   6   13.38    0.60
  -1 -11   6   14.55    0.65
   1  11  -6   13.14    0.63
   1  11  -6   12.89    0.47
   1  11  -6   14.45    0.63
   1  11  -6   13.50    0.51
   1  11  -6   14.67    0.67
  -2 -12   6   16.68    0.85
  -2 -12   6   16.27    0.70
  -2 -12   6   16.80    0.62
   2  12  -6   17.38    0.54
  -3 -13   6    1.27    0.21
  -3 -13   6    1.11    0.19
   3  13  -6    1.16    0.13
  -4 -14   6   62.98    1.91
  -4 -14   6   63.85    2.09
   4  14  -6   61.25    1.66
   4  14  -6   63.04    1.66
  -5 -15   6   12.76    0.55
  -5 -15   6   12.91    0.60
  -6 -16   6    3.16    0.33
  -6 -16   6    3.63    0.34
  -7 -17   6    1.90    0.29
  -7 -17   6    2.82    0.34
  -8 -18   6   13.62    0.72
  -8 -18   6   14.19    0.67
   8   0   6    4.35    0.46
   8   0   6    4.26    0.37
  -8   0  -6    3.54    0.52
   7  -1   6    3.15    0.40
   7  -1   6    3.50    0.35
  -7   1  -6    3.34    0.44
   6  -2   6    0.65    0.30
   6  -2   6    0.73    0.25
   6  -2   6    1.24    0.35
  -6   2  -6    0.60    0.31
   5  -3   6   24.66    0.87
   5  -3   6   24.52    1.04
   5  -3   6   25.04    1.23
  -5   3  -6   24.57    1.26
  -5   3  -6   25.27    1.06
   4  -4   6    0.66    0.26
   4  -4   6    0.58    0.30
   4  -4   6    0.83    0.20
   4  -4   6    0.84    0.19
  -4   4  -6    0.64    0.26
  -4   4  -6    0.60    0.29
   3  -5   6   17.74    0.79
   3  -5   6   16.44    0.61
   3  -5   6   17.45    0.92
  -3   5  -6   16.70    0.76
  -3   5  -6   16.81    0.61
  -3   5  -6   16.81    0.88
   2  -6   6   16.59    0.71
   2  -6   6   15.29    0.60
   2  -6   6   16.94    0.89
   2  -6   6   16.28    0.63
  -2   6  -6   16.59    0.59
  -2   6  -6   15.88    0.82
  -2   6  -6   16.21    0.87
  -2   6  -6   16.41    0.72
   1  -7   6    4.76    0.46
   1  -7   6    3.97    0.29
   1  -7   6    4.81    0.32
   1  -7   6    4.55    0.40
  -1   7  -6    4.77    0.29
  -1   7  -6    4.89    0.41
  -1   7  -6    4.20    0.42
  -1   7  -6    3.97    0.33
   0  -8   6  117.59    3.67
   0  -8   6  118.17    3.68
   0  -8   6  116.15    4.59
   0  -8   6  113.87    3.11
   0  -8   6  116.60    3.36
   0   8  -6  114.88    3.09
   0   8  -6  121.45    4.55
   0   8  -6  108.60    4.52
   0   8  -6  112.79    3.67
  -1  -9   6   40.58    1.17
  -1  -9   6   41.18    1.38
  -1  -9   6   39.55    1.73
  -1  -9   6   41.08    1.26
  -1  -9   6   40.19    1.39
   1   9  -6   44.61    1.64
   1   9  -6   38.67    1.38
   1   9  -6   40.06    1.22
   1   9  -6   39.67    1.61
   1   9  -6   40.91    1.14
  -2 -10   6   32.53    1.01
  -2 -10   6   31.47    1.13
   2  10  -6   32.12    0.90
  -3 -11   6    4.10    0.31
  -3 -11   6    3.74    0.33
   3  11  -6    3.72    0.16
  -4 -12   6   57.36    1.75
  -4 -12   6   58.08    1.93
  -4 -12   6   57.29    1.91
  -5 -13   6   11.84    0.55
  -5 -13   6   11.60    0.50
  -6 -14   6    1.30    0.24
  -6 -14   6    1.53    0.25
  -7 -15   6   10.43    0.50
  -7 -15   6    9.52    0.55
  -8 -16   6    0.21    0.24
  -8 -16   6    0.29    0.27
  -9 -17   6    4.07    0.38
  -9 -17   6    3.79    0.42
   8   2   6    0.52    0.26
   8   2   6    0.73    0.27
  -8  -2  -6    1.76    0.45
   7   1   6    2.83    0.33
   7   1   6    3.28    0.42
  -7  -1  -6    3.71    0.45
   6   0   6    5.74    0.57
   6   0   6    5.46    0.50
   6   0   6    5.09    0.38
  -6   0  -6    5.71    0.52
   5  -1   6   39.72    1.22
   5  -1   6   39.06    1.23
   5  -1   6   40.47    1.49
   5  -1   6   38.28    1.74
  -5   1  -6   37.58    1.47
  -5   1  -6   38.35    1.78
   4  -2   6   17.10    0.69
   4  -2   6   20.21    0.74
   4  -2   6   18.36    0.99
   4  -2   6   18.95    0.83
  -4   2  -6   18.76    0.99
  -4   2  -6   19.06    0.84
   3  -3   6   15.37    0.70
   3  -3   6   14.92    0.84
   3  -3   6   15.71    0.58
  -3   3  -6   15.07    0.70
  -3   3  -6   15.04    0.79
  -3   3  -6   15.99    0.59
   2  -4   6   39.70    1.38
   2  -4   6   39.40    1.15
   2  -4   6   35.92    1.22
   2  -4   6   38.80    1.70
  -2   4  -6   39.12    1.15
  -2   4  -6   39.62    1.69
  -2   4  -6   39.45    1.38
  -2   4  -6   38.32    1.66
   1  -5   6   21.65    0.69
   1  -5   6   20.60    0.81
   1  -5   6   21.30    0.82
   1  -5   6   22.13    1.02
   1  -5   6   20.48    0.72
  -1   5  -6   20.17    0.81
  -1   5  -6   20.56    0.97
  -1   5  -6   21.47    0.68
  -1   5  -6   21.22    1.00
   0  -6   6   22.32    0.76
   0  -6   6   22.90    0.86
   0  -6   6   23.11    0.71
   0  -6   6   22.55    1.06
   0  -6   6   23.86    0.86
   0   6  -6   25.09    1.03
   0   6  -6   23.11    0.70
   0   6  -6   22.45    0.99
   0   6  -6   22.58    0.85
  -1  -7   6   45.59    1.28
  -1  -7   6   47.28    1.90
  -1  -7   6   44.78    1.53
  -1  -7   6   47.30    1.39
   1   7  -6   45.74    1.26
   1   7  -6   44.51    1.34
   1   7  -6   44.84    1.52
  -2  -8   6   59.99    1.97
  -2  -8   6   61.05    1.78
  -2  -8   6   58.73    1.96
   2   8  -6   61.98    1.61
  -3  -9   6    8.92    0.41
  -3  -9   6    8.47    0.42
  -4 -10   6   22.40    0.82
  -4 -10   6   22.33    0.75
  -4 -10   6   22.47    0.84
  -5 -11   6   10.56    0.45
  -5 -11   6   11.18    0.50
  -6 -12   6    1.26    0.22
  -6 -12   6    1.56    0.21
  -7 -13   6   34.23    1.15
  -7 -13   6   35.36    1.26
  -8 -14   6    2.47    0.30
  -8 -14   6    2.41    0.30
  -9 -15   6    4.21    0.39
  -9 -15   6    4.07    0.38
   8   4   6    5.45    0.50
   8   4   6    6.04    0.45
  -8  -4  -6    5.79    0.56
   7   3   6    3.43    0.43
   7   3   6    3.91    0.36
  -7  -3  -6    4.63    0.47
   6   2   6    0.90    0.30
   6   2   6    1.02    0.34
   6   2   6    0.63    0.27
  -6  -2  -6    0.75    0.31
   5   1   6   38.29    1.73
   5   1   6   37.81    1.47
   5   1   6   38.71    1.21
  -5  -1  -6   37.76    1.47
  -5  -1  -6   38.04    1.76
   4   0   6   20.29    0.88
   4   0   6   21.82    0.79
   4   0   6   20.15    1.05
   4   0   6   19.55    0.72
  -4   0  -6   21.57    0.90
  -4   0  -6   21.21    1.06
  -4   0  -6   20.40    0.72
   3  -1   6    7.38    0.47
   3  -1   6    6.94    0.51
   3  -1   6    7.38    0.40
   3  -1   6    6.83    0.37
  -3   1  -6    7.63    0.39
  -3   1  -6    7.18    0.50
  -3   1  -6    6.98    0.45
   2  -2   6   26.38    0.83
   2  -2   6   28.11    1.24
   2  -2   6   27.39    1.01
  -2   2  -6   26.49    1.20
  -2   2  -6   26.11    1.00
  -2   2  -6   25.91    0.83
  -2   2  -6   26.81    1.23
   1  -3   6   30.89    1.11
   1  -3   6   32.20    1.12
   1  -3   6   32.40    1.01
   1  -3   6   30.92    0.93
   1  -3   6   31.05    1.36
  -1   3  -6   30.14    1.10
  -1   3  -6   31.02    0.92
  -1   3  -6   31.82    1.36
  -1   3  -6   30.07    1.33
   0  -4   6    8.43    0.36
   0  -4   6    8.15    0.51
   0  -4   6    8.40    0.44
   0  -4   6    8.26    0.38
   0  -4   6    8.50    0.42
   0   4  -6    8.30    0.45
   0   4  -6    8.45    0.41
   0   4  -6    8.57    0.33
   0   4  -6    8.69    0.47
  -1  -5   6   99.16    2.54
  -1  -5   6   87.62    3.00
  -1  -5   6   95.63    2.75
  -1  -5   6   95.27    3.00
   1   5  -6   98.98    2.52
   1   5  -6   93.46    3.00
  -2  -6   6   45.23    1.44
  -2  -6   6   46.11    1.31
  -2  -6   6   42.71    1.44
   2   6  -6   42.29    1.43
  -3  -7   6   12.38    0.47
  -3  -7   6   11.43    0.48
  -3  -7   6   11.84    0.41
  -3  -7   6   11.91    0.41
  -4  -8   6   14.19    0.50
  -4  -8   6   15.60    0.50
  -4  -8   6   14.88    0.57
  -4  -8   6   14.46    0.57
  -5  -9   6   66.39    1.91
  -5  -9   6   64.85    2.10
  -5  -9   6   64.22    1.91
  -6 -10   6   23.56    0.80
  -6 -10   6   24.11    0.88
  -6 -10   6   24.82    0.80
  -7 -11   6    8.41    0.41
  -7 -11   6    8.22    0.44
  -8 -12   6   -0.05    0.19
  -8 -12   6    0.06    0.19
  -9 -13   6    1.39    0.26
  -9 -13   6    1.17    0.26
   8   6   6    0.93    0.29
   8   6   6    0.85    0.31
  -8  -6  -6    0.84    0.43
   7   5   6    6.03    0.54
   7   5   6    6.28    0.48
  -7  -5  -6    6.81    0.59
   6   4   6    3.57    0.34
   6   4   6    2.75    0.40
   6   4   6    3.72    0.45
  -6  -4  -6    3.13    0.40
   5   3   6   24.26    1.08
   5   3   6   24.81    0.88
   5   3   6   25.15    1.22
  -5  -3  -6   25.16    1.08
  -5  -3  -6   25.62    1.29
   4   2   6   19.92    0.72
   4   2   6   18.03    0.97
   4   2   6   18.29    0.83
   4   2   6   17.71    0.66
  -4  -2  -6   19.92    0.84
  -4  -2  -6   17.92    0.99
   3   1   6    6.81    0.55
   3   1   6    7.63    0.41
   3   1   6    7.56    0.37
   3   1   6    7.50    0.48
  -3  -1  -6    7.56    0.55
  -3  -1  -6    7.05    0.45
  -3  -1  -6    7.69    0.37
   2   0   6   96.93    2.65
   2   0   6   96.13    3.15
   2   0   6   97.81    3.91
  -2   0  -6   98.96    3.89
  -2   0  -6   99.81    2.64
  -2   0  -6   95.00    3.14
  -2   0  -6   97.32    3.91
   1  -1   6   15.48    0.66
   1  -1   6   15.25    0.79
   1  -1   6   14.95    0.65
   1  -1   6   15.99    0.58
   1  -1   6   15.71    0.53
  -1   1  -6   15.90    0.52
  -1   1  -6   15.76    0.77
  -1   1  -6   16.17    0.79
  -1   1  -6   15.42    0.64
   0  -2   6  131.78    5.17
   0  -2   6  128.85    3.50
   0  -2   6  131.68    3.79
   0  -2   6  132.62    4.14
   0  -2   6  129.49    4.13
   0   2  -6  135.40    3.48
   0   2  -6  128.66    4.13
   0   2  -6  124.67    5.11
   0   2  -6  143.01    5.14
  -1  -3   6   30.51    0.89
  -1  -3   6   31.25    1.07
  -1  -3   6   32.42    1.08
   1   3  -6   30.77    1.06
   1   3  -6   33.96    1.27
  -2  -4   6   19.70    0.68
  -2  -4   6   20.41    0.60
  -2  -4   6   17.93    0.67
   2   4  -6   18.68    0.65
   2   4  -6   19.19    0.89
  -3  -5   6   40.03    1.30
  -3  -5   6   36.92    1.15
  -3  -5   6   38.87    1.30
  -3  -5   6   43.71    1.16
   3   5  -6   41.54    1.65
  -4  -6   6   42.71    1.34
  -4  -6   6   40.13    1.34
  -5  -7   6    7.92    0.30
  -5  -7   6    8.42    0.37
  -5  -7   6    8.82    0.31
  -6  -8   6    4.63    0.26
  -6  -8   6    4.74    0.27
  -6  -8   6    5.40    0.31
  -7  -9   6   21.05    0.73
  -7  -9   6   21.35    0.73
  -7  -9   6   21.87    0.81
  -8 -10   6    6.52    0.41
  -8 -10   6    5.76    0.38
  -9 -11   6    3.97    0.32
  -9 -11   6    3.47    0.34
 -10 -12   6    0.12    0.25
 -10 -12   6   -0.10    0.22
   8   8   6    4.41    0.39
   8   8   6    3.98    0.44
  -8  -8  -6    4.78    0.53
   7   7   6    5.76    0.46
   7   7   6    5.49    0.54
  -7  -7  -6    5.38    0.52
   6   6   6   16.20    0.93
   6   6   6   16.47    0.70
  -6  -6  -6   17.73    0.86
   5   5   6   65.61    2.16
   5   5   6   58.30    1.77
   5   5   6   61.38    2.58
  -5  -5  -6   60.55    2.13
  -5  -5  -6   57.95    2.62
   4   4   6    1.15    0.28
   4   4   6    0.85    0.24
   4   4   6    0.66    0.19
   4   4   6    0.39    0.28
  -4  -4  -6    0.11    0.23
  -4  -4  -6    0.81    0.31
   3   3   6   15.14    0.60
   3   3   6   14.87    0.80
   3   3   6   14.96    0.70
   3   3   6   15.26    0.56
  -3  -3  -6   15.22    0.80
  -3  -3  -6   14.62    0.68
   2   2   6   26.88    1.01
   2   2   6   24.80    0.82
   2   2   6   26.47    1.21
  -2  -2  -6   25.70    1.19
  -2  -2  -6   28.05    0.99
  -2  -2  -6   25.91    1.19
   1   1   6   15.90    0.78
   1   1   6   15.28    0.53
   1   1   6   14.76    0.64
   1   1   6   15.98    0.66
   1   1   6   16.13    0.59
  -1  -1  -6   15.13    0.75
  -1  -1  -6   16.55    0.61
  -1  -1  -6   15.76    0.64
  -1  -1  -6   16.03    0.78
   0   0   6   85.96    3.43
   0   0   6   88.59    2.52
   0   0   6   85.73    2.76
   0   0   6   83.44    2.32
   0   0   6   84.78    2.74
   0   0  -6   87.74    3.13
   0   0  -6   85.63    2.74
   0   0  -6   92.65    3.40
   0   0  -6   82.80    3.38
  -1  -1   6   22.11    0.65
  -1  -1   6   21.75    0.78
  -1  -1   6   22.49    0.78
   1   1  -6   23.82    0.92
   1   1  -6   21.55    0.77
  -2  -2   6   17.26    0.51
  -2  -2   6   17.15    0.59
  -2  -2   6   16.34    0.58
   2   2  -6   17.39    0.79
   2   2  -6   15.67    0.56
  -3  -3   6  258.30    7.65
  -3  -3   6  235.28    7.64
   3   3  -6  255.05    9.01
  -4  -4   6   16.76    0.59
  -4  -4   6   18.50    0.59
   4   4  -6   17.88    0.89
  -5  -5   6   94.17    2.93
  -6  -6   6   39.17    1.23
  -6  -6   6   42.38    1.38
  -6  -6   6   45.17    1.24
   6   6  -6   43.33    1.86
  -7  -7   6    1.07    0.16
  -7  -7   6    1.24    0.18
  -7  -7   6    1.30    0.17
  -8  -8   6    4.57    0.31
  -8  -8   6    4.22    0.32
  -9  -9   6   11.64    0.53
  -9  -9   6   12.41    0.58
 -10 -10   6   17.13    0.71
 -10 -10   6   16.55    0.75
   8  10   6    5.56    0.46
   8  10   6    5.25    0.43
  -8 -10  -6    5.98    0.58
   7   9   6    0.22    0.27
   7   9   6    0.67    0.31
  -7  -9  -6    0.60    0.33
   6   8   6    3.85    0.45
   6   8   6    4.36    0.36
  -6  -8  -6    4.52    0.46
   5   7   6   28.47    1.20
   5   7   6   27.76    1.33
   5   7   6   28.09    0.96
  -5  -7  -6   29.14    1.18
  -5  -7  -6   26.02    1.40
   4   6   6   21.33    0.94
   4   6   6   22.68    0.76
   4   6   6   21.92    0.80
   4   6   6   21.37    1.09
  -4  -6  -6   20.81    0.94
  -4  -6  -6   21.87    1.13
   3   5   6   16.21    0.79
   3   5   6   16.35    0.60
   3   5   6   16.85    0.86
   3   5   6   16.21    0.63
  -3  -5  -6   16.98    0.90
  -3  -5  -6   17.09    0.74
   2   4   6   39.35    1.38
   2   4   6   37.64    1.14
   2   4   6   38.47    1.67
  -2  -4  -6   38.91    1.35
  -2  -4  -6   37.87    1.66
  -2  -4  -6   37.84    1.66
   1   3   6   30.84    1.37
   1   3   6   31.19    1.10
   1   3   6   30.50    0.93
   1   3   6   32.45    1.01
   1   3   6   30.85    1.12
  -1  -3  -6   29.64    1.33
  -1  -3  -6   31.35    1.10
  -1  -3  -6   31.30    1.35
   0   2   6  134.25    4.15
   0   2   6  132.01    4.13
   0   2   6  134.24    3.80
   0   2   6  128.64    3.49
   0   2   6  130.68    5.17
   0  -2  -6  124.32    5.12
   0  -2  -6  131.53    4.13
   0  -2  -6  139.33    5.14
  -1   1   6   20.78    0.76
  -1   1   6   21.86    0.78
   1  -1  -6   23.50    0.90
   1  -1  -6   21.80    0.76
  -2   0   6  170.26    4.51
  -2   0   6  153.36    4.92
  -2   0   6  166.39    4.94
   2   0  -6  158.94    5.79
   2   0  -6  149.54    4.90
  -3  -1   6  169.70    5.34
  -3  -1   6  186.61    5.35
   3   1  -6  166.43    6.33
  -4  -2   6   30.83    1.09
  -4  -2   6   39.30    1.10
   4   2  -6   35.41    1.48
  -5  -3   6   74.57    2.31
  -6  -4   6    0.12    0.10
   6   4  -6   -0.20    0.28
  -7  -5   6    5.37    0.25
  -7  -5   6    5.92    0.31
  -7  -5   6    4.87    0.25
   7   5  -6    4.44    0.54
  -8  -6   6    4.44    0.28
  -8  -6   6    3.72    0.29
  -9  -7   6   14.63    0.64
  -9  -7   6   13.69    0.57
 -10  -8   6    3.69    0.35
   7  11   6   -0.04    0.28
   7  11   6    0.37    0.27
  -7 -11  -6   -0.27    0.30
   6  10   6   12.89    0.60
   6  10   6   15.04    0.85
  -6 -10  -6   14.06    0.79
   5   9   6   -0.56    0.30
   5   9   6    0.19    0.24
   5   9   6   -0.34    0.33
  -5  -9  -6    0.02    0.27
  -5  -9  -6   -0.04    0.35
   4   8   6    3.53    0.32
   4   8   6    4.35    0.35
   4   8   6    3.54    0.41
   4   8   6    4.25    0.42
  -4  -8  -6    4.52    0.40
  -4  -8  -6    3.64    0.46
   3   7   6    2.74    0.34
   3   7   6    2.89    0.36
   3   7   6    2.39    0.24
   3   7   6    3.07    0.26
  -3  -7  -6    2.79    0.34
  -3  -7  -6    3.99    0.37
   2   6   6   16.10    0.48
   2   6   6   15.99    0.57
   2   6   6   15.67    0.84
   2   6   6   12.80    0.58
  -2  -6  -6   16.67    0.85
  -2  -6  -6   15.85    0.84
  -2  -6  -6   16.91    0.69
   1   5   6   20.39    0.72
   1   5   6   19.96    0.67
   1   5   6   20.57    0.99
   1   5   6   21.50    0.80
  -1  -5  -6   19.81    0.95
  -1  -5  -6   21.30    0.79
  -1  -5  -6   20.73    0.96
   0   4   6    8.90    0.39
   0   4   6    8.46    0.41
   0   4   6    8.47    0.51
   0  -4  -6    8.89    0.48
   0  -4  -6    8.71    0.42
   0  -4  -6    8.00    0.46
  -1   3   6   30.16    1.03
   1  -3  -6   31.08    1.02
  -2   2   6   15.76    0.58
  -2   2   6   17.99    0.52
   2  -2  -6   16.24    0.56
  -3   1   6  166.95    5.27
   3  -1  -6  177.17    6.26
   4   0  -6   32.68    1.38
  -5  -1   6   20.49    0.65
  -6  -2   6   12.27    0.44
   6   2  -6   12.18    0.78
  -7  -3   6   17.69    0.52
  -7  -3   6   15.36    0.51
  -7  -3   6   17.01    0.61
   7   3  -6   16.45    1.04
  -8  -4   6    8.74    0.42
  -8  -4   6    8.52    0.37
  -8  -4   6    8.36    0.37
   8   4  -6    8.98    0.77
  -9  -5   6    0.19    0.18
  -9  -5   6    0.23    0.19
 -10  -6   6    2.89    0.31
   7  13   6    3.77    0.43
   7  13   6    4.19    0.39
  -7 -13  -6    3.35    0.51
   6  12   6    9.71    0.70
   6  12   6    9.64    0.52
  -6 -12  -6   10.20    0.68
   5  11   6   13.97    0.79
   5  11   6   13.98    0.86
   5  11   6   13.78    0.64
  -5 -11  -6   13.69    0.75
  -5 -11  -6   14.80    0.97
   4  10   6    8.39    0.58
   4  10   6    7.07    0.62
   4  10   6    7.75    0.43
  -4 -10  -6    7.95    0.54
  -4 -10  -6    7.62    0.69
   3   9   6   23.44    1.15
   3   9   6   23.59    0.79
  -3  -9  -6   22.69    0.95
  -3  -9  -6   22.96    1.18
   2   8   6   19.29    0.99
   2   8   6   19.49    0.67
   2   8   6   19.78    0.74
  -2  -8  -6   19.99    0.99
  -2  -8  -6   19.24    0.99
  -2  -8  -6   20.09    0.81
   1   7   6    4.25    0.34
   1   7   6    4.78    0.45
   1   7   6    4.69    0.34
  -1  -7  -6    4.30    0.41
  -1  -7  -6    4.81    0.44
   0   6   6   23.68    0.79
   0   6   6   22.03    0.84
   0   6   6   22.97    1.06
   0  -6  -6   22.76    1.02
   0  -6  -6   24.06    1.03
   0  -6  -6   23.16    0.84
  -1   5   6   92.38    3.04
  -1   5   6  100.02    3.81
  -1   5   6   98.53    2.81
   1  -5  -6   96.15    3.04
   1  -5  -6   96.32    2.78
  -2   4   6   19.09    0.66
   2  -4  -6   18.81    0.66
   2  -4  -6   18.69    0.65
  -3   3   6  233.29    7.28
   3  -3  -6  241.96    6.72
  -4   2   6   32.31    1.04
   4  -2  -6   33.27    1.09
   4  -2  -6   34.62    1.41
  -5   1   6   16.89    0.58
  -5   1   6   19.51    0.60
   5  -1  -6   17.85    0.70
  -6   0   6  119.04    3.98
  -6   0   6  137.03    3.99
   6   0  -6  130.99    4.86
  -7  -1   6   36.65    1.12
  -7  -1   6   30.25    0.97
   7   1  -6   34.94    1.57
  -8  -2   6   12.69    0.47
  -8  -2   6   13.00    0.47
  -8  -2   6   12.57    0.53
   8   2  -6   14.04    0.91
  -9  -3   6    5.05    0.36
   9   3  -6    6.45    0.66
 -10  -4   6    6.24    0.43
   7  15   6    0.36    0.29
  -7 -15  -6    0.54    0.36
   6  14   6    1.25    0.39
  -6 -14  -6    0.81    0.34
   5  13   6    5.97    0.62
   5  13   6    6.26    0.58
   5  13   6    6.20    0.47
  -5 -13  -6    6.25    0.56
  -5 -13  -6    6.13    0.71
   4  12   6   13.19    0.61
   4  12   6   13.00    0.81
  -4 -12  -6   12.92    0.88
  -4 -12  -6   13.53    0.72
   3  11   6   24.61    0.85
   3  11   6   23.70    1.21
  -3 -11  -6   25.41    1.04
  -3 -11  -6   23.99    1.23
   2  10   6   23.52    1.15
   2  10   6   23.79    0.87
   2  10   6   24.40    0.79
  -2 -10  -6   23.96    0.97
  -2 -10  -6   22.98    1.15
   1   9   6    8.50    0.45
   1   9   6    7.83    0.53
  -1  -9  -6    7.85    0.55
  -1  -9  -6    7.82    0.45
  -1  -9  -6    8.74    0.58
   0   8   6  116.41    3.36
   0   8   6  116.56    3.35
   0   8   6  115.42    3.65
   0   8   6  113.94    4.55
   0  -8  -6  118.84    4.53
   0  -8  -6  111.27    4.53
   0  -8  -6  113.71    3.64
   0  -8  -6  113.24    3.27
  -1   7   6   44.13    1.87
  -1   7   6   45.88    1.51
  -1   7   6   45.09    1.39
   1  -7  -6   44.85    1.38
   1  -7  -6   51.37    1.82
   1  -7  -6   44.92    1.50
   1  -7  -6   41.80    1.80
  -2   6   6   42.33    1.39
   2  -6  -6   43.19    1.31
   2  -6  -6   41.66    1.37
  -3   5   6   38.52    1.25
   3  -5  -6   40.00    1.23
   3  -5  -6   37.59    1.22
  -4   4   6   16.96    0.59
   4  -4  -6   18.10    0.68
  -5   3   6   74.01    2.21
  -5   3   6   66.97    2.19
   5  -3  -6   70.14    2.14
  -6   2   6   10.83    0.42
  -6   2   6   11.74    0.43
   6  -2  -6   11.26    0.55
   6  -2  -6   11.59    0.78
  -7   1   6   33.62    1.13
  -7   1   6   36.01    1.00
  -7   1   6   30.83    0.99
  -7   1   6   35.46    1.14
   7  -1  -6   35.29    1.20
   7  -1  -6   34.45    1.60
  -8   0   6    8.24    0.35
  -8   0   6    8.61    0.42
   8   0  -6    8.29    0.72
  -9  -1   6    1.03    0.22
   9   1  -6    0.81    0.47
 -10  -2   6    9.57    0.52
  10   2  -6    9.81    0.97
 -11  -3   6    1.47    0.28
   6  16   6   16.27    0.98
  -6 -16  -6   17.61    0.93
   5  15   6    8.52    0.71
  -5 -15  -6    9.17    0.65
   4  14   6   -0.37    0.33
   4  14   6    0.23    0.21
  -4 -14  -6    0.05    0.34
  -4 -14  -6   -0.04    0.27
   3  13   6   29.70    1.00
   3  13   6   29.16    1.42
  -3 -13  -6   30.37    1.19
  -3 -13  -6   30.19    1.47
   2  12   6   15.51    0.67
   2  12   6   15.88    0.89
  -2 -12  -6   14.84    0.89
  -2 -12  -6   15.90    0.73
   1  11   6   12.43    0.74
   1  11   6   13.04    0.58
  -1 -11  -6   12.72    0.63
  -1 -11  -6   12.41    0.73
  -1 -11  -6   12.44    0.44
  -1 -11  -6   13.21    0.73
   0  10   6   20.86    0.77
   0  10   6   21.17    0.73
   0  10   6   20.83    1.00
   0 -10  -6   20.24    0.68
   0 -10  -6   20.19    0.97
   0 -10  -6   21.65    0.98
   0 -10  -6   20.10    0.82
  -1   9   6   41.05    1.37
  -1   9   6   39.32    1.25
  -1   9   6   41.43    1.72
  -1   9   6   40.99    1.28
   1  -9  -6   39.60    1.37
   1  -9  -6   37.98    1.64
   1  -9  -6   42.77    1.66
   1  -9  -6   40.06    1.25
  -2   8   6   58.78    1.75
  -2   8   6   57.91    1.91
  -2   8   6   61.92    1.77
   2  -8  -6   58.16    1.78
   2  -8  -6   58.64    1.90
  -3   7   6   11.34    0.40
  -3   7   6   10.78    0.45
   3  -7  -6   11.08    0.50
   3  -7  -6   11.26    0.43
  -4   6   6   40.00    1.26
   4  -6  -6   36.30    1.20
   4  -6  -6   40.25    1.26
  -5   5   6   85.82    2.78
  -5   5   6   92.02    2.81
   5  -5  -6   89.47    2.67
  -6   4   6    0.06    0.06
  -6   4   6    0.08    0.12
  -6   4   6   -0.12    0.11
   6  -4  -6   -0.12    0.26
   6  -4  -6   -0.10    0.21
  -7   3   6   17.03    0.63
  -7   3   6   15.50    0.52
  -7   3   6   16.78    0.62
   7  -3  -6   16.10    0.72
   7  -3  -6   17.07    0.96
  -8   2   6   11.59    0.45
  -8   2   6   12.78    0.53
   8  -2  -6   12.49    0.68
   8  -2  -6   12.47    0.86
  -9   1   6    1.33    0.22
   9  -1  -6    1.17    0.41
 -10   0   6    8.59    0.50
  10   0  -6    8.36    0.92
 -11  -1   6    0.58    0.26
  11   1  -6    0.35    0.55
   6  18   6    0.35    0.32
  -6 -18  -6   -0.01    0.34
   5  17   6    2.82    0.46
  -5 -17  -6    3.64    0.46
   4  16   6   11.19    0.82
  -4 -16  -6   13.03    0.72
  -4 -16  -6   11.21    0.89
   3  15   6   69.36    3.03
  -3 -15  -6   73.41    3.10
  -3 -15  -6   74.37    2.50
   2  14   6    8.03    0.51
   2  14   6    8.15    0.65
  -2 -14  -6    7.91    0.66
  -2 -14  -6    8.89    0.54
   1  13   6    9.32    0.66
   1  13   6    9.23    0.51
  -1 -13  -6    9.65    0.38
  -1 -13  -6   10.56    0.54
  -1 -13  -6    9.16    0.64
   0  12   6    1.48    0.25
   0  12   6    1.09    0.27
   0 -12  -6    1.30    0.28
   0 -12  -6    1.79    0.28
   0 -12  -6    1.80    0.18
  -1  11   6   13.16    0.58
  -1  11   6   13.24    0.54
  -1  11   6   13.87    0.55
  -1  11   6   13.26    0.72
   1 -11  -6   12.96    0.54
   1 -11  -6   13.03    0.59
   1 -11  -6   12.96    0.67
   1 -11  -6   14.90    0.69
  -2  10   6   32.30    1.03
  -2  10   6   31.88    1.10
  -2  10   6   32.24    1.36
  -2  10   6   31.37    1.00
   2 -10  -6   29.94    1.04
   2 -10  -6   30.13    1.08
  -3   9   6    7.96    0.39
  -3   9   6    8.58    0.35
   3  -9  -6    7.92    0.36
   3  -9  -6    7.87    0.46
  -4   8   6   15.06    0.57
  -4   8   6   14.54    0.50
   4  -8  -6   14.94    0.63
   4  -8  -6   14.47    0.52
  -5   7   6    7.53    0.37
  -5   7   6    8.03    0.31
  -5   7   6    8.59    0.40
   5  -7  -6    8.42    0.48
  -6   6   6   40.33    1.36
  -6   6   6   40.46    1.22
  -6   6   6   42.95    1.39
   6  -6  -6   41.92    1.41
  -7   5   6    5.14    0.33
  -7   5   6    4.85    0.26
   7  -5  -6    4.60    0.51
   7  -5  -6    5.82    0.47
  -8   4   6    9.03    0.44
  -8   4   6    8.05    0.36
   8  -4  -6    7.76    0.59
   8  -4  -6    7.98    0.79
  -9   3   6    5.86    0.40
   9  -3  -6    4.87    0.64
   9  -3  -6    5.32    0.49
 -10   2   6    8.92    0.52
  10  -2  -6    9.36    0.92
 -11   1   6    0.58    0.26
  11  -1  -6    0.72    0.55
   5  19   6    6.10    0.67
  -5 -19  -6    5.81    0.61
   4  18   6    3.46    0.49
  -4 -18  -6    3.86    0.45
  -4 -18  -6    3.86    0.56
   3  17   6   -0.18    0.31
  -3 -17  -6   -0.45    0.33
  -3 -17  -6   -0.02    0.27
   2  16   6    7.31    0.64
   2  16   6    7.84    0.48
  -2 -16  -6    6.52    0.66
  -2 -16  -6    7.25    0.52
   1  15   6    2.36    0.37
   1  15   6    2.41    0.28
  -1 -15  -6    2.21    0.39
  -1 -15  -6    2.42    0.31
  -1 -15  -6    2.72    0.21
   0  14   6   15.61    0.87
   0  14   6   15.71    0.68
   0 -14  -6   15.62    0.59
   0 -14  -6   14.22    0.84
   0 -14  -6   16.24    0.70
   0 -14  -6   15.99    0.85
  -1  13   6   18.80    0.72
  -1  13   6   19.43    0.96
  -1  13   6   18.36    0.71
   1 -13  -6   18.95    0.76
   1 -13  -6   18.92    0.70
   1 -13  -6   18.46    0.91
   1 -13  -6   20.00    0.91
  -2  12   6   16.86    0.71
  -2  12   6   18.86    0.68
  -2  12   6   16.93    0.86
  -2  12   6   16.59    0.64
   2 -12  -6   17.78    0.68
   2 -12  -6   15.32    0.73
   2 -12  -6   17.50    0.69
   2 -12  -6   18.79    0.76
  -3  11   6    3.80    0.30
  -3  11   6    3.77    0.29
   3 -11  -6    3.92    0.29
   3 -11  -6    3.68    0.30
  -4  10   6   22.29    0.75
  -4  10   6   22.09    0.83
   4 -10  -6   23.96    0.88
   4 -10  -6   22.51    0.79
  -5   9   6   61.17    2.03
  -5   9   6   64.11    1.85
   5  -9  -6   64.00    1.97
   5  -9  -6   61.61    1.97
  -6   8   6    4.83    0.34
  -6   8   6    4.60    0.28
   6  -8  -6    4.47    0.38
  -7   7   6    1.16    0.20
  -7   7   6    1.19    0.17
   7  -7  -6    1.40    0.29
  -8   6   6    4.11    0.35
   8  -6  -6    4.16    0.52
   8  -6  -6    3.64    0.43
  -9   5   6    0.43    0.22
   9  -5  -6    0.47    0.44
   9  -5  -6    0.11    0.33
 -10   4   6    7.52    0.48
  10  -4  -6    8.05    0.87
  10  -4  -6    5.95    0.54
 -11   3   6    2.27    0.32
  11  -3  -6    1.70    0.50
   5  21   6    2.21    0.44
  -5 -21  -6    2.15    0.44
   4  20   6    9.47    0.75
  -4 -20  -6   10.55    0.71
  -4 -20  -6   10.71    0.91
   3  19   6    0.53    0.33
  -3 -19  -6    0.72    0.45
  -3 -19  -6    0.33    0.30
   2  18   6    3.43    0.46
  -2 -18  -6    3.72    0.52
  -2 -18  -6    3.19    0.38
   1  17   6   37.24    1.75
   1  17   6   38.72    1.34
  -1 -17  -6   39.40    1.20
  -1 -17  -6   38.52    1.44
  -1 -17  -6   37.43    1.77
   0  16   6    1.38    0.33
   0  16   6    1.96    0.31
   0 -16  -6    1.32    0.30
   0 -16  -6    1.71    0.27
   0 -16  -6    1.48    0.24
  -1  15   6   41.74    1.41
  -1  15   6   42.62    1.87
   1 -15  -6   42.34    1.37
   1 -15  -6   42.22    1.83
   1 -15  -6   44.68    1.83
  -2  14   6   13.88    0.77
  -2  14   6   14.12    0.63
  -2  14   6   13.88    0.59
  -2  14   6   13.97    0.61
   2 -14  -6   13.47    0.62
   2 -14  -6   13.78    0.61
   2 -14  -6   13.03    0.66
   2 -14  -6   14.36    0.69
  -3  13   6    1.17    0.22
  -3  13   6    1.33    0.20
   3 -13  -6    1.25    0.18
   3 -13  -6    0.98    0.23
  -4  12   6   55.28    1.88
  -4  12   6   56.38    1.73
   4 -12  -6   57.91    1.86
   4 -12  -6   57.92    1.83
  -5  11   6   10.48    0.45
   5 -11  -6    9.63    0.57
  -6  10   6   23.77    0.80
  -6  10   6   24.72    0.93
   6 -10  -6   23.26    0.95
  -7   9   6   22.16    0.87
   7  -9  -6   21.62    0.91
  -8   8   6    5.27    0.38
   8  -8  -6    4.56    0.43
   8  -8  -6    4.52    0.55
  -9   7   6   13.08    0.64
   9  -7  -6   13.81    1.01
   9  -7  -6   13.73    0.74
 -10   6   6    2.59    0.33
  10  -6  -6    2.48    0.57
  10  -6  -6    3.02    0.45
   4  22   6    2.86    0.50
  -4 -22  -6    3.69    0.59
  -4 -22  -6    4.07    0.49
   3  21   6    7.38    0.70
  -3 -21  -6    8.21    0.63
  -3 -21  -6    7.50    0.77
   2  20   6    5.11    0.61
  -2 -20  -6    4.49    0.55
  -2 -20  -6    5.31    0.48
   1  19   6    3.35    0.46
   1  19   6    3.33    0.36
  -1 -19  -6    3.48    0.43
  -1 -19  -6    3.27    0.48
   0  18   6   16.61    0.76
   0  18   6   16.69    0.96
   0 -18  -6   16.18    0.66
   0 -18  -6   15.35    0.94
   0 -18  -6   18.22    0.82
  -1  17   6    9.98    0.67
  -1  17   6   10.10    0.57
   1 -17  -6   10.94    0.61
   1 -17  -6   10.21    0.53
   1 -17  -6    9.81    0.66
  -2  16   6    9.51    0.53
   2 -16  -6    7.83    0.54
   2 -16  -6    8.76    0.53
   2 -16  -6    9.51    0.53
   2 -16  -6    9.77    0.57
   3 -15  -6   16.38    0.69
   3 -15  -6   17.21    0.75
   4 -14  -6   60.84    1.94
   5 -13  -6   11.83    0.64
   6 -12  -6    1.14    0.30
  -7  11   6    7.90    0.49
   7 -11  -6    7.24    0.56
  -8  10   6    6.55    0.45
   8 -10  -6    5.79    0.53
  -9   9   6   11.84    0.62
   9  -9  -6   12.02    0.71
   9  -9  -6   12.06    0.90
 -10   8   6    4.33    0.40
  10  -8  -6    3.06    0.55
  10  -8  -6    3.61    0.49
   3  23   6    8.17    0.76
  -3 -23  -6    9.17    0.85
  -3 -23  -6   10.31    0.77
   2  22   6    8.49    0.74
  -2 -22  -6    7.81    0.75
  -2 -22  -6    8.25    0.62
   1  21   6   20.58    1.14
  -1 -21  -6   20.91    0.95
  -1 -21  -6   18.91    1.12
   0  20   6    7.40    0.50
   0  20   6    6.38    0.66
   0 -20  -6    7.15    0.45
   0 -20  -6    6.51    0.58
   0 -20  -6    6.31    0.63
  -1  19   6   22.00    0.90
   1 -19  -6   21.99    0.85
   1 -19  -6   20.82    1.09
   1 -19  -6   22.00    0.96
  -2  18   6   23.04    0.89
   2 -18  -6   24.15    1.10
   2 -18  -6   22.78    0.89
   2 -18  -6   22.04    1.08
  -3  17   6   30.95    1.12
   3 -17  -6   31.48    1.13
   4 -16  -6   21.08    0.91
   5 -15  -6   12.92    0.73
   6 -14  -6    1.70    0.34
  -7  13   6   34.76    1.30
   7 -13  -6   33.79    1.29
  -8  12   6    0.27    0.23
   8 -12  -6   -0.14    0.28
  -9  11   6    3.68    0.37
   9 -11  -6    3.25    0.43
   9 -11  -6    2.76    0.58
 -10  10   6   16.02    0.80
  10 -10  -6   16.37    1.09
  10 -10  -6   16.38    0.91
   3  25   6    0.85    0.45
  -3 -25  -6    0.42    0.45
   2  24   6    7.00    0.73
  -2 -24  -6    7.09    0.74
   1  23   6   13.92    0.94
  -1 -23  -6   13.74    0.96
   0 -22  -6    1.07    0.26
   0 -22  -6    0.53    0.38
  -1  21   6    3.75    0.42
   1 -21  -6    4.51    0.39
   1 -21  -6    3.97    0.46
  -2  20   6   10.83    0.58
   2 -20  -6    9.93    0.63
   2 -20  -6   10.32    0.65
  -3  19   6    6.75    0.50
   3 -19  -6    7.22    0.44
   3 -19  -6    5.27    0.37
   3 -19  -6    5.66    0.44
   4 -18  -6   11.36    0.64
   5 -17  -6    1.57    0.33
   6 -16  -6    3.45    0.46
   7 -15  -6    9.62    0.65
  -8  14   6    2.02    0.30
   8 -14  -6    2.11    0.40
  -9  13   6    1.32    0.30
   9 -13  -6    1.25    0.37
 -10  12   6    0.16    0.26
  10 -12  -6   -0.20    0.38
  10 -12  -6   -0.80    0.36
   2  26   6    1.61    0.45
  -2 -26  -6    0.79    0.49
   1  25   6    0.72    0.46
  -1 -25  -6    0.53    0.44
   0 -24  -6    9.32    0.79
  -1  23   6    7.60    0.54
   1 -23  -6    6.74    0.67
   1 -23  -6    7.44    0.56
  -2  22   6    3.83    0.39
   2 -22  -6    3.36    0.41
   2 -22  -6    3.42    0.37
  -3  21   6   13.95    0.69
   3 -21  -6   13.68    0.75
   3 -21  -6   11.69    0.66
   3 -21  -6   15.17    0.72
   4 -20  -6   16.13    0.84
   5 -19  -6   21.30    0.95
   6 -18  -6   15.32    0.80
   7 -17  -6    2.71    0.41
   8 -16  -6    0.31    0.33
  -9  15   6    4.03    0.45
   9 -15  -6    4.62    0.52
   1  27   6    0.29    0.42
  -1 -27  -6    0.42    0.46
   0 -26  -6    2.76    0.51
   1 -25  -6    0.56    0.31
   1 -25  -6   -0.15    0.33
  -2  24   6    1.84    0.35
   2 -24  -6    1.99    0.38
   2 -24  -6    1.86    0.37
  -3  23   6    1.39    0.37
   3 -23  -6    0.85    0.26
   3 -23  -6    1.24    0.32
  -4  22   6    2.10    0.33
   4 -22  -6    1.43    0.35
   5 -21  -6    2.87    0.47
   6 -20  -6    2.34    0.46
   7 -19  -6    7.47    0.63
   8 -18  -6   16.47    0.89
   9 -17  -6    2.68    0.47
   0 -28  -6    0.47    0.47
   1 -27  -6    3.01    0.51
   2 -26  -6   11.69    0.77
   2 -26  -6   11.81    0.69
  -3  25   6    2.31    0.38
   3 -25  -6    1.29    0.29
   3 -25  -6    1.80    0.37
  -4  24   6    3.25    0.40
   4 -24  -6    3.14    0.42
   5 -23  -6    1.10    0.37
   6 -22  -6    5.17    0.53
   7 -21  -6   10.70    0.74
   8 -20  -6    0.39    0.38
   2 -28  -6    2.24    0.42
   2 -28  -6    2.63    0.44
   3 -27  -6    2.39    0.33
   3 -27  -6    2.92    0.48
  -4  26   6    0.27    0.30
   4 -26  -6   -0.40    0.30
  -5  25   6    4.14    0.50
   5 -25  -6    4.73    0.51
   6 -24  -6    3.45    0.50
   4 -22   7    1.12    0.53
  -4  22  -7    1.04    0.42
   3 -23   7    4.89    0.66
   3 -23   7    5.29    0.54
  -3  23  -7    5.98    0.70
   2 -24   7   14.35    0.90
  -2  24  -7   13.44    0.92
   1 -25   7    2.13    0.47
  -1  25  -7    1.73    0.44
   0 -26   7    8.20    0.73
   0  26  -7    7.35    0.62
  -1 -27   7    2.14    0.41
   1  27  -7    1.47    0.32
   5 -19   7    0.45    0.46
  -5  19  -7   -0.63    0.41
  -5  19  -7    0.40    0.42
   4 -20   7    2.05    0.49
  -4  20  -7    1.61    0.43
  -4  20  -7    1.84    0.44
   3 -21   7    6.08    0.74
   3 -21   7    8.34    0.72
  -3  21  -7    7.05    0.67
   2 -22   7    0.63    0.45
   2 -22   7    0.82    0.35
  -2  22  -7    1.05    0.40
   1 -23   7    1.99    0.39
  -1  23  -7    1.78    0.39
   0 -24   7    3.34    0.44
   0  24  -7    3.14    0.41
  -1 -25   7    0.25    0.31
   1  25  -7    0.46    0.27
  -2 -26   7    9.54    0.66
  -2 -26   7   10.24    0.75
  -3 -27   7    4.76    0.50
  -3 -27   7    4.30    0.48
   6 -16   7    2.29    0.51
  -6  16  -7    3.63    0.51
   5 -17   7   -0.08    0.43
  -5  17  -7   -0.31    0.37
  -5  17  -7    0.12    0.41
   4 -18   7   13.66    0.80
   4 -18   7   12.71    0.95
  -4  18  -7   14.00    0.85
  -4  18  -7   12.32    0.89
   3 -19   7    2.23    0.48
   3 -19   7    1.61    0.43
  -3  19  -7    1.61    0.44
  -3  19  -7    2.49    0.42
   2 -20   7    1.51    0.35
   2 -20   7    1.32    0.44
  -2  20  -7    1.20    0.39
   1 -21   7    0.08    0.29
  -1  21  -7    0.02    0.35
   0 -22   7   12.17    0.63
   0 -22   7   11.64    0.71
  -1 -23   7    1.81    0.36
  -1 -23   7    2.54    0.38
   1  23  -7    2.14    0.32
  -2 -24   7   10.86    0.74
  -2 -24   7   10.16    0.64
  -3 -25   7    3.61    0.43
  -3 -25   7    3.43    0.47
  -4 -26   7    3.14    0.41
  -4 -26   7    2.89    0.41
   4  26  -7    2.52    0.25
   7 -13   7    0.37    0.37
   7 -13   7    0.64    0.41
  -7  13  -7    0.98    0.40
   6 -14   7    1.94    0.47
  -6  14  -7    2.50    0.46
   5 -15   7    8.36    0.82
  -5  15  -7    8.86    0.70
  -5  15  -7    7.88    0.76
   4 -16   7    1.05    0.41
   4 -16   7    1.85    0.41
  -4  16  -7    1.29    0.39
  -4  16  -7    0.86    0.35
   3 -17   7   13.99    0.79
   3 -17   7   13.92    0.98
  -3  17  -7   15.61    0.84
  -3  17  -7   14.32    0.92
   2 -18   7   13.97    0.76
   2 -18   7   13.98    0.98
  -2  18  -7   13.31    0.87
  -2  18  -7   16.08    0.83
   1 -19   7    4.81    0.43
   1 -19   7    6.19    0.52
  -1  19  -7    5.65    0.55
  -1  19  -7    6.20    0.55
   0 -20   7    4.04    0.42
   0 -20   7    3.15    0.38
   0  20  -7    3.15    0.37
  -1 -21   7   16.80    0.86
  -1 -21   7   17.50    0.74
   1  21  -7   15.20    0.81
  -2 -22   7   22.15    0.94
  -2 -22   7   23.83    1.06
  -3 -23   7    0.43    0.27
  -3 -23   7    0.81    0.31
   3  23  -7    0.71    0.22
  -4 -24   7    0.44    0.34
  -4 -24   7    0.37    0.31
   4  24  -7   -0.01    0.16
  -5 -25   7    0.77    0.35
  -5 -25   7    1.26    0.35
   5  25  -7    0.89    0.15
   7 -11   7    0.44    0.34
   7 -11   7    0.12    0.35
  -7  11  -7   -0.15    0.32
   6 -12   7    4.08    0.55
  -6  12  -7    3.89    0.50
   5 -13   7   21.39    0.99
   5 -13   7   19.26    1.15
  -5  13  -7   20.56    1.02
  -5  13  -7   19.97    1.16
   4 -14   7    2.46    0.47
   4 -14   7    3.17    0.41
  -4  14  -7    3.39    0.46
  -4  14  -7    3.00    0.47
   3 -15   7    0.48    0.40
   3 -15   7    0.51    0.30
  -3  15  -7    0.25    0.29
  -3  15  -7    0.88    0.34
   2 -16   7    7.49    0.56
   2 -16   7    7.10    0.73
   2 -16   7    7.80    0.52
  -2  16  -7    8.10    0.59
  -2  16  -7    7.42    0.60
   1 -17   7    1.88    0.43
   1 -17   7    1.78    0.32
   1 -17   7    1.46    0.31
  -1  17  -7    1.85    0.35
  -1  17  -7    1.30    0.31
   0 -18   7   40.73    1.42
   0 -18   7   43.04    1.57
   0  18  -7   42.53    1.61
   0  18  -7   42.28    1.81
  -1 -19   7    1.83    0.31
  -1 -19   7    2.24    0.32
   1  19  -7    1.83    0.32
   1  19  -7    1.55    0.23
   1  19  -7    1.91    0.28
  -2 -20   7    1.95    0.31
  -2 -20   7    1.71    0.32
   2  20  -7    1.82    0.23
  -3 -21   7    6.90    0.51
  -3 -21   7    6.90    0.52
   3  21  -7    6.81    0.38
  -4 -22   7    3.28    0.38
  -4 -22   7    3.56    0.42
   4  22  -7    3.47    0.28
  -5 -23   7    2.60    0.37
  -5 -23   7    3.94    0.43
   5  23  -7    3.35    0.19
   5  23  -7    3.40    0.19
  -6 -24   7   13.28    0.72
   7  -9   7    1.67    0.41
  -7   9  -7    2.33    0.50
   6 -10   7    0.69    0.39
  -6  10  -7    0.94    0.37
   5 -11   7    1.33    0.45
   5 -11   7    2.00    0.37
  -5  11  -7    1.64    0.41
  -5  11  -7    1.46    0.37
   4 -12   7    8.14    0.65
   4 -12   7    9.22    0.75
  -4  12  -7    8.78    0.70
  -4  12  -7    9.19    0.64
   3 -13   7   21.38    1.20
   3 -13   7   22.08    0.97
   3 -13   7   22.02    0.87
  -3  13  -7   21.12    0.99
  -3  13  -7   22.14    1.13
   2 -14   7   26.45    1.34
   2 -14   7   27.24    1.13
   2 -14   7   27.38    0.98
  -2  14  -7   25.09    1.26
  -2  14  -7   27.03    1.12
   1 -15   7   30.82    1.21
   1 -15   7   30.37    1.08
   1 -15   7   29.75    1.51
  -1  15  -7   30.89    1.41
  -1  15  -7   31.98    1.24
   0 -16   7   29.06    1.15
   0 -16   7   28.56    1.03
   0  16  -7   30.50    1.39
   0  16  -7   27.76    1.31
   0  16  -7   30.38    1.20
   0  16  -7   29.77    0.95
  -1 -17   7   32.64    1.14
  -1 -17   7   33.27    1.28
   1  17  -7   31.94    1.41
   1  17  -7   31.91    1.03
   1  17  -7   36.09    1.46
  -2 -18   7    0.91    0.29
  -2 -18   7    0.90    0.27
   2  18  -7    0.72    0.20
  -3 -19   7    4.34    0.41
  -3 -19   7    4.08    0.36
   3  19  -7    4.12    0.29
  -4 -20   7    0.86    0.25
  -4 -20   7    0.90    0.28
   4  20  -7    0.89    0.15
  -5 -21   7    1.79    0.35
  -5 -21   7    1.78    0.29
  -6 -22   7    2.57    0.40
  -6 -22   7    1.72    0.32
   8  -6   7    6.17    0.58
  -8   6  -7    8.42    0.79
   7  -7   7    2.55    0.47
  -7   7  -7    3.03    0.46
   6  -8   7    0.98    0.40
  -6   8  -7    0.97    0.36
   5  -9   7    3.92    0.43
   5  -9   7    3.33    0.47
  -5   9  -7    2.74    0.41
  -5   9  -7    3.98    0.49
   4 -10   7    1.71    0.40
   4 -10   7    1.50    0.37
  -4  10  -7    1.49    0.36
  -4  10  -7    2.29    0.35
   3 -11   7    4.01    0.49
   3 -11   7    4.02    0.33
   3 -11   7    4.11    0.40
  -3  11  -7    4.18    0.50
[truncated: 215,340 more chars]
