# Supplementary material for: Crystal structure of N,N,N′,N′,N′′,N′′-hexa­methyl­guanidinium cyanate 1.5-hydrate
Source: Acta Crystallogr E Crystallogr Commun. 2015 Dec 24;71(Pt 12):o1076–7. doi: 10.1107/S2056989015024317 (PMC4719987; doi:10.1107/S2056989015024317)
Supplement: Supplementary file 2 [file e-71-o1076-Isup2.hkl]

#
# h,k,l, Fc-squared, Fo-squared, sigma(Fo-squared), status flag
#
data_I
_shelx_title ' TIR06 (MONOCLINIC, CC)'
_shelx_refln_list_code          4
_shelx_F_calc_maximum      172.39
_exptl_crystal_F_000       936.00
_reflns_d_resolution_high  0.7473

loop_
 _space_group_symop_operation_xyz
 'x, y, z'
 'x, -y, z+1/2'
 'x+1/2, y+1/2, z'
 'x+1/2, -y+1/2, z+1/2'

_cell_length_a     8.3245
_cell_length_b    22.5359
_cell_length_c    13.2580
_cell_angle_alpha  90.000
_cell_angle_beta  108.092
_cell_angle_gamma  90.000

_shelx_F_squared_multiplier     1.000

loop_
 _refln_index_h
 _refln_index_k
 _refln_index_l
 _refln_F_squared_calc
 _refln_F_squared_meas
 _refln_F_squared_sigma
 _refln_observed_status
   5   1 -17        119.81        178.91        21.74 o
   6   2 -17         76.53         80.65        16.03 o
   5   3 -17         29.94         31.76        14.80 o
   6   4 -17         65.21         89.11        19.43 o
   5   5 -17         23.72         28.98        14.80 o
   5   7 -17         44.14         55.50        16.03 o
   4   0 -16        385.46        356.45        28.68 o
   6   0 -16        451.81        422.43        33.61 o
   5   1 -16         44.00         41.55        10.56 o
   7   1 -16         38.92         17.69        12.20 o
   4   2 -16         62.38         67.33        10.57 o
   6   2 -16        105.03         87.86        12.69 o
   5   3 -16         41.69         42.30        10.00 o
   7   3 -16          4.76         -8.33        11.56 o
   4   4 -16          0.03         -9.87        11.72 o
   6   4 -16        236.59        253.77        25.90 o
   5   5 -16        215.74        206.59        21.28 o
   7   5 -16        391.76        377.41        31.14 o
   4   6 -16         38.82         44.40        12.33 o
   6   6 -16         66.14         65.68        18.19 o
   5   7 -16        151.93        118.71        17.27 o
   4   8 -16        171.94        188.40        20.66 o
   6   8 -16         20.99         19.73        13.57 o
   5   9 -16         13.98         12.95        14.49 o
   4  10 -16         82.64        111.62        17.58 o
   6  10 -16        180.91        178.22        23.13 o
   5  11 -16        165.08        152.63        20.97 o
   4  12 -16         61.04         48.72        15.73 o
   3   1 -15         26.57         32.25         9.48 o
   5   1 -15         15.56         24.47         9.22 o
   7   1 -15         33.07         27.44        11.99 o
  -2   2 -15        110.24        105.71         8.78 o
   4   2 -15        306.27        268.94        19.12 o
   6   2 -15        327.70        317.45        20.37 o
   8   2 -15        128.81        114.63        14.84 o
   3   3 -15         69.52         70.61        13.26 o
   5   3 -15        139.00        147.60        13.62 o
   7   3 -15        176.16        201.07        16.24 o
  -2   4 -15         53.45         52.72         6.41 o
   4   4 -15        109.09        117.79        16.65 o
   6   4 -15        348.02        271.63        29.76 o
   8   4 -15         44.45         46.67        12.78 o
   3   5 -15         57.78         64.14        14.49 o
   5   5 -15          1.43         -4.01        12.33 o
   7   5 -15          8.30          9.56        12.95 o
  -2   6 -15        117.94         94.49         7.74 o
   4   6 -15        312.86        282.13        22.51 o
   6   6 -15         84.79         74.62        17.27 o
   8   6 -15        175.72        178.22        22.82 o
   3   7 -15         38.28         51.80        14.18 o
   5   7 -15         11.92          2.16        13.26 o
   7   7 -15         64.95         54.27        15.42 o
   4   8 -15        229.51        224.78        24.05 o
   6   8 -15         76.69         99.59        18.50 o
   3   9 -15         94.78        106.69        15.42 o
   5   9 -15         26.39         32.68        14.49 o
   7   9 -15         47.00         51.49        17.88 o
   4  10 -15         42.84         54.27        13.26 o
   6  10 -15         20.53         14.18        15.42 o
   5  11 -15         11.78        -13.26        13.26 o
   7  11 -15          9.70         30.83        15.11 o
   6  12 -15        231.28        279.05        28.98 o
  -2   0 -14         40.94         33.92        10.48 o
   2   0 -14        139.02        133.20        13.88 o
   4   0 -14        120.78        132.59        16.65 o
   6   0 -14         24.16         20.66        15.42 o
   8   0 -14        130.40        115.94        19.43 o
  -3   1 -14         24.31         14.62         7.55 o
   3   1 -14        357.85        327.14        17.22 o
   5   1 -14        299.21        328.85        17.66 o
   7   1 -14        766.68        701.85        31.04 o
   9   1 -14        113.80        116.47        15.50 o
  -2   2 -14        141.73        122.92        10.12 o
   2   2 -14        183.93        222.32        18.50 o
   4   2 -14         13.77         29.59        11.56 o
   6   2 -14        321.44        337.87        30.83 o
   8   2 -14         85.71         81.45        13.62 o
  -3   3 -14        164.10        132.35        11.09 o
   3   3 -14        171.27        160.39        11.77 o
   5   3 -14          6.69         -7.77         7.77 o
   7   3 -14        595.87        619.82        28.38 o
   9   3 -14        158.80        178.15        17.41 o
  -2   4 -14         87.67         78.57         8.06 o
   2   4 -14         45.83         55.50        12.03 o
   4   4 -14         29.87         35.95         8.56 o
   6   4 -14         76.69         77.68        11.85 o
   8   4 -14          8.87          6.63         9.81 o
  -3   5 -14         61.25         66.37         9.47 o
  -1   5 -14         83.07         84.04        16.19 o
   3   5 -14        229.54        221.08        21.28 o
   5   5 -14         79.80        108.54        15.42 o
   7   5 -14         22.31         20.25        10.49 o
  -2   6 -14         73.88         61.18         7.62 o
   2   6 -14        404.42        385.43        26.21 o
   4   6 -14        187.80        163.42        18.50 o
   6   6 -14        134.04        128.89        17.58 o
   8   6 -14         94.15         96.51        20.66 o
  -3   7 -14          4.02         -3.35         7.06 o
  -1   7 -14         83.93         93.42        16.34 o
   3   7 -14        177.11        157.87        16.96 o
   5   7 -14         31.09         24.98        11.41 o
   7   7 -14         38.72         46.87        14.49 o
  -2   8 -14         37.80         39.89         7.28 o
   2   8 -14         16.95          4.01         9.87 o
   4   8 -14        506.40        514.93        32.68 o
   6   8 -14        127.94         94.66        18.19 o
   8   8 -14         95.18        114.09        20.97 o
  -1   9 -14         33.03         22.26         4.96 o
   5   9 -14        324.16        266.72        24.36 o
   7   9 -14        297.29        254.08        26.21 o
  -2  10 -14         70.55         73.55         8.25 o
   6  10 -14          3.82          8.94        12.64 o
   8  10 -14         30.80         33.92        18.19 o
  -1  11 -14         53.88         45.94         7.09 o
   7  11 -14         60.54         65.06        16.65 o
  -2  12 -14        194.42        171.93        16.50 o
  -1  13 -14         35.05         33.92         7.40 o
  -1  15 -14        177.77        174.52        12.33 o
  -3   1 -13          0.77         -5.55         7.41 o
  -1   1 -13        339.59        353.05        24.52 o
   3   1 -13         36.19         37.21         7.74 o
   5   1 -13         78.35         80.96        10.40 o
   7   1 -13         34.89         21.23        14.34 o
   9   1 -13         12.78         15.82        11.24 o
  -4   2 -13         65.18         65.29        10.24 o
  -2   2 -13         27.21         22.65         6.53 o
   2   2 -13        251.96        263.52        13.95 o
   4   2 -13        111.59        135.74        11.66 o
   6   2 -13        336.97        270.34        19.62 o
   8   2 -13         12.21         -3.84         8.93 o
  -3   3 -13         25.39         16.80         7.20 o
  -1   3 -13        161.42        156.20        10.10 o
   3   3 -13        328.53        350.14        16.89 o
   5   3 -13         43.54         46.03        10.12 o
   7   3 -13         13.13         10.33        10.68 o
   9   3 -13        140.82        113.09        15.81 o
  -4   4 -13        103.91         90.78        10.90 o
  -2   4 -13         92.26         78.62         8.61 o
   2   4 -13        673.07        637.65        32.38 o
   4   4 -13        769.49        759.90        32.53 o
   6   4 -13         59.53         57.28        10.74 o
   8   4 -13        331.86        331.25        29.76 o
  -3   5 -13         28.95         13.54         7.50 o
  -1   5 -13        162.41        150.45        13.84 o
   1   5 -13        104.68        117.48        12.33 o
   3   5 -13        103.33         96.82        13.88 o
   5   5 -13        398.51        382.03        22.66 o
   7   5 -13        134.25        149.96        18.19 o
   9   5 -13          7.89         13.73        11.87 o
  -4   6 -13         66.31         62.63        10.02 o
  -2   6 -13         74.32         85.11        11.41 o
   2   6 -13        240.69        202.89        20.66 o
   4   6 -13        397.13        364.15        26.83 o
   6   6 -13        254.83        274.73        23.74 o
   8   6 -13        166.64        166.81        20.97 o
  -3   7 -13         59.72         47.01         9.10 o
  -1   7 -13        213.23        213.31        12.34 o
   1   7 -13        215.56        218.31        18.50 o
   3   7 -13        765.55        757.29        38.23 o
   5   7 -13         31.39         30.53        13.88 o
   7   7 -13         18.01          7.71        12.64 o
   9   7 -13        120.22        140.91        21.28 o
  -4   8 -13          7.24         11.70         8.89 o
  -2   8 -13        121.12        113.94        12.80 o
   6   8 -13         47.75         50.26        16.03 o
   8   8 -13         57.76         42.86        15.42 o
  -3   9 -13        141.56        124.64        17.11 o
  -1   9 -13        251.75        247.22        18.51 o
   7   9 -13         12.55          2.47        12.33 o
  -2  10 -13        231.93        203.79        12.94 o
   8  10 -13        173.46        148.93        20.97 o
  -3  11 -13         59.14         59.24         9.59 o
  -1  11 -13        145.42        135.91        10.67 o
   7  11 -13         21.55         40.08        14.49 o
  -2  12 -13         35.76         39.43         7.68 o
   0  12 -13         22.33         23.74         7.40 o
   8  12 -13        240.78        156.95        23.74 o
  -1  13 -13         29.88         25.24         4.44 o
  -2  14 -13        203.05        172.68        12.25 o
  -1  15 -13         76.38         70.18         6.59 o
   1  15 -13        409.43        433.22        16.03 o
   7  15 -13         81.74         65.68        14.80 o
   6  16 -13        511.34        542.68        27.44 o
  -1  17 -13          2.76          8.94         8.63 o
   1  17 -13        116.94        112.55         8.63 o
   5  17 -13         55.44         74.93        13.57 o
   1  19 -13         63.13         74.31         8.02 o
   5  19 -13        133.14        122.41        14.49 o
  -4   0 -12        129.49        111.00        16.65 o
  -2   0 -12         45.54         13.88         9.56 o
   2   0 -12       3452.97       3412.75       129.20 o
   4   0 -12       1737.18       1816.76        74.93 o
   6   0 -12         41.31         47.48        15.11 o
   8   0 -12        154.48        120.56        18.50 o
  10   0 -12          7.27         -8.63        14.18 o
  -5   1 -12         98.37         89.13        12.10 o
  -3   1 -12        223.91        190.67        13.95 o
  -1   1 -12        357.22        391.25        24.12 o
   1   1 -12        259.94        247.40        12.31 o
   3   1 -12         23.42         20.60         7.08 o
   5   1 -12        466.53        405.31        28.06 o
   7   1 -12        126.71        117.57        12.81 o
   9   1 -12        216.01        197.67        16.22 o
  -4   2 -12        113.77        105.82        15.57 o
  -2   2 -12         74.06         62.42         7.84 o
   2   2 -12        134.28        158.60        10.71 o
   4   2 -12        600.93        566.99        22.88 o
   6   2 -12        362.86        275.06        18.50 o
   8   2 -12        572.06        555.69        26.38 o
  10   2 -12         13.90         20.30        10.78 o
  -5   3 -12         34.44         23.92         9.55 o
  -3   3 -12        222.58        229.14        14.50 o
  -1   3 -12         36.05         39.11         4.35 o
   1   3 -12        623.66        607.44        29.29 o
   3   3 -12        242.27        243.29        14.59 o
   5   3 -12       1278.61       1112.93        42.86 o
   7   3 -12         27.04         30.22        12.03 o
   9   3 -12         93.79         83.67        13.47 o
  -4   4 -12          6.34          0.14         7.85 o
  -2   4 -12        417.46        408.56        24.67 o
   2   4 -12        383.34        368.16        22.82 o
   4   4 -12        485.42        465.05        34.23 o
   6   4 -12         38.39         19.19        16.80 o
   8   4 -12         28.60         -1.15        10.90 o
  10   4 -12         48.59         60.74        20.97 o
  -5   5 -12          2.86          0.74         9.00 o
  -3   5 -12         12.27         15.62         7.84 o
  -1   5 -12        160.63        153.51        10.89 o
   1   5 -12        443.95        380.19        21.89 o
   3   5 -12        226.26        238.35        20.66 o
   5   5 -12        224.44        224.76        16.97 o
   7   5 -12        284.47        276.24        19.05 o
   9   5 -12         71.37         69.30        12.10 o
  -4   6 -12         42.63         38.98         9.59 o
  -2   6 -12         47.62         31.89         9.71 o
   4   6 -12         94.54         63.83        13.57 o
   6   6 -12        517.70        475.63        24.20 o
   8   6 -12        206.00        186.86        21.28 o
  -3   7 -12        167.16        179.01        13.38 o
  -1   7 -12        440.03        494.98        34.03 o
   5   7 -12         47.15         55.19        12.64 o
   7   7 -12        560.53        566.43        35.15 o
   9   7 -12        169.93        214.92        23.74 o
  -4   8 -12         87.34         98.08        11.34 o
  -2   8 -12        498.41        412.90        21.58 o
   6   8 -12         50.13         38.23        14.80 o
   8   8 -12        415.06        393.75        32.38 o
  -3   9 -12         40.62         26.27         8.17 o
  -1   9 -12        114.79         92.56        14.19 o
   7   9 -12        138.13        151.09        21.28 o
   9   9 -12        172.68        204.12        23.43 o
  -4  10 -12        146.97        150.54        13.16 o
  -2  10 -12        146.03        135.09        11.01 o
   0  10 -12        380.99        378.98        34.60 o
   8  10 -12        217.77        214.92        24.67 o
  -3  11 -12         83.75         85.06        10.97 o
  -1  11 -12        312.70        244.42        12.47 o
   7  11 -12        269.28        250.38        19.12 o
   9  11 -12         48.12         49.95        18.50 o
  -4  12 -12         45.83         56.82        11.41 o
  -2  12 -12        229.31        238.04        19.12 o
   0  12 -12        232.44        250.47        16.62 o
   6  12 -12         28.03         49.95        12.64 o
   8  12 -12         97.60        101.60        11.32 o
  -3  13 -12        238.97        227.09        15.84 o
  -1  13 -12        356.16        375.36        15.72 o
   1  13 -12        151.62        167.43        10.18 o
   5  13 -12        176.77        230.64        18.81 o
   7  13 -12         31.03         69.69        12.33 o
  -2  14 -12         42.41         32.77        11.56 o
   0  14 -12          4.18         13.63         5.40 o
   4  14 -12        431.98        459.12        22.20 o
   6  14 -12        141.45        145.85        16.03 o
   8  14 -12         48.63          9.25        13.26 o
  -3  15 -12         58.16         58.64        10.19 o
  -1  15 -12        189.62        147.38        10.48 o
   1  15 -12         24.67         20.04         5.86 o
   5  15 -12        170.89        143.69        15.11 o
   7  15 -12         44.60         34.23        11.72 o
  -2  16 -12        255.13        213.68        18.50 o
   0  16 -12        116.01        115.01        11.41 o
   2  16 -12        165.61        165.58         8.33 o
   4  16 -12         71.22         67.22        10.79 o
   6  16 -12         36.21         49.03        13.26 o
  -1  17 -12         15.01         14.02         5.70 o
   1  17 -12         78.54         75.54         7.71 o
   3  17 -12        317.30        337.94        20.04 o
   5  17 -12        567.70        620.70        29.91 o
   7  17 -12        329.11        351.20        23.43 o
  -2  18 -12         59.83         60.07         9.03 o
   0  18 -12         21.57         11.41         7.09 o
   2  18 -12        508.38        592.64        19.12 o
   4  18 -12        182.35        181.61        16.03 o
   6  18 -12         51.33         34.23        11.41 o
  -1  19 -12         57.82         46.67         7.07 o
   1  19 -12         91.67         97.13         8.63 o
   3  19 -12         31.93         36.69        10.79 o
   5  19 -12         17.73         -6.48         9.25 o
   0  20 -12         58.04         42.55         8.63 o
   2  20 -12        219.68        259.63        11.41 o
   4  20 -12         12.34         13.88         9.25 o
   2  22 -12        106.08        129.20         9.56 o
  -5   1 -11        276.81        224.75        16.35 o
  -3   1 -11         49.76         30.62         5.13 o
  -1   1 -11         33.02         26.45         4.22 o
   1   1 -11       1424.10       1576.60        41.96 o
   3   1 -11        936.85        906.85        60.44 o
   5   1 -11         17.51          6.86        15.57 o
   7   1 -11         11.62         24.06         9.09 o
   9   1 -11        123.05        129.60        15.04 o
  -6   2 -11        158.32        199.05        26.21 o
  -4   2 -11        575.68        563.96        18.90 o
  -2   2 -11        120.96         99.50         6.83 o
   0   2 -11       2043.65       1947.32        81.66 o
   2   2 -11       2943.89       2990.95        80.02 o
   4   2 -11       1607.30       1491.37        45.56 o
   6   2 -11        606.69        561.56        24.53 o
   8   2 -11         34.85         38.27        11.56 o
  10   2 -11        299.16        350.41        35.15 o
  -5   3 -11         66.90         66.05        10.75 o
  -3   3 -11        385.30        400.47        12.45 o
  -1   3 -11        769.73        807.59        39.53 o
   1   3 -11        215.48        243.90        16.34 o
   3   3 -11         71.88         71.12         8.48 o
   5   3 -11         52.31         45.76         8.81 o
   7   3 -11        388.91        359.52        19.39 o
   9   3 -11        228.33        213.12        17.21 o
  -4   4 -11         18.18         16.90         9.05 o
  -2   4 -11        144.15        120.16         8.68 o
   0   4 -11        235.41        223.31         9.33 o
   2   4 -11        643.01        595.41        29.29 o
   4   4 -11        403.51        383.92        18.97 o
   6   4 -11        873.89        881.63        32.00 o
   8   4 -11        465.39        460.78        23.52 o
  10   4 -11         81.01         87.12        13.19 o
  -5   5 -11         65.86         57.54        11.21 o
  -3   5 -11         75.89         52.92         8.71 o
  -1   5 -11        118.47        121.17         7.52 o
   3   5 -11        340.02        332.09        22.51 o
   5   5 -11         61.95         44.74        10.33 o
   7   5 -11         25.12          6.71         9.03 o
   9   5 -11        173.83        219.83        22.51 o
  -4   6 -11         41.30         44.69         9.26 o
  -2   6 -11        491.33        482.25        28.98 o
   0   6 -11        317.60        291.67        38.54 o
   6   6 -11        183.57        192.68        14.28 o
   8   6 -11         86.91         97.15        12.64 o
  10   6 -11          1.35          2.78        13.88 o
  -5   7 -11         77.63         80.88        11.88 o
  -3   7 -11          4.33          0.15         7.20 o
  -1   7 -11        812.87        748.55        20.32 o
   7   7 -11         47.58         16.34        11.72 o
   9   7 -11         51.63         58.89        15.73 o
  -4   8 -11        295.25        275.04        17.54 o
  -2   8 -11        487.76        434.82        18.28 o
   0   8 -11        117.48        124.60         6.97 o
   8   8 -11         78.56         45.63        16.65 o
  -5   9 -11          5.54          2.10         9.44 o
  -3   9 -11         47.03         52.98         9.15 o
  -1   9 -11         38.17         42.26         4.82 o
   7   9 -11        102.12         88.58        13.26 o
   9   9 -11         78.16         74.61        11.15 o
  -4  10 -11        354.64        373.03        19.72 o
  -2  10 -11          5.06         -4.41         7.02 o
   0  10 -11        323.96        310.65        24.70 o
   6  10 -11        181.86        153.86        15.11 o
   8  10 -11        190.31        168.84        12.94 o
  -5  11 -11         36.59         35.58        12.49 o
  -3  11 -11        409.36        437.94        20.26 o
  -1  11 -11         73.73         50.65         6.89 o
   1  11 -11        890.96        790.59        24.36 o
   5  11 -11        241.09        240.51        16.96 o
   7  11 -11        331.83        307.42        20.04 o
   9  11 -11         43.96         37.41         9.85 o
  -4  12 -11         15.92          9.53         8.95 o
  -2  12 -11         47.35         43.43         8.07 o
   0  12 -11          7.17          6.20         2.58 o
   4  12 -11         97.07         80.17        11.72 o
   6  12 -11          0.96         -0.62         8.33 o
   8  12 -11          0.76         17.58        12.64 o
  -3  13 -11        236.75        224.57        15.28 o
  -1  13 -11         68.91         65.85         7.72 o
   1  13 -11          7.13         10.79         5.24 o
   3  13 -11        210.19        209.67        16.03 o
   5  13 -11        238.23        230.33        18.81 o
   7  13 -11        660.25        695.93        31.14 o
   9  13 -11          3.93          3.39        13.72 o
  -4  14 -11          7.79         16.66         9.25 o
  -2  14 -11        111.70        106.80         9.61 o
   0  14 -11        240.42        215.23        16.16 o
   2  14 -11        108.63        118.71         6.78 o
   4  14 -11         43.23         51.49         9.56 o
   6  14 -11        734.09        770.55        32.68 o
   8  14 -11         71.79         46.56        14.49 o
  -3  15 -11        133.66        125.44        11.75 o
  -1  15 -11        277.00        270.61        13.61 o
   1  15 -11        175.81        161.88        10.48 o
   3  15 -11        146.87        155.10        12.33 o
   5  15 -11        174.24        216.77        18.81 o
   7  15 -11         40.83         27.44        11.10 o
  -2  16 -11         18.76         12.12         7.02 o
   0  16 -11        159.00        151.52         8.33 o
   2  16 -11        694.26        646.09        24.36 o
   4  16 -11          9.93          6.78         9.87 o
   6  16 -11        121.47        141.84        14.80 o
   8  16 -11        206.34        206.28        18.19 o
  -3  17 -11        190.51        173.53        13.73 o
  -1  17 -11         24.52         18.00         8.48 o
   3  17 -11         82.79         81.40        11.72 o
   5  17 -11         43.63         59.20        12.64 o
   7  17 -11        116.70        119.33        16.34 o
  -2  18 -11        289.50        291.38        23.74 o
   0  18 -11        126.53        131.87        15.46 o
   2  18 -11         70.93         66.70         9.87 o
   4  18 -11         39.50         31.14         9.56 o
   6  18 -11         92.56         97.44        15.11 o
  -1  19 -11         54.00         51.12         7.85 o
   3  19 -11        291.99        307.42        18.50 o
   5  19 -11        143.52        129.50        14.18 o
   7  19 -11         13.52         21.58        11.41 o
  -2  20 -11         17.22          8.50         7.50 o
   0  20 -11        205.07        182.54        16.96 o
   2  20 -11        292.91        279.98        12.64 o
   4  20 -11         22.74         25.28        11.10 o
   6  20 -11         36.05         39.16        13.88 o
  -1  21 -11         76.17         80.58        10.79 o
   3  21 -11        185.33        229.09        11.72 o
   5  21 -11         33.89         40.70        11.10 o
   0  22 -11         68.15         67.53        11.10 o
   2  22 -11          4.72          7.71         6.17 o
   4  22 -11        178.62        174.21        16.65 o
   3  23 -11         99.78         99.74         6.07 o
  -6   0 -10         30.52         17.74        16.19 o
  -4   0 -10        158.37        163.81        27.91 o
  -2   0 -10        155.64        141.57        10.19 o
   0   0 -10       1307.15       1367.20        29.98 o
   2   0 -10         78.11         72.66         5.36 o
   4   0 -10        434.26        431.99        26.52 o
   6   0 -10         94.66        138.45        16.03 o
   8   0 -10        779.99        753.90        41.63 o
  10   0 -10          8.46         32.68        17.58 o
  -5   1 -10        110.08        101.92         7.37 o
  -3   1 -10        110.95        121.72        10.68 o
  -1   1 -10        121.61        137.99         7.10 o
   1   1 -10        175.35        151.50         6.09 o
   3   1 -10        397.51        388.72        14.37 o
   5   1 -10       1354.93       1439.42        65.68 o
   7   1 -10         41.89         52.57         9.66 o
   9   1 -10         56.17         71.62        11.66 o
  -6   2 -10          2.21          1.50         5.72 o
  -4   2 -10         52.08         41.25         5.84 o
  -2   2 -10        141.93        136.46         7.11 o
   0   2 -10         64.39         55.59         2.56 o
   2   2 -10        112.77        101.31         5.16 o
   4   2 -10        302.77        322.38        15.36 o
   6   2 -10        349.29        330.01        17.60 o
   8   2 -10        204.72        163.84        13.72 o
  10   2 -10         52.28         71.19        23.43 o
  -5   3 -10        309.79        330.65        12.33 o
  -3   3 -10        677.23        665.86        16.34 o
  -1   3 -10        559.24        550.71        13.87 o
   1   3 -10       2706.65       2669.70        55.44 o
   3   3 -10         77.10         63.82         5.38 o
   5   3 -10        889.27        899.58        42.24 o
   7   3 -10        244.00        217.25        15.04 o
   9   3 -10        206.97        189.18        16.19 o
  -6   4 -10         62.18         65.13         7.23 o
  -4   4 -10         59.41         64.14         6.50 o
  -2   4 -10         93.69         76.18        10.55 o
   0   4 -10        490.42        509.81        15.67 o
   2   4 -10        488.85        474.66        11.83 o
   4   4 -10        143.59        157.43        11.56 o
   6   4 -10         12.25         18.02        12.95 o
   8   4 -10        315.57        368.94        20.04 o
  10   4 -10        137.68        141.94        15.63 o
  -5   5 -10         41.33         39.20         6.70 o
  -3   5 -10        370.90        387.86        11.86 o
  -1   5 -10        154.38        152.95         5.35 o
   1   5 -10        795.74        830.95        22.02 o
   3   5 -10        164.85        152.30         7.26 o
   5   5 -10       3153.54       3061.91        83.36 o
   7   5 -10        206.85        221.21        15.44 o
   9   5 -10         58.21         47.55        11.62 o
  -6   6 -10        161.44        191.81        14.33 o
  -4   6 -10        209.43        228.20        10.28 o
  -2   6 -10        327.84        268.87        10.33 o
   0   6 -10        497.79        516.26        16.56 o
   2   6 -10       1387.79       1400.37        33.68 o
   6   6 -10        450.26        461.49        21.03 o
   8   6 -10        106.43         95.58        11.87 o
  10   6 -10         56.24        107.00        20.97 o
  -5   7 -10        149.42        147.18         8.49 o
  -3   7 -10        365.90        388.03        15.40 o
  -1   7 -10        484.51        456.28         9.87 o
   1   7 -10        894.04        860.16        22.57 o
   5   7 -10        172.04        213.68        16.96 o
   7   7 -10         91.52         87.53         9.39 o
   9   7 -10         36.38         58.28        17.88 o
  -6   8 -10         66.63         93.67        19.32 o
  -4   8 -10         34.77         48.09         8.37 o
  -2   8 -10        123.51        117.22         6.68 o
   0   8 -10        187.91        220.21         5.97 o
   4   8 -10        298.99        260.86        17.27 o
   6   8 -10        201.64        223.55        16.34 o
   8   8 -10        278.49        261.00        15.51 o
  10   8 -10        410.70        436.92        36.08 o
  -5   9 -10         41.75         47.16         6.72 o
  -3   9 -10         88.02         83.46         6.48 o
  -1   9 -10        122.12        127.17         5.79 o
   1   9 -10        114.42        151.36         6.50 o
   5   9 -10        221.76        211.52        15.42 o
   7   9 -10          8.12         23.13        11.10 o
   9   9 -10         93.53         73.19        14.34 o
  -4  10 -10        226.71        231.45        10.83 o
  -2  10 -10        348.60        300.59        10.46 o
   0  10 -10         11.83         10.58         2.73 o
   4  10 -10        403.17        394.99        19.73 o
   6  10 -10        602.83        598.80        26.83 o
   8  10 -10        146.49        153.70        14.80 o
  -5  11 -10        243.20        243.67        12.99 o
  -3  11 -10         42.19         37.95         6.40 o
  -1  11 -10        176.50        180.11         7.19 o
   1  11 -10        362.31        352.75        13.57 o
   3  11 -10        168.73        172.06        13.26 o
   5  11 -10        265.25        304.34        18.19 o
   7  11 -10        137.28        122.41        13.57 o
   9  11 -10        139.35        107.01        15.57 o
  -4  12 -10         59.11         81.37         9.08 o
  -2  12 -10        293.19        233.31        14.80 o
   0  12 -10        833.69        831.65        30.99 o
   2  12 -10         19.84         21.19         4.01 o
   4  12 -10        663.85        662.94        27.13 o
   6  12 -10        219.15        197.65        16.65 o
   8  12 -10        317.90        280.28        22.51 o
  -5  13 -10         58.12         74.88        10.90 o
  -3  13 -10         18.19         14.75         8.21 o
  -1  13 -10        399.94        350.64        15.90 o
   1  13 -10        122.74        129.20         9.25 o
   3  13 -10        147.86         88.19        10.79 o
   5  13 -10        107.01        138.75        13.88 o
   7  13 -10        287.76        265.18        19.43 o
   9  13 -10        187.73        215.94        14.89 o
  -4  14 -10         56.90         52.74        10.62 o
  -2  14 -10        100.62        109.38         9.97 o
   0  14 -10         47.09         61.71         4.19 o
   2  14 -10        862.99        870.10        19.63 o
   4  14 -10        156.21        158.80        13.88 o
   6  14 -10          5.67         16.34         9.56 o
   8  14 -10        115.06        125.50        16.34 o
  -3  15 -10        172.62        163.82        13.63 o
  -1  15 -10        257.04        222.99        12.94 o
   1  15 -10         55.71         54.87         3.57 o
   3  15 -10        273.91        247.60        15.73 o
   5  15 -10        164.51        152.32        15.11 o
   7  15 -10        112.59        130.12        14.49 o
  -4  16 -10         41.85         48.77        10.75 o
  -2  16 -10         16.78         23.77         8.16 o
   0  16 -10        149.66        143.87         8.08 o
   2  16 -10        199.99        222.37         8.72 o
   4  16 -10        458.20        411.33        21.58 o
   6  16 -10         27.89         28.06        12.03 o
   8  16 -10         22.63         23.74        11.41 o
  -3  17 -10        220.63        248.52        24.36 o
  -1  17 -10         81.09         58.43         8.15 o
   1  17 -10         65.08         60.71         5.03 o
   3  17 -10         86.41         87.76         4.69 o
   5  17 -10        430.42        429.21        24.67 o
   7  17 -10        197.34        162.81        16.03 o
  -4  18 -10         45.69         57.36        10.09 o
  -2  18 -10        168.05        156.63        17.88 o
   0  18 -10        241.77        224.85        11.92 o
   2  18 -10        101.70        104.22         6.81 o
   4  18 -10        500.24        517.71        25.59 o
   6  18 -10        378.98        383.58        23.13 o
  -3  19 -10         19.59         16.07         8.87 o
  -1  19 -10        232.38        248.22        21.58 o
   1  19 -10         13.04          3.26         3.93 o
   3  19 -10         75.41         76.03         6.32 o
   5  19 -10        578.70        590.48        28.98 o
   7  19 -10        114.33        120.25        15.11 o
  -2  20 -10         17.85          9.91         8.79 o
   0  20 -10         99.79         98.06         8.69 o
   2  20 -10         40.69         51.66         5.64 o
   4  20 -10         71.28         54.27        10.48 o
   6  20 -10         78.06         94.35        13.57 o
  -1  21 -10         88.07         91.99        10.95 o
   1  21 -10        202.12        178.84        14.18 o
   3  21 -10         41.89         28.66         4.11 o
   5  21 -10         27.36         10.79        11.72 o
  -2  22 -10         70.71         70.73        10.00 o
   0  22 -10         45.00         49.94         6.88 o
   2  22 -10        171.77        135.67        10.79 o
   4  22 -10         87.91        102.99        13.88 o
  -1  23 -10        138.09        138.96        16.96 o
   1  23 -10         75.21         59.20         9.25 o
   3  23 -10        305.50        315.45        10.95 o
   5  23 -10        151.74        158.18        17.27 o
   0  24 -10         54.21         42.03         6.90 o
   4  24 -10         22.89         22.20        12.03 o
  -7   1  -9         23.63         35.37        13.88 o
  -5   1  -9        118.03         98.27         7.10 o
  -3   1  -9        157.14        164.40         7.63 o
  -1   1  -9        124.31        128.89         5.15 o
   1   1  -9       1370.40       1471.75        26.52 o
   3   1  -9        937.84        912.85        28.89 o
   5   1  -9        326.11        278.10        15.04 o
   7   1  -9         84.86         69.01         9.47 o
   9   1  -9         74.49         71.84        11.23 o
  -6   2  -9        283.80        328.40        12.34 o
  -4   2  -9        685.64        646.92        16.46 o
  -2   2  -9        324.84        364.23         8.63 o
   0   2  -9        121.32        116.12         3.79 o
   2   2  -9       1081.70       1078.66        19.98 o
   4   2  -9        400.57        351.77        15.91 o
   6   2  -9        411.41        361.08        17.54 o
   8   2  -9        181.11        165.41        17.27 o
  10   2  -9        433.07        423.23        24.37 o
  -7   3  -9         39.27         43.46         9.15 o
  -5   3  -9         27.27         21.41         5.52 o
  -3   3  -9        273.28        282.85         9.92 o
  -1   3  -9       1385.71       1419.27        32.87 o
   1   3  -9        992.89       1050.36        22.24 o
   3   3  -9         40.03         24.55         6.29 o
   5   3  -9        129.46        117.61         9.59 o
   7   3  -9        135.25        123.19        11.23 o
   9   3  -9        576.44        615.78        39.16 o
  -6   4  -9         88.33        101.90         9.26 o
  -4   4  -9        266.91        250.58         9.93 o
  -2   4  -9        416.16        386.98         8.91 o
   0   4  -9        169.87        165.24         4.73 o
   2   4  -9        937.08        906.34        19.16 o
   4   4  -9        134.78        126.42        13.57 o
   6   4  -9        409.10        477.55        32.38 o
   8   4  -9        502.53        460.59        22.51 o
  10   4  -9        322.97        326.29        22.78 o
  -7   5  -9         43.86         38.71         8.94 o
  -5   5  -9         41.81         37.88         5.84 o
  -3   5  -9        884.95        772.64        17.72 o
  -1   5  -9        145.35        151.26         9.51 o
   1   5  -9        428.72        439.70        14.34 o
   3   5  -9        385.76        435.48        13.63 o
   5   5  -9         45.87         53.04        11.72 o
   7   5  -9        347.70        315.04        12.79 o
   9   5  -9         36.19         21.50        12.03 o
  -6   6  -9         35.96         40.38         6.42 o
  -4   6  -9        367.44        348.42        11.93 o
  -2   6  -9        127.22        113.37         4.97 o
   0   6  -9        152.63        153.95         4.21 o
   2   6  -9        385.73        414.71        11.88 o
   4   6  -9        498.95        445.88        16.25 o
   6   6  -9        560.07        582.30        20.31 o
   8   6  -9         90.62         82.55         8.28 o
  10   6  -9         36.91         24.67        14.80 o
  -5   7  -9         17.59         14.04         5.73 o
  -3   7  -9        250.44        296.08        10.11 o
  -1   7  -9       1814.65       1808.16        27.34 o
   1   7  -9        180.06        149.83         5.50 o
   3   7  -9        207.78        219.85        10.48 o
   5   7  -9        527.20        507.53        22.20 o
   7   7  -9         95.29         96.97         9.19 o
   9   7  -9        171.17        175.77        12.58 o
  -6   8  -9         58.47         51.79         7.43 o
  -4   8  -9        190.84        185.71         9.66 o
  -2   8  -9        604.73        600.04        16.33 o
   0   8  -9         45.42         40.58         2.66 o
   2   8  -9        718.86        697.14        18.64 o
   4   8  -9       1346.05       1254.96        41.32 o
   6   8  -9        356.15        376.80        21.58 o
   8   8  -9         61.50         58.63        18.65 o
  10   8  -9         37.49         41.90        25.90 o
  -5   9  -9        373.25        365.65        12.82 o
  -3   9  -9        463.39        426.01        12.44 o
  -1   9  -9        370.17        378.15         8.09 o
   1   9  -9        101.35        100.81         4.61 o
   3   9  -9        281.74        301.79        10.74 o
   5   9  -9         69.68         68.76         9.87 o
   7   9  -9        268.59        251.92        18.19 o
   9   9  -9        159.62        141.77        13.03 o
  -6  10  -9        304.61        323.92        12.76 o
  -4  10  -9        271.03        266.52        10.47 o
  -2  10  -9        524.24        520.17        15.23 o
   0  10  -9        839.63        745.11        21.89 o
   2  10  -9        244.16        253.12         6.41 o
   4  10  -9        959.32        954.02        34.84 o
   6  10  -9         23.09          9.87         9.87 o
   8  10  -9        166.64        137.83        14.49 o
  10  10  -9         92.38         84.34        10.96 o
  -5  11  -9         13.95         12.79         6.04 o
  -3  11  -9         79.86         79.62         6.25 o
  -1  11  -9       1098.58       1186.74        21.72 o
   1  11  -9        420.75        422.45        16.56 o
   3  11  -9       2760.14       2739.63        83.56 o
   5  11  -9         13.33          3.08         7.40 o
   7  11  -9        110.20        101.14        12.33 o
   9  11  -9        162.33        146.32        18.81 o
  -6  12  -9          1.82          0.67         6.52 o
  -4  12  -9        181.15        160.09         8.57 o
  -2  12  -9        268.35        274.90        10.04 o
   0  12  -9        139.99        147.62         6.84 o
   2  12  -9        696.16        708.06        16.80 o
   4  12  -9         85.66         76.78        11.10 o
   6  12  -9        942.62        951.55        36.38 o
   8  12  -9        311.01        296.93        20.66 o
  -5  13  -9        131.82        132.00         8.26 o
  -3  13  -9        360.81        362.60        13.65 o
  -1  13  -9        259.40        242.96         9.05 o
   1  13  -9       1153.49       1167.02        44.58 o
   3  13  -9        345.14        330.24        18.81 o
   5  13  -9        625.00        571.98        26.52 o
   7  13  -9        474.03        473.00        26.21 o
   9  13  -9        221.25        197.34        17.58 o
  -4  14  -9         90.90         93.41         8.00 o
  -2  14  -9        432.90        394.40        13.91 o
   0  14  -9        553.98        521.39        10.91 o
   2  14  -9         92.52         75.27         6.01 o
   4  14  -9         17.99         24.98         8.02 o
   6  14  -9        159.07        156.95        14.49 o
   8  14  -9        347.85        331.78        21.89 o
  -5  15  -9        125.10        139.72        12.49 o
  -3  15  -9         34.29         25.08         6.34 o
  -1  15  -9        271.44        284.18        11.73 o
   1  15  -9        727.74        730.68        26.72 o
   3  15  -9        246.93        266.81         7.81 o
   5  15  -9        374.88        338.25        21.28 o
   7  15  -9        133.11        136.29        16.03 o
   9  15  -9         92.30        107.30        16.96 o
  -4  16  -9        144.58        156.25        12.34 o
  -2  16  -9        143.79        149.39         9.21 o
   0  16  -9         12.65         12.48         3.11 o
   2  16  -9         67.23         47.81         4.73 o
   4  16  -9        170.36        172.36        14.80 o
   6  16  -9        374.07        392.52        22.51 o
   8  16  -9        149.52        168.36        16.65 o
  -5  17  -9         76.73        101.45        16.34 o
  -3  17  -9        319.81        334.38        18.00 o
  -1  17  -9        118.80        127.24        10.57 o
   1  17  -9         77.57         84.56         6.90 o
   3  17  -9        178.85        183.44         7.55 o
   5  17  -9        164.28        171.13        14.49 o
   7  17  -9          2.23          4.01         9.87 o
  -4  18  -9          1.63         -2.76         8.71 o
  -2  18  -9        214.38        213.21        14.53 o
   0  18  -9        140.55        147.58        10.30 o
   2  18  -9        291.64        307.68        24.36 o
   4  18  -9         93.28        111.93        12.03 o
   6  18  -9        772.04        735.40        33.61 o
   8  18  -9         44.32         69.99        13.88 o
  -3  19  -9        313.20        296.93        27.13 o
  -1  19  -9        354.53        370.15        16.90 o
   1  19  -9         42.94         44.30         5.28 o
   3  19  -9         51.97         62.19         5.39 o
   5  19  -9        104.42        111.00        14.49 o
   7  19  -9         70.64         62.29        12.64 o
  -2  20  -9         47.32         33.64         9.25 o
   0  20  -9        255.40        257.83        13.34 o
   2  20  -9        508.67        528.70        15.19 o
   4  20  -9        195.65        229.72        16.96 o
   6  20  -9         15.57         -8.63        12.03 o
  -3  21  -9         72.16         69.74        10.57 o
  -1  21  -9        339.99        355.95        17.38 o
   1  21  -9        192.88        169.59        16.03 o
   3  21  -9        497.94        576.02        15.32 o
   5  21  -9        253.64        264.87        21.58 o
   7  21  -9         96.28         71.54        14.18 o
  -2  22  -9        151.02        137.61        11.98 o
   0  22  -9        266.42        276.58        18.19 o
   2  22  -9         81.10         81.85         6.88 o
   4  22  -9         36.68         36.44         3.23 o
   6  22  -9         53.68         70.30        15.11 o
  -1  23  -9         28.45         30.40         8.34 o
   1  23  -9         38.83         33.61        10.48 o
   3  23  -9        242.61        228.76        10.07 o
   5  23  -9          2.42         -1.54         9.56 o
   0  24  -9         77.02         75.17         8.43 o
   2  24  -9        505.11        582.15        26.83 o
   4  24  -9        344.86        360.85        11.00 o
   1  25  -9        116.77        110.70        13.57 o
   3  25  -9        303.09        325.47        12.03 o
  -6   0  -8       1341.04       1304.86        39.69 o
  -4   0  -8        216.17        234.36        13.30 o
  -2   0  -8        751.71        755.28        19.60 o
   0   0  -8        231.16        244.00        11.30 o
   2   0  -8       1185.64       1192.74        31.19 o
   4   0  -8       2767.47       2638.80       101.14 o
   8   0  -8       1072.88       1060.09        53.34 o
  10   0  -8        635.89        619.77        39.78 o
  -7   1  -8         54.32         54.75         9.16 o
  -5   1  -8        869.63        818.39        19.30 o
  -3   1  -8        192.64        184.78         7.84 o
  -1   1  -8       1459.03       1542.84        22.34 o
   1   1  -8       1080.03       1244.85        30.89 o
   3   1  -8       1415.32       1275.30        38.37 o
   5   1  -8        805.19        854.38        27.11 o
   7   1  -8        329.64        354.27        23.28 o
   9   1  -8        221.68        178.49        14.92 o
  -6   2  -8         81.62         96.45         7.28 o
  -4   2  -8        606.76        608.40        15.17 o
  -2   2  -8        333.65        321.22         6.77 o
   0   2  -8        760.54        754.78        17.04 o
   2   2  -8       2712.49       2825.15        63.02 o
   4   2  -8       1150.38       1295.63        37.06 o
   6   2  -8        379.95        316.05        21.28 o
   8   2  -8        381.76        347.13        19.18 o
  10   2  -8        105.59         70.04        12.06 o
  -7   3  -8          1.79          2.13         8.00 o
  -5   3  -8        624.52        606.51        16.15 o
  -3   3  -8        474.72        404.33        11.24 o
  -1   3  -8        397.76        375.89         8.18 o
   1   3  -8       3487.56       3616.28        69.32 o
   3   3  -8       1458.77       1437.99       152.78 o
   5   3  -8          7.86          2.31         5.67 o
   7   3  -8        143.89        116.05        10.79 o
   9   3  -8        451.25        452.42        23.50 o
  -6   4  -8         10.16         10.33         5.73 o
  -4   4  -8         37.12         32.98         5.19 o
  -2   4  -8        212.55        213.55         5.73 o
   0   4  -8         84.84         99.07         3.36 o
   2   4  -8       2375.31       2428.20        46.50 o
   4   4  -8       2006.38       1964.15        77.70 o
   6   4  -8         39.67         23.03         7.65 o
   8   4  -8        609.94        690.63        20.28 o
  10   4  -8         69.28         85.53        17.42 o
  -7   5  -8         78.66         95.66        15.73 o
  -5   5  -8        210.56        196.47         9.89 o
  -3   5  -8       1600.10       1571.76        30.78 o
  -1   5  -8        202.12        198.10         6.28 o
   1   5  -8        622.99        600.31        16.12 o
   3   5  -8         36.19         27.53         3.16 o
   5   5  -8        414.54        429.63        15.80 o
   7   5  -8        607.30        634.50        18.15 o
   9   5  -8        242.79        247.16        12.71 o
  -6   6  -8        187.91        207.11        10.28 o
  -4   6  -8        289.42        279.61        10.19 o
  -2   6  -8         47.55         51.40         3.65 o
   0   6  -8       1189.71       1193.51        26.11 o
   2   6  -8        221.24        201.79         8.94 o
   4   6  -8        474.70        461.76        15.76 o
   6   6  -8       3871.71       3827.47        88.98 o
   8   6  -8        253.45        245.30        47.48 o
  10   6  -8        208.44        206.81        13.84 o
  -7   7  -8        476.15        514.58        20.60 o
  -5   7  -8        138.34        157.22         8.01 o
  -3   7  -8        127.91        110.40         6.43 o
  -1   7  -8        871.33        808.30        24.87 o
   1   7  -8       2259.33       2287.98        40.06 o
   3   7  -8        992.45        967.97        22.89 o
   5   7  -8        208.38        246.67        15.11 o
   7   7  -8        248.67        242.28        13.34 o
   9   7  -8         52.15         50.30         9.06 o
  -6   8  -8        225.65        265.44        12.59 o
  -4   8  -8        192.20        191.66         8.90 o
  -2   8  -8        699.92        683.25        13.01 o
   0   8  -8        189.39        187.21         4.61 o
   2   8  -8        564.40        625.74        13.46 o
   4   8  -8        123.35        100.09         5.04 o
   6   8  -8        532.32        490.57        22.82 o
   8   8  -8         71.06         65.84         8.81 o
  10   8  -8          1.34         -5.34         9.46 o
  -7   9  -8         37.55         31.91         8.72 o
  -5   9  -8        207.10        234.06        10.68 o
  -3   9  -8        833.45        783.71        17.80 o
  -1   9  -8         91.70         82.79         3.69 o
   1   9  -8        277.34        245.45         8.50 o
   3   9  -8        344.40        320.54        10.66 o
   5   9  -8        594.64        551.32        23.43 o
   7   9  -8        117.59        102.68        12.03 o
   9   9  -8        122.61        121.68        17.27 o
  -6  10  -8         45.61         58.98         7.41 o
  -4  10  -8        170.88        142.21         7.51 o
  -2  10  -8        711.36        683.77        15.73 o
   0  10  -8        108.22         94.63         3.58 o
   2  10  -8        124.04         79.10         3.34 o
   4  10  -8         15.10         13.88         6.78 o
   6  10  -8        553.36        555.64        24.67 o
   8  10  -8         42.08         57.97        11.10 o
  10  10  -8         84.35         96.04        18.50 o
  -5  11  -8         85.53         81.49         7.19 o
  -3  11  -8        208.00        227.33        11.84 o
  -1  11  -8        717.24        689.51        12.05 o
   1  11  -8       1384.02       1329.46        22.78 o
   3  11  -8       1120.33       1088.97        26.49 o
   5  11  -8        590.43        586.16        24.98 o
   7  11  -8        164.92        144.00        14.80 o
   9  11  -8         78.52        104.78        20.04 o
  -6  12  -8        230.94        262.12        12.81 o
  -4  12  -8         64.63         49.39         5.94 o
  -2  12  -8        960.51        941.19        20.64 o
   0  12  -8        271.91        231.57         5.40 o
   2  12  -8         22.10         21.43         2.80 o
   4  12  -8          1.18         -4.32         6.48 o
   6  12  -8        286.95        307.11        18.81 o
   8  12  -8        567.46        539.91        26.52 o
  -5  13  -8        597.38        664.71        17.78 o
  -3  13  -8          1.56         -0.45         4.43 o
  -1  13  -8       1066.35       1013.61        17.83 o
   1  13  -8        659.59        651.57        15.30 o
   3  13  -8        290.98        256.96         8.33 o
   5  13  -8        875.91        815.26        32.68 o
   7  13  -8        515.79        488.11        24.98 o
   9  13  -8         78.42         69.69        14.80 o
  -6  14  -8        222.47        234.78        12.64 o
  -4  14  -8         56.41         67.08         6.47 o
  -2  14  -8        145.72        125.04         7.22 o
   0  14  -8        772.43        762.36        12.46 o
   2  14  -8        276.19        257.01         8.54 o
   4  14  -8       1057.11       1063.48        37.62 o
   6  14  -8        556.18        609.90        27.75 o
   8  14  -8        240.29        261.17        19.73 o
  -5  15  -8         61.56         76.29         7.36 o
  -3  15  -8          1.85          1.73         5.70 o
  -1  15  -8        191.05        200.90         8.19 o
   1  15  -8         85.49         79.57         3.60 o
   3  15  -8       1183.63       1248.69        27.04 o
   5  15  -8        233.24        216.15        18.50 o
   7  15  -8         16.36         10.79         9.56 o
   9  15  -8         27.96         45.33        12.33 o
  -4  16  -8         90.55         92.02         7.53 o
  -2  16  -8         51.91         45.44         5.45 o
   0  16  -8          8.52         11.41         2.86 o
   2  16  -8         38.24         30.14         5.36 o
   4  16  -8        293.54        258.08        16.96 o
   6  16  -8        152.11        125.50        13.57 o
   8  16  -8         69.62         69.07        12.64 o
  -5  17  -8         70.12         75.54         7.61 o
  -3  17  -8        180.43        195.37         9.61 o
  -1  17  -8        220.37        211.94        10.06 o
   1  17  -8        290.89        299.62         6.92 o
   3  17  -8        812.64        859.08        19.93 o
   5  17  -8         43.25         42.86        10.18 o
   7  17  -8         47.24         41.63        11.41 o
  -4  18  -8        242.55        269.64        13.69 o
  -2  18  -8        120.79        121.85        10.16 o
   0  18  -8        112.17         87.62         5.78 o
   2  18  -8        293.68        298.81        13.75 o
   4  18  -8         11.59         11.81         2.37 o
   6  18  -8        393.22        464.06        24.67 o
   8  18  -8         55.78         59.82        12.95 o
  -5  19  -8         40.28         35.80         7.92 o
  -3  19  -8        144.64        151.97        10.01 o
  -1  19  -8        485.57        439.24        19.25 o
   1  19  -8        289.75        303.36        11.90 o
   3  19  -8         68.28         77.23        15.57 o
   5  19  -8        208.39        210.91        17.58 o
   7  19  -8          7.01         -4.01        10.18 o
  -4  20  -8         25.34         23.99         9.70 o
  -2  20  -8        786.12        728.62        40.70 o
   0  20  -8        682.37        660.36        24.22 o
   2  20  -8        297.06        297.59        14.82 o
   4  20  -8        134.50        142.20         9.71 o
   6  20  -8        326.55        345.04        22.51 o
  -3  21  -8        110.10        120.31        12.69 o
  -1  21  -8        107.30        120.22        10.49 o
   1  21  -8         21.91         14.81         4.41 o
   3  21  -8         13.41          6.25         8.63 o
   5  21  -8         27.36         31.76        10.48 o
   7  21  -8        311.62        292.62        22.20 o
  -2  22  -8        464.44        525.22        23.08 o
   0  22  -8        374.15        385.87        17.38 o
   2  22  -8         61.58         42.04         6.09 o
   4  22  -8         97.44        108.67         7.55 o
   6  22  -8        241.99        232.18        20.35 o
  -3  23  -8        104.85        103.50        19.43 o
  -1  23  -8          7.90          4.81         7.33 o
   1  23  -8         69.93         57.74        11.56 o
   3  23  -8        130.99        117.12         7.23 o
   5  23  -8         52.66         51.49        11.72 o
  -2  24  -8         71.51         69.83        10.62 o
   0  24  -8        149.39        155.54        11.76 o
   2  24  -8        319.87        319.47        28.68 o
   4  24  -8        274.15        256.52        17.88 o
  -1  25  -8         21.25         10.14         7.70 o
   1  25  -8        274.42        263.51        12.82 o
   3  25  -8        322.64        357.06        23.13 o
   0  26  -8        263.36        253.31        15.01 o
   2  26  -8         98.75         97.00         8.22 o
  -7   1  -7          4.92         -4.16         8.29 o
  -5   1  -7        120.56        119.14         6.83 o
  -3   1  -7        170.46        178.62         5.31 o
  -1   1  -7       2515.70       2669.68        33.05 o
   1   1  -7         30.89         42.67         2.80 o
   3   1  -7       2299.63       2577.67        66.72 o
   7   1  -7       1202.32       1123.38        36.90 o
   9   1  -7        338.92        344.68        21.03 o
  11   1  -7        245.97        288.07        20.90 o
  -8   2  -7        385.45        442.47        19.47 o
  -6   2  -7        389.55        385.36        12.56 o
  -4   2  -7        254.87        232.01         8.92 o
  -2   2  -7       1573.07       1579.52        22.18 o
   0   2  -7        718.69        708.49        15.82 o
   2   2  -7        543.75        573.49        12.74 o
   4   2  -7        411.85        416.93        24.05 o
   6   2  -7        912.44        954.32        33.61 o
   8   2  -7        235.23        178.68        14.00 o
  10   2  -7        254.13        252.63        19.35 o
  -7   3  -7        167.35        155.56        11.87 o
  -5   3  -7         15.08         14.77         4.81 o
  -3   3  -7        429.13        431.59        11.03 o
  -1   3  -7        923.38       1025.29        14.77 o
   1   3  -7       1545.99       1757.90        35.13 o
   3   3  -7       2617.82       2726.68       101.45 o
   5   3  -7        354.05        339.18        16.34 o
   7   3  -7         81.59         86.48         7.10 o
   9   3  -7         58.32         62.95         8.07 o
  11   3  -7         12.71         13.26        16.65 o
  -8   4  -7         38.10         43.45        10.25 o
  -6   4  -7        225.46        203.15        11.20 o
  -4   4  -7        849.17        863.87        19.04 o
  -2   4  -7        201.61        216.65         5.47 o
   0   4  -7       1764.23       1893.75        34.11 o
   2   4  -7       2434.89       2518.72        49.14 o
   4   4  -7       1070.61       1118.83        58.89 o
   6   4  -7        642.53        664.25        20.96 o
   8   4  -7        655.21        623.23        18.62 o
  10   4  -7         99.50        115.03        11.91 o
  -7   5  -7         73.17         78.03        11.72 o
  -5   5  -7         12.10          9.51         6.28 o
  -3   5  -7        110.44         92.02         4.42 o
  -1   5  -7       1035.87       1013.38        16.09 o
   1   5  -7       2678.68       2661.35        46.33 o
   3   5  -7       1104.74       1088.24        38.25 o
   5   5  -7        656.34        681.44        25.28 o
   7   5  -7       2574.81       2490.69        51.82 o
   9   5  -7        316.65        323.10        22.82 o
  -8   6  -7        184.45        255.60        15.89 o
  -6   6  -7        323.13        328.78        13.17 o
  -4   6  -7        822.79        858.26        20.70 o
  -2   6  -7       1595.32       1372.20        19.68 o
   0   6  -7        817.81        873.46        12.45 o
   2   6  -7        685.29        632.41        12.99 o
   4   6  -7       2383.14       2583.71        60.86 o
   6   6  -7       1023.16        972.34        28.19 o
   8   6  -7         72.60         93.03        13.41 o
  10   6  -7         64.60         58.44         9.26 o
  -7   7  -7         85.51         94.87        10.44 o
  -5   7  -7         37.20         32.76         5.28 o
  -3   7  -7        504.49        532.40        13.20 o
  -1   7  -7        583.99        597.36        11.76 o
   1   7  -7        580.44        696.59        11.96 o
   3   7  -7       1711.20       1640.87        36.29 o
   5   7  -7        823.91        823.59        30.53 o
   7   7  -7        694.80        676.81        28.37 o
   9   7  -7         28.47         30.78        12.33 o
  -6   8  -7         34.19         25.63         7.62 o
  -4   8  -7         39.95         25.13         5.02 o
  -2   8  -7         79.50         60.69         3.67 o
   0   8  -7       1298.58       1371.53        24.35 o
   2   8  -7       5136.10       4963.21        72.43 o
   4   8  -7         81.65         84.76         4.67 o
   6   8  -7       2421.62       2353.89        71.54 o
   8   8  -7        390.70        338.43        20.50 o
  10   8  -7        263.20        290.44        26.83 o
  -7   9  -7         67.02         76.58        10.68 o
  -5   9  -7        107.60        100.43         6.90 o
  -3   9  -7        279.19        280.97         9.43 o
  -1   9  -7        336.58        306.95         6.90 o
   1   9  -7       1509.45       1521.34        26.52 o
   3   9  -7        291.75        290.48         9.39 o
   5   9  -7        933.21        973.13        34.23 o
   7   9  -7        953.50        879.40        34.53 o
   9   9  -7        119.13        150.06        12.12 o
  -6  10  -7         27.08         39.92        10.33 o
  -4  10  -7         62.25         55.17         6.23 o
  -2  10  -7        916.56        891.08        15.83 o
   0  10  -7        208.95        173.48         4.61 o
   2  10  -7        708.66        744.94        18.38 o
   4  10  -7        759.33        833.12        20.46 o
   6  10  -7        756.16        738.79        29.29 o
   8  10  -7        247.11        244.52        18.19 o
  10  10  -7         38.68         41.64        16.03 o
  -7  11  -7          8.79          0.72         7.70 o
  -5  11  -7         50.92         42.40         6.36 o
  -3  11  -7        133.47        114.65         6.53 o
  -1  11  -7         16.21         18.74         2.76 o
   1  11  -7        763.31        776.38        10.86 o
   3  11  -7        781.49        794.31        19.95 o
   5  11  -7       1630.84       1550.35        50.26 o
   7  11  -7        167.40        160.34        14.18 o
   9  11  -7         61.83         68.79         9.78 o
  -6  12  -7        114.47        125.42        11.21 o
  -4  12  -7        237.00        267.47        10.20 o
  -2  12  -7        184.94        222.41         8.41 o
   0  12  -7        178.72        170.24         4.80 o
   2  12  -7        702.69        719.74        13.87 o
   4  12  -7        915.42        945.38        33.61 o
   6  12  -7        301.34        254.08        17.58 o
   8  12  -7         52.25         71.23        12.03 o
  10  12  -7          7.57          5.92         9.26 o
  -7  13  -7         25.27         34.22         8.61 o
  -5  13  -7        635.63        623.10        16.57 o
  -3  13  -7        646.48        673.97        16.39 o
  -1  13  -7       1214.66       1222.21        17.88 o
   1  13  -7        765.56        789.59        11.40 o
   3  13  -7        915.89        900.40        16.84 o
   5  13  -7       1024.13        962.03        36.38 o
   7  13  -7         27.38         29.60         9.87 o
   9  13  -7         20.08         26.52        11.10 o
  -6  14  -7         48.07         68.42         9.44 o
  -4  14  -7        101.40         98.14         6.89 o
  -2  14  -7        848.82        811.81        18.39 o
   0  14  -7        253.92        261.06         5.97 o
   2  14  -7         30.05         23.44         2.26 o
   4  14  -7        245.66        221.08        15.73 o
   6  14  -7       2282.91       2252.76        72.77 o
   8  14  -7        480.82        440.31        24.67 o
  -5  15  -7        255.88        243.23        10.86 o
  -3  15  -7         19.02         12.83         4.91 o
  -1  15  -7        932.20        958.44        20.35 o
   1  15  -7        281.36        296.69         6.62 o
   3  15  -7        231.50        253.96        15.73 o
   5  15  -7        488.36        513.08        25.59 o
   7  15  -7          2.57          9.25         9.56 o
   9  15  -7         98.96        115.32        16.34 o
  -6  16  -7         69.51         96.13        16.65 o
  -4  16  -7         22.77         31.49         5.91 o
  -2  16  -7        244.81        243.20         9.30 o
   0  16  -7        937.09        919.49        13.53 o
   2  16  -7        312.14        309.13         7.11 o
   4  16  -7        142.68        133.51         5.23 o
   6  16  -7         86.91         82.33        12.03 o
   8  16  -7        152.03        173.60        17.88 o
  -5  17  -7          3.05          6.21         5.95 o
  -3  17  -7        416.34        442.11        13.28 o
  -1  17  -7         58.32         45.71         5.18 o
   1  17  -7       1010.03       1043.51        30.29 o
   3  17  -7        175.85        152.70        11.56 o
   5  17  -7         79.45         77.09        11.41 o
   7  17  -7        138.18        120.56        14.49 o
   9  17  -7        147.85        135.67        16.34 o
  -4  18  -7        416.69        404.58        13.59 o
  -2  18  -7        468.34        450.90        14.64 o
   0  18  -7       1365.38       1340.80        24.57 o
   2  18  -7         39.34         21.70         3.56 o
   4  18  -7         65.83         74.75         5.27 o
   6  18  -7         55.73         74.93        13.88 o
   8  18  -7        144.72        126.42        15.73 o
  -5  19  -7         13.83          4.40        11.46 o
  -3  19  -7         48.86         59.12         6.36 o
  -1  19  -7        185.37        179.97         8.43 o
   1  19  -7         51.55         50.81         3.88 o
   3  19  -7        149.89        130.39         7.41 o
   5  19  -7          6.28          1.85         8.94 o
   7  19  -7        361.48        366.00        23.13 o
  -4  20  -7         47.24         67.55         6.92 o
  -2  20  -7         27.14         36.10         6.68 o
   0  20  -7        110.98        109.06         6.60 o
   2  20  -7         36.79         58.18         4.46 o
   4  20  -7         30.52         30.67         7.86 o
   6  20  -7        517.91        516.17        26.52 o
   8  20  -7          7.50        -10.18        13.57 o
  -3  21  -7        206.38        240.99        14.14 o
  -1  21  -7          5.46          7.03         8.03 o
   1  21  -7        520.80        485.32        14.40 o
   3  21  -7        207.90        220.65        15.11 o
   5  21  -7         43.59         50.26        11.10 o
   7  21  -7        123.07        120.25        15.42 o
  -4  22  -7         31.69         47.45         7.99 o
  -2  22  -7         16.28         22.12        10.64 o
   0  22  -7        352.95        327.46        24.36 o
   2  22  -7        706.26        701.96        22.21 o
   4  22  -7         81.32        103.89         7.13 o
   6  22  -7         67.95         75.85        13.26 o
  -3  23  -7        133.50        167.37        16.96 o
  -1  23  -7         69.77         50.35         9.09 o
   1  23  -7         54.93         68.89         6.27 o
   3  23  -7         15.40         29.67         9.71 o
   5  23  -7        111.30        103.39         4.00 o
  -2  24  -7        425.99        416.67        20.97 o
   0  24  -7         81.13         93.49         9.61 o
   2  24  -7        302.68        287.67        14.28 o
   4  24  -7          6.72          4.35         7.86 o
   6  24  -7        386.73        422.12        25.90 o
  -1  25  -7         61.48         49.92         9.90 o
   1  25  -7         14.43         10.31         6.28 o
   3  25  -7        102.59        130.12        14.80 o
   5  25  -7         30.41         27.07         4.36 o
   0  26  -7        233.80        227.80        14.57 o
   2  26  -7        288.32        286.63        14.60 o
   4  26  -7         80.00         75.22         6.58 o
   1  27  -7         54.43         43.30         7.78 o
   3  27  -7        134.34        146.77        16.34 o
  -8   0  -6        123.29        109.15        16.03 o
  -6   0  -6        174.16        176.06        16.03 o
  -4   0  -6        730.97        645.90        15.31 o
  -2   0  -6       3009.94       3020.90        50.26 o
   0   0  -6       2429.77       2687.65        53.23 o
   2   0  -6       3909.21       4736.24       144.92 o
   4   0  -6        943.26       1007.67        42.55 o
   6   0  -6       3889.71       4038.99       149.85 o
   8   0  -6        246.79        255.62        22.20 o
  10   0  -6        258.77        257.78        28.37 o
  -7   1  -6        100.83        108.86         9.70 o
  -5   1  -6       1259.52       1168.18        24.66 o
  -3   1  -6        271.85        228.02         5.53 o
  -1   1  -6        481.58        489.34         7.27 o
   1   1  -6        667.20        695.00        17.67 o
   3   1  -6       5166.19       5304.36       165.58 o
   5   1  -6        501.90        550.39        21.58 o
   7   1  -6       1139.05       1078.53        25.25 o
   9   1  -6         38.27         30.90         9.53 o
  11   1  -6         12.02         16.50        11.99 o
  -8   2  -6         32.83         32.84        22.82 o
  -6   2  -6         26.90         20.81         6.76 o
  -4   2  -6        614.60        586.94        13.97 o
  -2   2  -6        780.58        815.61        12.34 o
   0   2  -6       3905.80       4093.96        74.33 o
   2   2  -6        511.72        501.60        12.70 o
   4   2  -6       1113.76       1054.95        22.97 o
   6   2  -6        362.80        357.18        12.01 o
   8   2  -6        416.98        398.27        14.51 o
  10   2  -6        245.84        295.34        20.58 o
  -7   3  -6        109.45        125.25        19.27 o
  -5   3  -6        762.64        775.97        17.87 o
  -3   3  -6        507.03        470.77         9.64 o
  -1   3  -6       1115.96        949.73        13.72 o
   1   3  -6       1123.24        978.86        28.02 o
   3   3  -6       7195.07       7609.87       201.81 o
   5   3  -6       2159.31       2162.72        65.99 o
   7   3  -6        517.31        507.52        15.54 o
   9   3  -6        161.15        171.22        13.18 o
  11   3  -6         57.52         52.42        15.42 o
  -8   4  -6        155.09        185.77        12.81 o
  -6   4  -6        100.40         99.77         8.83 o
  -4   4  -6         20.57         15.81         4.12 o
  -2   4  -6       1269.21       1197.35        17.05 o
   0   4  -6        292.50        262.90         4.92 o
   2   4  -6        601.75        579.63        10.71 o
   4   4  -6        590.07        555.62        16.66 o
   6   4  -6          1.88         -4.18         4.35 o
   8   4  -6        224.73        252.35        12.42 o
  10   4  -6        198.29        205.65        32.38 o
  -7   5  -6        199.36        208.48        12.97 o
  -5   5  -6       1913.36       1832.55        36.05 o
  -3   5  -6        504.16        520.23        10.41 o
  -1   5  -6        572.53        642.78         9.98 o
   1   5  -6       2602.31       2976.27        43.34 o
   3   5  -6       1171.38       1216.16        32.76 o
   5   5  -6       2609.39       2758.75        82.33 o
   7   5  -6        170.91        157.30        13.67 o
   9   5  -6          6.44          8.15         8.14 o
  -8   6  -6         24.36         25.25         8.78 o
  -6   6  -6        531.56        543.59        19.47 o
  -4   6  -6        723.54        667.41        15.93 o
  -2   6  -6        530.31        506.44         8.72 o
   0   6  -6        667.80        717.26        10.45 o
   2   6  -6       1250.98       1307.91        24.34 o
   4   6  -6       1131.43       1180.36        60.90 o
   6   6  -6       1226.19       1308.78        34.65 o
   8   6  -6        150.15        119.27        10.22 o
  10   6  -6         62.94         87.48        10.89 o
  -7   7  -6        162.52        169.31        11.65 o
  -5   7  -6        847.91        854.71        19.59 o
  -3   7  -6        112.31        105.86         6.00 o
  -1   7  -6        121.08        139.19         4.66 o
   1   7  -6       1445.12       1399.98        22.30 o
   3   7  -6        332.75        344.86        10.05 o
   5   7  -6        286.20        259.63        14.80 o
   7   7  -6         43.69         43.17         8.94 o
   9   7  -6        442.58        424.22        18.41 o
  -8   8  -6        139.27        149.91        11.87 o
  -6   8  -6        144.71        131.18        10.44 o
  -4   8  -6        118.87        129.86         6.90 o
  -2   8  -6        673.68        605.79        10.08 o
   0   8  -6       3210.14       3524.14        41.86 o
   2   8  -6       1809.69       1845.57        36.59 o
   4   8  -6        400.43        452.16        12.37 o
   6   8  -6        139.84        137.83        11.72 o
   8   8  -6        122.85        140.14        10.45 o
  10   8  -6        101.30        104.49        11.28 o
  -7   9  -6         13.73         16.56         7.40 o
  -5   9  -6          4.81          1.31         4.69 o
  -3   9  -6        691.77        707.72        13.50 o
  -1   9  -6        189.50        250.81         6.50 o
   1   9  -6       1202.65       1246.94        16.44 o
   3   9  -6        197.74        243.62         8.74 o
   5   9  -6       2040.84       1937.25        42.95 o
   7   9  -6        661.50        666.64        28.06 o
   9   9  -6        367.78        371.10        17.19 o
  -8  10  -6        173.12        187.07        12.96 o
  -6  10  -6        450.98        467.27        33.76 o
  -4  10  -6        256.26        243.66         9.28 o
  -2  10  -6        713.37        736.08        12.77 o
   0  10  -6        613.93        624.50         8.91 o
   2  10  -6        996.55        953.42        21.59 o
   4  10  -6        664.85        714.73        22.35 o
   6  10  -6        696.06        717.21        29.29 o
   8  10  -6        209.90        178.53        16.34 o
  10  10  -6        492.77        504.94        21.54 o
  -7  11  -6          4.73         -1.32         8.17 o
  -5  11  -6        461.93        438.38        12.97 o
  -3  11  -6        749.12        771.62        17.35 o
  -1  11  -6        413.30        388.88         6.61 o
   1  11  -6        406.04        417.30         7.44 o
   3  11  -6         93.25        115.72         3.91 o
   5  11  -6        336.25        296.93        17.58 o
   7  11  -6        214.19        223.24        17.27 o
   9  11  -6        112.23         95.40        10.65 o
  -6  12  -6        248.27        307.89        15.14 o
  -4  12  -6        380.73        404.56        12.02 o
  -2  12  -6        488.46        466.92        10.04 o
   0  12  -6         54.19         53.40         2.75 o
   2  12  -6        482.36        536.91        12.20 o
   4  12  -6       1703.07       1785.77        40.22 o
   6  12  -6         41.52         35.15         9.25 o
   8  12  -6          1.42         -4.32         8.63 o
  10  12  -6          1.27         -9.25         9.25 o
  -7  13  -6        112.07        114.90        11.23 o
  -5  13  -6        192.74        193.18         9.57 o
  -3  13  -6        904.79        924.65        20.06 o
  -1  13  -6        305.69        295.89         6.00 o
   1  13  -6        593.94        581.82         7.89 o
   3  13  -6         29.13         35.80         2.95 o
   5  13  -6        354.67        364.77        19.73 o
   7  13  -6       1080.45       1041.89        39.78 o
   9  13  -6         43.60         38.54        11.41 o
  -6  14  -6         35.89         32.61         7.81 o
  -4  14  -6          2.33          7.61         4.76 o
  -2  14  -6        297.04        257.98         9.33 o
   0  14  -6        540.81        480.30         8.47 o
   2  14  -6        431.63        413.88         8.23 o
   4  14  -6       2052.38       1905.88        30.97 o
   6  14  -6         31.11         52.42        10.48 o
   8  14  -6         59.47         65.06        12.33 o
  -7  15  -6         25.59         33.72        16.65 o
  -5  15  -6        307.00        271.14        12.62 o
  -3  15  -6       2292.25       2259.31        42.31 o
  -1  15  -6         90.35         78.56         3.54 o
   1  15  -6       1333.71       1333.38        20.07 o
   3  15  -6        486.62        532.79        11.78 o
   5  15  -6        335.27        398.38        22.51 o
   7  15  -6        314.66        296.63        20.04 o
   9  15  -6        133.08        142.45        16.03 o
  -6  16  -6        485.34        523.47        22.05 o
  -4  16  -6        369.33        367.64        12.04 o
  -2  16  -6        229.88        212.23         8.76 o
   0  16  -6         64.01         52.64         3.26 o
   2  16  -6        231.79        263.31         9.72 o
   4  16  -6        708.10        681.85        23.74 o
   6  16  -6        123.03        106.38        14.18 o
   8  16  -6          2.51          9.56        10.18 o
  -5  17  -6         99.78        106.45         8.63 o
  -3  17  -6          2.55         -2.26         4.60 o
  -1  17  -6       1173.19       1184.94        20.36 o
   1  17  -6        316.15        327.54         8.92 o
   3  17  -6        946.82        901.08        59.97 o
   5  17  -6         40.99         48.41        10.18 o
   7  17  -6         69.50         83.56        12.64 o
   9  17  -6        111.99         82.64        14.49 o
  -6  18  -6          9.11         13.72        15.26 o
  -4  18  -6         93.56        106.42         8.06 o
  -2  18  -6        103.30        105.07         6.88 o
   0  18  -6        504.42        515.74        15.98 o
   2  18  -6        752.12        708.43        16.73 o
   4  18  -6        317.04        311.77        27.75 o
   6  18  -6        435.05        472.38        24.67 o
   8  18  -6        476.00        507.84        27.44 o
  -5  19  -6        204.90        191.84        11.56 o
  -3  19  -6          7.67         18.14         5.34 o
  -1  19  -6        124.73        115.60         6.99 o
   1  19  -6        651.46        670.69        11.81 o
   3  19  -6        201.33        188.83        11.26 o
   5  19  -6        700.83        658.93        12.19 o
   7  19  -6        208.89        230.33        19.43 o
  -4  20  -6        308.67        329.11        12.23 o
  -2  20  -6        136.37        154.66         8.32 o
   0  20  -6        209.54        209.65         8.45 o
   2  20  -6        321.64        311.95         9.18 o
   4  20  -6        442.96        428.73        49.49 o
   6  20  -6         70.67         72.15        14.18 o
   8  20  -6          8.05         12.03        11.72 o
  -5  21  -6         80.19         86.14         8.89 o
  -3  21  -6        241.10        255.38        11.50 o
  -1  21  -6        579.04        616.31        18.50 o
   1  21  -6        157.86        131.93         7.60 o
   3  21  -6        400.19        415.40        17.09 o
   5  21  -6         73.51         74.60         5.45 o
   7  21  -6        322.00        329.93        22.82 o
  -4  22  -6         99.97        109.37         8.03 o
  -2  22  -6        227.64        247.56        12.22 o
   0  22  -6         21.32         24.34         5.66 o
   2  22  -6        123.70        109.49         9.62 o
   4  22  -6         49.81         44.32         5.55 o
   6  22  -6        131.39        159.41        16.34 o
  -3  23  -6        283.06        297.84        14.44 o
  -1  23  -6        428.58        424.66        20.12 o
   1  23  -6        224.81        221.73        10.58 o
   3  23  -6         23.84         32.70         4.49 o
   5  23  -6         54.08         38.23         3.53 o
  -4  24  -6        116.21        129.50        17.58 o
  -2  24  -6        224.24        226.97        15.91 o
   0  24  -6        311.21        297.71        16.28 o
   2  24  -6         59.68         57.54         5.61 o
   4  24  -6         94.69         86.83         7.25 o
   6  24  -6        122.31        106.38        15.42 o
  -3  25  -6         15.06         10.77         9.70 o
  -1  25  -6         21.39         18.76         9.13 o
   1  25  -6          5.74          6.24         5.32 o
   3  25  -6         46.34         47.03         7.86 o
   5  25  -6        149.38        150.85         6.29 o
  -2  26  -6         13.02         32.97        10.09 o
   0  26  -6        107.44        100.32        12.03 o
   2  26  -6        336.62        355.96        12.20 o
   4  26  -6          0.24         -9.25         9.25 o
  -1  27  -6         13.04         10.87         8.74 o
   1  27  -6         91.27         86.05         9.23 o
   3  27  -6         82.80         79.68         8.38 o
   0  28  -6         27.63         18.86         8.81 o
   2  28  -6         77.04         65.85         6.50 o
  -9   1  -5         91.38         84.99         9.92 o
  -7   1  -5        630.28        670.73        31.30 o
  -5   1  -5         43.59         31.99         4.43 o
  -3   1  -5        664.88        626.95         9.94 o
  -1   1  -5       2168.30       2154.58        28.31 o
   1   1  -5        588.21        557.37        11.64 o
   3   1  -5       1818.73       2185.82        42.12 o
   5   1  -5       1652.93       1732.91        36.35 o
   7   1  -5       1044.48       1020.92        24.08 o
   9   1  -5        277.88        286.01        18.42 o
  11   1  -5         49.92         43.93        10.57 o
  -8   2  -5        113.44        107.81        10.22 o
  -6   2  -5       1420.54       1395.87        36.74 o
  -4   2  -5        800.81        844.40        13.33 o
  -2   2  -5       4347.43       4527.15       120.36 o
   0   2  -5       3095.39       3398.05        55.33 o
   2   2  -5       4381.96       4309.91       102.22 o
   4   2  -5       1390.96       1414.37        44.40 o
   6   2  -5        513.62        534.64        14.96 o
   8   2  -5        202.58        201.55        11.05 o
  10   2  -5        152.03        127.87        13.84 o
  -9   3  -5         34.55         36.61         9.13 o
  -7   3  -5         64.54         70.73         8.48 o
  -5   3  -5         26.71         17.49         4.08 o
  -3   3  -5        947.34        901.77        15.19 o
  -1   3  -5       1257.66       1325.45        18.07 o
   1   3  -5       1381.32       1299.39        25.46 o
   3   3  -5        137.09        123.26         7.24 o
   5   3  -5        431.99        413.04        12.05 o
   7   3  -5        161.79        159.49         9.02 o
   9   3  -5        337.97        336.22        15.51 o
  11   3  -5        168.02        164.04        22.51 o
  -8   4  -5         84.64         95.52         9.70 o
  -6   4  -5          6.42          9.25         5.89 o
  -4   4  -5        283.62        261.65         7.11 o
  -2   4  -5       2903.45       2723.31        37.24 o
   0   4  -5        314.98        365.27         6.05 o
   2   4  -5        842.80        915.65        15.30 o
   4   4  -5         83.10         52.42         6.48 o
   6   4  -5       1238.50       1323.87        28.83 o
   8   4  -5       1400.01       1270.14        29.67 o
  10   4  -5         17.19         31.81         7.85 o
  -7   5  -5         24.43         29.67         7.63 o
  -5   5  -5        343.73        326.21        10.81 o
  -3   5  -5       1435.63       1241.03        19.99 o
  -1   5  -5       4924.86       4849.42        62.13 o
   1   5  -5        724.31        736.39        10.82 o
   3   5  -5       1085.45       1123.30        29.80 o
   5   5  -5        256.21        290.09        23.13 o
   7   5  -5        833.58        881.56        21.99 o
   9   5  -5        263.11        229.52        14.35 o
  -8   6  -5        139.99        144.35        11.66 o
  -6   6  -5         49.07         46.35        12.18 o
  -4   6  -5        692.37        641.12        12.34 o
  -2   6  -5       1346.44       1434.29        22.66 o
   0   6  -5        193.84        213.08         5.45 o
   2   6  -5        309.51        265.70         7.14 o
   4   6  -5        307.76        245.95         7.59 o
   6   6  -5       1000.57        979.92        34.53 o
   8   6  -5        206.01        181.18        21.28 o
  10   6  -5        119.09        109.83        11.41 o
  -7   7  -5        228.78        235.38        13.16 o
  -5   7  -5       1480.05       1404.29        28.48 o
  -3   7  -5        138.42        135.99         5.32 o
  -1   7  -5       1245.58       1238.94        18.83 o
   1   7  -5       5925.83       6227.36       115.01 o
   3   7  -5       1213.15       1269.42        28.67 o
   5   7  -5       1620.63       1486.89        33.57 o
   7   7  -5        643.43        667.26        27.13 o
   9   7  -5         12.03         20.72         7.70 o
  -8   8  -5        359.07        373.64        17.34 o
  -6   8  -5        367.15        396.99        16.02 o
  -4   8  -5       1079.73       1048.96        21.84 o
  -2   8  -5        234.08        260.42        10.22 o
   0   8  -5       1163.66       1171.54        14.80 o
   2   8  -5       3676.94       3603.78        75.12 o
   4   8  -5        256.61        209.63         7.53 o
   6   8  -5         84.56         72.15         9.56 o
   8   8  -5        492.65        480.47        29.14 o
  10   8  -5        120.22        118.52        11.78 o
  -7   9  -5         67.96         69.92         9.03 o
  -5   9  -5        927.28        879.11        19.47 o
  -3   9  -5       1463.83       1401.39        22.94 o
  -1   9  -5       1310.77       1419.29        20.46 o
   1   9  -5       2365.46       2341.18        25.83 o
   3   9  -5       3496.85       3634.34        83.48 o
   5   9  -5        201.16        220.01         6.19 o
   7   9  -5        444.89        444.32        21.89 o
   9   9  -5        210.21        259.74        14.45 o
  -8  10  -5         84.27        105.93        10.44 o
  -6  10  -5         23.92         11.27         6.31 o
  -4  10  -5       1387.60       1344.11        26.81 o
  -2  10  -5        191.46        224.68         6.11 o
   0  10  -5       1905.25       1810.94        22.06 o
   2  10  -5        392.78        439.72        11.90 o
   4  10  -5       1169.33       1181.47        27.80 o
   6  10  -5       1531.73       1509.03        50.26 o
   8  10  -5         27.69         43.17        10.18 o
  10  10  -5         81.42         61.59        15.88 o
  -7  11  -5         22.14         41.18        15.88 o
  -5  11  -5        589.02        574.24        14.98 o
  -3  11  -5       2205.37       2262.07        35.20 o
  -1  11  -5       4317.41       4279.98        51.16 o
   1  11  -5        286.25        290.62         4.78 o
   3  11  -5        899.85        985.57        20.81 o
   5  11  -5        317.95        378.67        12.14 o
   7  11  -5         54.15         51.80        10.48 o
   9  11  -5         62.62         64.68        10.36 o
  -8  12  -5         26.68         18.50         8.59 o
  -6  12  -5         65.29         73.68        10.48 o
  -4  12  -5         74.80         57.91         5.44 o
  -2  12  -5        267.38        228.52         5.27 o
   0  12  -5        193.82        142.39         4.31 o
   2  12  -5       1277.88       1165.76        27.17 o
   4  12  -5        404.26        452.10         7.43 o
   6  12  -5        486.00        554.40        26.21 o
   8  12  -5        113.51        112.55        14.49 o
  10  12  -5         39.09         26.43        10.14 o
  -7  13  -5         84.02        107.99        10.12 o
  -5  13  -5        169.10        175.90        15.08 o
  -3  13  -5        219.32        183.39         8.16 o
  -1  13  -5        253.65        261.91         5.43 o
   1  13  -5        836.62        900.79        11.80 o
   3  13  -5        680.46        633.28        17.11 o
   5  13  -5       2195.24       2117.40        66.91 o
   7  13  -5       1369.99       1333.59        47.48 o
   9  13  -5        173.61        161.88        17.27 o
  -6  14  -5         48.48         33.37         8.94 o
  -4  14  -5        287.76        273.29        10.34 o
  -2  14  -5       1409.50       1371.22        19.82 o
   0  14  -5       1536.74       1562.11        27.52 o
   2  14  -5        221.65        224.81         7.23 o
   4  14  -5         25.81         42.94         2.40 o
   6  14  -5        396.10        331.47        19.73 o
   8  14  -5        320.64        343.80        21.58 o
  -7  15  -5        244.08        250.33        16.41 o
  -5  15  -5         88.48        100.71        13.93 o
  -3  15  -5         62.84         77.42         5.67 o
  -1  15  -5         93.91         99.49         3.96 o
   1  15  -5        254.12        263.46         5.72 o
   3  15  -5        256.84        269.70        10.28 o
   5  15  -5       1140.97       1114.97        40.39 o
   7  15  -5        561.38        562.73        27.13 o
   9  15  -5         43.51         44.09        12.03 o
  -6  16  -5        186.53        221.87        29.29 o
  -4  16  -5        420.55        388.09        12.13 o
  -2  16  -5       1651.83       1660.44        32.43 o
   0  16  -5        302.76        315.72         6.66 o
   2  16  -5       1387.25       1463.53        23.02 o
   4  16  -5        254.97        250.27         8.49 o
   6  16  -5       1058.78        860.90        34.53 o
   8  16  -5         35.01         36.69        11.41 o
  -7  17  -5        223.37        275.05        17.28 o
  -5  17  -5         15.03         31.19         6.59 o
  -3  17  -5        135.72        142.56         7.30 o
  -1  17  -5        730.57        761.46        14.18 o
   1  17  -5        751.00        712.04        12.71 o
   3  17  -5        624.27        641.29        19.28 o
   5  17  -5        282.62        267.86         6.36 o
   7  17  -5        289.63        306.80        20.66 o
   9  17  -5         62.61         58.59        15.11 o
  -6  18  -5        158.31        148.21        12.25 o
  -4  18  -5        339.86        340.68        12.04 o
  -2  18  -5        689.06        735.48        17.26 o
   0  18  -5        547.39        533.12        10.69 o
   2  18  -5        386.29        427.00         9.00 o
   4  18  -5         22.65         33.01        12.95 o
   6  18  -5        406.75        385.43        22.51 o
   8  18  -5         40.47         51.80        12.64 o
  -5  19  -5        372.01        368.49        16.97 o
  -3  19  -5         66.48         80.86         6.53 o
  -1  19  -5         51.96         63.30         4.56 o
   1  19  -5        149.75        164.33         5.89 o
   3  19  -5        412.20        442.24        17.09 o
   5  19  -5        224.00        234.56         6.59 o
   7  19  -5        107.84         99.59        14.18 o
  -6  20  -5        211.79        244.01        24.20 o
  -4  20  -5        164.60        166.58         8.82 o
  -2  20  -5        258.87        237.81         9.84 o
   0  20  -5        263.98        266.64         9.88 o
   2  20  -5         60.92         74.56         4.09 o
   4  20  -5        111.67        120.90         7.26 o
   6  20  -5          2.69          7.71        12.03 o
   8  20  -5         71.39         85.10        14.49 o
  -5  21  -5        343.87        401.45        18.03 o
  -3  21  -5        117.52        123.28         7.84 o
  -1  21  -5        767.80        834.42        19.40 o
   1  21  -5        421.91        415.72        11.40 o
   3  21  -5        375.00        449.05        16.38 o
   5  21  -5         21.80         22.35         3.47 o
   7  21  -5          0.89        -11.72        11.72 o
  -4  22  -5         22.84         22.15         6.76 o
  -2  22  -5        125.83        137.89         8.47 o
   0  22  -5        321.85        325.45        10.45 o
   2  22  -5        208.85        205.87        10.80 o
   4  22  -5         78.04        103.38         7.00 o
   6  22  -5        179.85        188.48         7.18 o
  -5  23  -5        125.11        140.17        20.20 o
  -3  23  -5         22.69         22.40         5.78 o
  -1  23  -5         31.88         25.19         6.47 o
   1  23  -5        150.73        165.25        12.42 o
   3  23  -5        331.69        304.57        15.42 o
   5  23  -5         59.52         65.79         4.39 o
   7  23  -5        205.97        245.75        21.28 o
  -4  24  -5        104.67        103.86         9.00 o
  -2  24  -5        154.51        158.44        10.29 o
   0  24  -5        158.19        139.70         8.66 o
   2  24  -5         20.25         28.24         6.29 o
   4  24  -5         75.03         73.73         7.14 o
   6  24  -5         44.66         38.24         3.17 o
  -3  25  -5        127.25        134.01        10.07 o
  -1  25  -5         48.88         47.57         9.13 o
   1  25  -5        329.76        323.23        12.69 o
   3  25  -5        751.00        741.38        72.15 o
   5  25  -5         80.14         83.97         5.08 o
  -2  26  -5         33.98         20.61         9.92 o
   0  26  -5        344.81        328.69        27.44 o
   2  26  -5        296.59        273.20        11.48 o
   4  26  -5          2.36         -9.25         9.56 o
  -1  27  -5          7.07          2.17         8.81 o
   1  27  -5         66.88         62.70         6.86 o
   3  27  -5        111.02        119.12        10.02 o
   0  28  -5         93.11         85.37        10.67 o
   2  28  -5         13.62         15.89         5.79 o
  -8   0  -4        609.21        714.74        32.99 o
  -6   0  -4       1844.46       1823.24        64.75 o
  -4   0  -4         85.77        124.02         7.79 o
  -2   0  -4        597.10        522.04        14.03 o
   0   0  -4      27433.76      28423.03       422.46 o
   2   0  -4      12329.21      13130.20       450.80 o
   4   0  -4        458.83        389.69        12.29 o
   6   0  -4        285.98        283.72        12.09 o
   8   0  -4        493.40        494.06        17.95 o
  10   0  -4        344.50        350.28        29.29 o
  -9   1  -4         48.22         47.66         8.29 o
  -7   1  -4         15.10         19.81         6.31 o
  -5   1  -4        225.30        201.28         5.98 o
  -3   1  -4         27.10         39.55         2.42 o
  -1   1  -4       4663.14       4886.80        52.08 o
   1   1  -4      16810.18      16622.33       313.63 o
   3   1  -4         17.61         37.62         5.24 o
   5   1  -4         24.21         16.44         2.98 o
   7   1  -4        957.66       1023.92        23.94 o
   9   1  -4         98.44        117.83         8.18 o
  11   1  -4         56.84         40.39        15.73 o
  -8   2  -4         12.22          5.20         7.19 o
  -6   2  -4       1260.72       1202.33        32.38 o
  -4   2  -4       1639.20       1605.02        22.02 o
  -2   2  -4         21.36         48.18         6.28 o
   0   2  -4      15189.90      15853.66       184.04 o
   2   2  -4      14077.96      13939.57       448.70 o
   4   2  -4        354.74        318.88         9.70 o
   6   2  -4        206.40        210.36        10.26 o
   8   2  -4          5.03          0.08         5.19 o
  10   2  -4        239.92        237.06        12.64 o
  -9   3  -4        182.15        211.02        13.41 o
  -7   3  -4        544.80        498.51        17.98 o
  -5   3  -4       3501.57       3545.21        64.01 o
  -3   3  -4       1726.67       1607.74        21.79 o
  -1   3  -4       6640.81       6502.40        75.94 o
   1   3  -4      17082.43      17580.42       214.01 o
   3   3  -4        436.36        380.19        15.11 o
   5   3  -4       1771.63       1849.84        38.21 o
   7   3  -4        245.63        264.01        12.12 o
   9   3  -4        276.69        297.65        16.67 o
  -8   4  -4        486.36        484.04        19.27 o
  -6   4  -4        604.79        588.84        19.07 o
  -4   4  -4        112.34        105.45         4.55 o
  -2   4  -4       1764.83       1546.15        31.05 o
   0   4  -4       6310.88       6428.15        69.55 o
   2   4  -4       7502.11       8338.35       114.75 o
   4   4  -4          6.73         23.64         4.19 o
   6   4  -4       1123.60       1124.41        25.54 o
   8   4  -4         65.38         72.99         7.53 o
  10   4  -4        544.21        562.85        21.48 o
  -9   5  -4          3.05          3.04         8.59 o
  -7   5  -4         32.52         34.33         8.02 o
  -5   5  -4        440.55        449.63        11.78 o
  -3   5  -4       1491.25       1605.83        24.86 o
  -1   5  -4        532.89        609.45         9.14 o
   1   5  -4       6812.66       7560.12       142.69 o
   3   5  -4       3153.14       3253.01        84.81 o
   5   5  -4       1207.10       1139.20        27.36 o
   7   5  -4       3283.76       3352.87        67.33 o
   9   5  -4         15.95         16.65         7.00 o
  -8   6  -4        185.86        196.10        12.64 o
  -6   6  -4        911.29        957.07        26.70 o
  -4   6  -4       3845.07       3835.49        56.92 o
  -2   6  -4       2012.43       1973.06        29.65 o
   0   6  -4       2004.04       1974.06        23.47 o
   2   6  -4       4386.24       4337.95        69.05 o
   4   6  -4        963.93        946.58        18.21 o
   6   6  -4         80.54         95.87         4.99 o
   8   6  -4        120.44        120.56         9.85 o
  10   6  -4        113.45        117.63        14.49 o
  -9   7  -4        283.21        278.70        15.75 o
  -7   7  -4        535.99        507.34        18.41 o
  -5   7  -4       1815.72       1796.37        34.59 o
  -3   7  -4       1234.15       1221.94        19.63 o
  -1   7  -4        823.88        706.85         9.52 o
   1   7  -4       2049.75       2033.83        31.40 o
   3   7  -4       6752.99       6986.30       145.26 o
   5   7  -4        288.02        280.41         7.03 o
   7   7  -4         61.89         53.34         9.25 o
   9   7  -4        404.16        419.00        18.22 o
  -8   8  -4        234.76        265.41        14.75 o
  -6   8  -4         98.28        118.36         8.83 o
  -4   8  -4         44.81         64.72         3.88 o
  -2   8  -4         79.28         81.98         3.68 o
   0   8  -4        169.06        128.07         3.37 o
   2   8  -4        753.52        781.44        18.48 o
   4   8  -4        262.54        252.14         8.59 o
   6   8  -4        217.96        210.91        16.34 o
   8   8  -4          9.41         24.14         7.24 o
  10   8  -4         41.62         47.40         9.48 o
  -7   9  -4          0.28         -5.66         5.66 o
  -5   9  -4        195.41        217.05         8.87 o
  -3   9  -4        383.65        359.43         8.20 o
  -1   9  -4       1260.66       1230.35        24.17 o
   1   9  -4        479.02        537.29         6.89 o
   3   9  -4        128.54        112.50         5.53 o
   5   9  -4       1104.45       1061.47        25.18 o
   7   9  -4        119.46        107.92        12.95 o
   9   9  -4          3.06         -9.17         9.71 o
  -8  10  -4         79.13         87.28         9.34 o
  -6  10  -4         42.10         50.95         7.46 o
  -4  10  -4        538.25        523.13        13.16 o
  -2  10  -4         76.73         76.45         3.57 o
   0  10  -4        732.66        744.19        10.09 o
   2  10  -4       1861.46       1917.12        37.12 o
   4  10  -4        582.77        612.57        11.40 o
   6  10  -4        178.44        169.90        14.18 o
   8  10  -4        185.80        208.75        16.34 o
  10  10  -4         46.04         49.03        14.34 o
  -7  11  -4          7.98          7.56         6.31 o
  -5  11  -4        409.92        369.05        12.24 o
  -3  11  -4        244.57        250.12         6.86 o
  -1  11  -4       8819.60       8685.64       101.27 o
   1  11  -4        979.38        866.78        11.12 o
   3  11  -4        699.21        591.09        12.35 o
   5  11  -4       1421.76       1358.79        32.16 o
   7  11  -4        183.69        187.78        16.03 o
   9  11  -4        121.61        129.36        10.74 o
  -8  12  -4        210.93        240.22        15.11 o
  -6  12  -4        656.32        702.38        22.35 o
  -4  12  -4       3686.83       3768.59        67.51 o
  -2  12  -4        791.74        753.57        11.71 o
   0  12  -4        140.46        142.96         4.30 o
   2  12  -4         61.11         53.24         2.01 o
   4  12  -4       1551.47       1514.19        22.25 o
   6  12  -4        452.02        447.10        21.89 o
   8  12  -4        296.96        282.75        19.12 o
  10  12  -4        144.04        129.49        12.38 o
  -7  13  -4        217.03        252.92        14.35 o
  -5  13  -4        541.88        585.54        16.89 o
  -3  13  -4        122.38        112.69         5.94 o
  -1  13  -4        800.87        878.50        12.65 o
   1  13  -4       1788.03       1608.72        19.12 o
   3  13  -4       1134.20       1129.33        33.84 o
   5  13  -4        917.40       1012.57        17.03 o
   7  13  -4        936.48        928.11        35.77 o
   9  13  -4         33.13         44.09        11.10 o
  -8  14  -4         60.87         60.61         9.80 o
  -6  14  -4         33.53         48.01         8.15 o
  -4  14  -4        304.80        263.88         9.74 o
  -2  14  -4        431.86        502.85         8.78 o
   0  14  -4        833.39        726.36        10.15 o
   2  14  -4        169.93        171.12         3.62 o
   4  14  -4        723.10        749.40        12.40 o
   6  14  -4        150.30        156.33        13.88 o
   8  14  -4        269.91        278.74        20.04 o
  -7  15  -4         42.96         41.33        12.03 o
  -5  15  -4        164.48        126.93         8.17 o
  -3  15  -4        361.01        324.09        10.60 o
  -1  15  -4        498.11        512.91         8.34 o
   1  15  -4       1054.04        945.28        12.31 o
   3  15  -4       1353.47       1436.54        21.99 o
   5  15  -4       1321.55       1213.94        20.85 o
   7  15  -4        170.55        160.03        14.80 o
   9  15  -4         56.74         48.41        14.49 o
  -6  16  -4        112.58        118.76        10.12 o
  -4  16  -4        243.45        235.78         9.86 o
  -2  16  -4        779.08        732.26        16.63 o
   0  16  -4        445.47        430.84         7.70 o
   2  16  -4        172.96        170.96         4.65 o
   4  16  -4        494.88        513.34        13.61 o
   6  16  -4        121.44         82.33        12.33 o
   8  16  -4        137.73        140.30        15.11 o
  -7  17  -4        318.57        388.94        17.43 o
  -5  17  -4        100.08         94.38        10.64 o
  -3  17  -4        126.50        147.29         7.35 o
  -1  17  -4        171.65        182.25         6.37 o
   1  17  -4        997.50       1003.98        14.11 o
   3  17  -4        470.49        509.00        17.64 o
   5  17  -4         49.56         43.57         3.30 o
   7  17  -4        416.78        425.51        23.74 o
   9  17  -4          8.20         19.12        14.18 o
  -6  18  -4        389.57        428.19        18.06 o
  -4  18  -4        260.44        274.42        10.57 o
  -2  18  -4        534.47        578.56        10.66 o
   0  18  -4        872.67        901.70        15.62 o
   2  18  -4        500.69        513.10         8.96 o
   4  18  -4         31.46         28.74         6.81 o
   6  18  -4        115.98        129.71         9.64 o
   8  18  -4        345.88        320.37        22.20 o
  -7  19  -4         66.51         72.15        13.57 o
  -5  19  -4        278.48        247.37        32.84 o
  -3  19  -4        307.26        323.85        11.39 o
  -1  19  -4       1121.49       1076.85        21.57 o
   1  19  -4        565.47        513.98        10.56 o
   3  19  -4         85.92         73.70         3.56 o
   5  19  -4        538.90        566.90        11.83 o
   7  19  -4        322.05        289.84        23.74 o
  -6  20  -4         52.68         63.34         9.70 o
  -4  20  -4        712.50        721.87        20.63 o
  -2  20  -4       1254.34       1289.45        26.36 o
   0  20  -4        533.95        488.38        12.45 o
   2  20  -4        163.66        148.76         5.34 o
   4  20  -4        467.88        508.65        34.28 o
   6  20  -4          8.93         10.71         2.86 o
   8  20  -4          5.43         36.38        12.33 o
  -5  21  -4         12.29         12.99         7.28 o
  -3  21  -4        246.55        236.02        10.25 o
  -1  21  -4        534.26        498.91        12.78 o
   1  21  -4        419.24        395.20        11.38 o
   3  21  -4        278.10        253.06         7.88 o
   5  21  -4        223.56        210.94         8.15 o
   7  21  -4         57.08         59.82        12.64 o
  -4  22  -4        111.61        127.19         9.36 o
  -2  22  -4         83.83         66.15         7.14 o
   0  22  -4        311.60        332.13        10.38 o
   2  22  -4         75.77         72.95         7.68 o
   4  22  -4       1045.88       1054.39        42.82 o
   6  22  -4        293.88        301.81         9.97 o
  -5  23  -4         48.47         47.85         9.00 o
  -3  23  -4        537.14        534.66        28.79 o
  -1  23  -4        149.00        167.77         8.35 o
   1  23  -4        123.29        129.96         7.09 o
   3  23  -4         64.30         55.43         4.53 o
   5  23  -4        143.38        132.73         6.52 o
   7  23  -4         61.86         28.37        12.64 o
  -4  24  -4        150.45        182.70        11.47 o
  -2  24  -4         55.48         69.53         7.98 o
   0  24  -4         17.63         25.13         5.29 o
   2  24  -4        468.38        468.88        24.76 o
   4  24  -4        182.87        170.79        14.03 o
   6  24  -4         48.55         39.53         5.03 o
  -3  25  -4        192.54        226.08        12.60 o
  -1  25  -4        242.06        261.84        13.14 o
   1  25  -4        173.44        173.28         9.65 o
   3  25  -4        128.41        111.76         7.47 o
   5  25  -4          3.65         -3.25         3.90 o
  -2  26  -4         48.15         47.11         8.15 o
   0  26  -4          3.78         -1.47         5.95 o
   2  26  -4         60.77         54.63         6.94 o
   4  26  -4        115.29        125.22        16.80 o
  -3  27  -4        192.73        206.47        22.14 o
  -1  27  -4         36.92         44.27        10.27 o
   1  27  -4         56.57         55.99         7.42 o
   3  27  -4         57.46         52.99         6.04 o
  -2  28  -4        168.20        192.95        15.80 o
   0  28  -4        535.22        533.70        23.47 o
   2  28  -4        212.16        204.82        10.92 o
   1  29  -4         89.04         99.34         8.67 o
  -9   1  -3         69.61         72.96         8.72 o
  -7   1  -3        150.76        142.08         9.71 o
  -5   1  -3         96.29        127.90         5.76 o
  -3   1  -3        424.32        367.25         5.18 o
  -1   1  -3      13180.13      13188.73       123.96 o
   1   1  -3       9699.47       9662.51       180.59 o
   3   1  -3       1134.72       1133.47        35.46 o
   5   1  -3         13.95         14.75         1.27 o
   7   1  -3        763.28        805.03        16.19 o
   9   1  -3        520.42        535.94        16.78 o
  -8   2  -3        438.55        428.84        16.99 o
  -6   2  -3       1185.70       1209.77        31.93 o
  -4   2  -3       2447.48       2638.31        29.57 o
  -2   2  -3       3782.39       3951.31        43.44 o
   0   2  -3       3877.28       3955.29        39.92 o
   2   2  -3       9280.61       9422.36       262.40 o
   4   2  -3       3773.67       3832.28        78.43 o
   6   2  -3        156.49        163.10         4.48 o
   8   2  -3        117.48        104.49         8.20 o
  10   2  -3        132.17        159.46        23.43 o
  -9   3  -3        404.78        400.16        17.53 o
  -7   3  -3        156.74        148.85        11.87 o
  -5   3  -3         45.69         38.60         2.85 o
  -3   3  -3       1133.46       1111.73        12.47 o
  -1   3  -3       1200.54       1285.69        13.68 o
   1   3  -3       3365.34       3556.13        46.52 o
   3   3  -3      12917.83      13809.74       405.09 o
   5   3  -3        125.79        119.52         3.50 o
   7   3  -3        356.85        355.38        12.64 o
   9   3  -3        210.97        243.15        19.43 o
  -8   4  -3        731.32        779.55        24.19 o
  -6   4  -3        456.73        459.88        16.24 o
  -4   4  -3       2334.68       2364.61        26.67 o
  -2   4  -3        302.84        363.77         6.24 o
   0   4  -3       5185.20       5335.39        50.69 o
   2   4  -3       2732.90       3019.22        61.33 o
   4   4  -3        824.52        792.11        16.68 o
   6   4  -3        772.00        807.86        13.62 o
   8   4  -3        395.41        372.99        15.16 o
  10   4  -3        149.19        135.78        11.56 o
  -9   5  -3         76.58         88.30         9.15 o
  -7   5  -3         75.33         85.09         7.84 o
  -5   5  -3        720.18        731.20        12.04 o
  -3   5  -3         48.27         79.51         2.80 o
  -1   5  -3       2475.76       2546.12        24.71 o
   1   5  -3      11808.46      11990.08       181.94 o
   3   5  -3         43.62         32.27         2.66 o
   5   5  -3        665.37        722.97        13.40 o
   7   5  -3       3149.11       3307.64        76.75 o
   9   5  -3         53.38         40.15         7.47 o
  -8   6  -3         67.48         83.30         8.49 o
  -6   6  -3        352.40        365.99        14.39 o
  -4   6  -3         90.78         95.33         3.61 o
  -2   6  -3       4213.82       4636.12        58.90 o
   0   6  -3      15613.61      15766.63       169.43 o
   2   6  -3       2658.47       2590.82        37.52 o
   4   6  -3       1084.77       1222.79        22.96 o
   6   6  -3        274.14        300.01         8.29 o
   8   6  -3        475.90        398.32        15.99 o
  10   6  -3         36.73         34.66         8.16 o
  -9   7  -3         84.61         78.87         9.53 o
  -7   7  -3         84.60         93.22         8.61 o
  -5   7  -3        238.63        267.50         8.95 o
  -3   7  -3        549.95        465.10         8.10 o
  -1   7  -3        150.95        202.84         3.81 o
   1   7  -3        403.18        374.86         5.21 o
   3   7  -3       3347.39       3513.81        48.69 o
   5   7  -3        347.45        308.18         7.84 o
   7   7  -3         21.54         18.81         7.71 o
   9   7  -3         80.10         89.17        12.64 o
  -8   8  -3         44.43         45.72         7.85 o
  -6   8  -3        531.02        539.22        24.36 o
  -4   8  -3        589.17        574.91        11.16 o
  -2   8  -3       1302.71       1172.98        16.17 o
   0   8  -3       3659.08       3582.51        38.88 o
   2   8  -3        190.01        164.55         5.50 o
   4   8  -3        429.65        480.54         7.52 o
   6   8  -3        729.41        735.02        19.03 o
   8   8  -3        338.43        305.05        15.06 o
  10   8  -3          4.26         11.34         8.43 o
  -9   9  -3         67.66         97.95         9.69 o
  -7   9  -3         59.35         74.42        16.34 o
  -5   9  -3        201.72        224.21        10.33 o
  -3   9  -3        475.03        477.47        10.81 o
  -1   9  -3       5871.03       5931.11        77.80 o
   1   9  -3       1853.19       1944.64        21.27 o
   3   9  -3       3702.76       3751.16        53.86 o
   5   9  -3        334.60        324.42        22.05 o
   7   9  -3       1210.61       1190.82        42.86 o
   9   9  -3        469.89        511.95        20.36 o
  -8  10  -3        134.67        145.87        11.31 o
  -6  10  -3        138.63        147.79         9.59 o
  -4  10  -3         36.39         45.06         3.65 o
  -2  10  -3       3166.55       3299.11        43.13 o
   0  10  -3        626.83        555.79         7.27 o
   2  10  -3         91.72        103.02         3.40 o
   4  10  -3       1651.73       1635.28        23.74 o
   6  10  -3        920.04        940.14        34.23 o
   8  10  -3         32.19         41.32        11.72 o
  10  10  -3         15.09          7.88         7.85 o
  -9  11  -3         99.20        105.76        14.80 o
  -7  11  -3        294.66        294.67        33.15 o
  -5  11  -3       1556.94       1481.86        32.65 o
  -3  11  -3        473.82        476.78         9.73 o
  -1  11  -3        398.52        420.59         6.12 o
   1  11  -3       3900.59       4163.96        44.80 o
   3  11  -3       1175.11       1099.72        18.36 o
   5  11  -3       2156.30       2239.60        31.95 o
   7  11  -3        239.00        229.72        16.96 o
   9  11  -3          9.02          4.71         7.40 o
  -8  12  -3         61.44         67.46         9.03 o
  -6  12  -3         74.11         64.84        12.95 o
  -4  12  -3       1688.96       1733.91        33.23 o
  -2  12  -3        439.63        405.15         6.90 o
   0  12  -3        738.80        657.89         9.33 o
   2  12  -3       1191.71       1206.63        14.42 o
   4  12  -3       1924.08       1944.50        28.47 o
   6  12  -3        152.73        137.83        12.33 o
   8  12  -3         65.23         61.05        12.64 o
  10  12  -3         29.88         35.52         9.04 o
  -7  13  -3        213.58        205.31        12.96 o
  -5  13  -3        128.34        115.30         8.43 o
  -3  13  -3        302.79        347.15         6.71 o
  -1  13  -3        940.69        967.17        11.94 o
   1  13  -3       1397.29       1377.62        16.23 o
   3  13  -3        304.55        317.76         7.91 o
   5  13  -3       1057.02       1016.28        20.25 o
   7  13  -3        189.40        199.81        17.27 o
   9  13  -3         41.65         43.48        11.10 o
  -8  14  -3        152.30        177.43        12.84 o
  -6  14  -3        276.39        299.82        14.43 o
  -4  14  -3        658.22        625.04        15.16 o
  -2  14  -3       1577.66       1606.14        21.53 o
   0  14  -3         93.13         98.41         3.16 o
   2  14  -3        425.20        386.46         5.58 o
   4  14  -3        422.55        405.73        11.13 o
   6  14  -3        854.53        814.31        15.40 o
   8  14  -3         16.04         24.67         9.87 o
  -7  15  -3        153.94        159.18        11.31 o
  -5  15  -3        336.58        309.95        14.27 o
  -3  15  -3        625.33        620.80        10.09 o
  -1  15  -3        749.22        787.78        11.33 o
   1  15  -3       1101.22       1165.45        13.95 o
   3  15  -3        170.48        157.63         3.60 o
   5  15  -3       1201.31       1181.52        20.57 o
   7  15  -3          7.84         -4.32        11.10 o
   9  15  -3        156.68        164.96        17.88 o
  -8  16  -3         50.14         73.66         9.22 o
  -6  16  -3         44.75         43.47         7.55 o
  -4  16  -3        406.50        407.21        11.87 o
  -2  16  -3        357.42        340.24         7.76 o
   0  16  -3        211.26        221.17         4.78 o
   2  16  -3        540.33        561.86         8.25 o
   4  16  -3        121.94        115.45         4.39 o
   6  16  -3        264.82        306.46        10.62 o
   8  16  -3        283.56        289.23        22.82 o
  -7  17  -3         61.04         66.41        10.95 o
  -5  17  -3         48.14         46.49         8.79 o
  -3  17  -3        136.08        149.22         6.01 o
  -1  17  -3        440.21        450.66         9.89 o
   1  17  -3        167.51        167.53         4.43 o
   3  17  -3       1145.53       1162.37        28.28 o
   5  17  -3         14.10         37.35         3.84 o
   7  17  -3         97.94        115.63        15.73 o
   9  17  -3        192.77        238.35        20.97 o
  -6  18  -3        111.86         95.70        10.00 o
  -4  18  -3        227.30        195.83        16.58 o
  -2  18  -3        268.92        283.54         6.77 o
   0  18  -3        149.20        154.47         4.89 o
   2  18  -3       1283.44       1222.39        20.59 o
   4  18  -3        390.68        352.75         9.17 o
   6  18  -3         45.23         43.06         3.51 o
   8  18  -3         17.74          2.16        12.95 o
  -7  19  -3         18.89         14.05        14.18 o
  -5  19  -3        356.89        391.41        17.41 o
  -3  19  -3        377.33        389.88         9.62 o
  -1  19  -3        709.17        755.77        16.25 o
   1  19  -3        324.63        310.88         8.02 o
   3  19  -3         93.91         73.98         3.61 o
   5  19  -3        116.65        113.40         5.78 o
   7  19  -3        156.71        141.41         4.70 o
  -6  20  -3         44.99         41.72         8.59 o
  -4  20  -3         50.66         52.52         6.65 o
  -2  20  -3        185.97        178.83         6.04 o
   0  20  -3         25.54         15.76         4.23 o
   2  20  -3        209.09        195.18         6.21 o
   4  20  -3        175.59        195.87         7.15 o
   6  20  -3        909.50        816.99        15.94 o
   8  20  -3         91.14         82.02        14.49 o
  -5  21  -3        572.70        651.65        31.14 o
  -3  21  -3        248.12        248.34         9.30 o
  -1  21  -3        772.44        756.15        18.07 o
   1  21  -3         64.52         56.64         4.96 o
   3  21  -3        745.89        734.69        21.51 o
   5  21  -3        138.84        143.29         9.98 o
   7  21  -3         36.38         36.56         2.98 o
  -6  22  -3         74.10         88.58        10.59 o
  -4  22  -3         22.60         13.74         9.12 o
  -2  22  -3         53.33         54.40         5.95 o
   0  22  -3         23.85         20.90         4.50 o
   2  22  -3        748.98        714.99        18.25 o
   4  22  -3        344.16        344.31        10.66 o
   6  22  -3        121.71        113.51         6.39 o
  -5  23  -3         53.18         70.89        11.87 o
  -3  23  -3         43.19         46.88         6.10 o
  -1  23  -3        412.74        412.18        10.92 o
   1  23  -3        462.99        440.64        10.94 o
   3  23  -3          0.02         -3.77         4.54 o
   5  23  -3         86.70         75.19         5.18 o
   7  23  -3         98.69        103.15        12.80 o
  -4  24  -3         70.41         62.80        18.96 o
  -2  24  -3        178.92        151.56         8.61 o
   0  24  -3        122.37        126.64         8.43 o
   2  24  -3         73.85         84.74         9.14 o
   4  24  -3          9.60          8.12         6.44 o
   6  24  -3        426.72        431.85        10.80 o
  -3  25  -3        122.62        137.45        11.15 o
  -1  25  -3        627.34        540.00        13.23 o
   1  25  -3         70.49         74.64         8.32 o
   3  25  -3        232.08        226.72        10.47 o
   5  25  -3         90.24         82.39         7.56 o
  -4  26  -3        156.97        160.03        16.96 o
  -2  26  -3         71.88         77.03         7.36 o
   0  26  -3          5.68          6.04         4.99 o
   2  26  -3         29.96         27.53         6.26 o
   4  26  -3         82.78        107.56        22.20 o
  -3  27  -3         17.00         21.27         9.04 o
  -1  27  -3        285.68        284.16        12.23 o
   1  27  -3        455.97        469.29        19.26 o
   3  27  -3        192.73        192.97        20.48 o
  -2  28  -3        104.40        102.12         9.50 o
   0  28  -3         46.67         55.65         7.86 o
   2  28  -3        100.09         92.23         7.97 o
  -1  29  -3        186.43        197.49        15.44 o
   1  29  -3         10.68         -3.01         6.77 o
  -8   0  -2       1161.39       1144.57        45.02 o
  -6   0  -2       1142.77       1107.88        41.32 o
  -4   0  -2       3491.12       3420.09        47.30 o
  -2   0  -2      29713.65      29451.61       397.02 o
   0   0  -2       8128.00       7271.75       141.93 o
   2   0  -2       2783.53       2975.16        66.53 o
   4   0  -2        618.26        578.24        12.27 o
   6   0  -2        590.21        553.59        12.73 o
   8   0  -2         60.92         61.87         7.00 o
  10   0  -2        195.38        239.27        23.13 o
  -9   1  -2         53.64         53.18        11.72 o
  -7   1  -2        837.13        842.00        24.42 o
  -5   1  -2        340.63        335.02         6.37 o
  -3   1  -2       1067.53       1105.87        11.58 o
  -1   1  -2       9036.50       8897.41        83.54 o
   1   1  -2       4963.93       4836.05       148.69 o
   3   1  -2       2329.10       2122.94        36.93 o
   5   1  -2        291.01        271.12         5.35 o
   7   1  -2        207.48        228.86         7.73 o
   9   1  -2         33.43         35.98         8.84 o
  -8   2  -2         39.10         37.00         7.63 o
  -6   2  -2        234.16        211.22        10.24 o
  -4   2  -2       1973.60       1889.73        20.09 o
  -2   2  -2        276.43        218.16        13.51 o
   0   2  -2        838.71        906.92         8.98 o
   2   2  -2       1116.68       1205.97        82.58 o
   4   2  -2       5657.77       5682.51        73.60 o
   6   2  -2       2075.28       2107.68        28.45 o
   8   2  -2        474.11        444.81        14.27 o
  10   2  -2        166.13        168.36        19.43 o
  -9   3  -2         79.44         97.27        13.10 o
  -7   3  -2         49.37         65.82         6.87 o
  -5   3  -2        277.05        326.00         6.33 o
  -3   3  -2       1623.09       1497.46        16.11 o
  -1   3  -2       1176.41       1247.09        13.12 o
   1   3  -2      15051.33      16136.91       207.05 o
   3   3  -2      10015.13      10452.65       170.12 o
   5   3  -2       1380.59       1229.41        19.37 o
   7   3  -2        367.18        329.17        11.59 o
   9   3  -2        481.93        496.25        21.28 o
  -8   4  -2         34.71         35.59         7.02 o
  -6   4  -2         88.66         88.08         6.97 o
  -4   4  -2       1512.26       1293.48        14.47 o
  -2   4  -2        715.74        685.79         9.78 o
   0   4  -2      12014.78      12125.66       114.12 o
   2   4  -2       2292.55       2250.19        26.27 o
   4   4  -2       1764.43       1784.92        29.44 o
   6   4  -2        955.97        984.26        16.35 o
   8   4  -2        633.45        642.82        20.67 o
  10   4  -2         60.67         69.42        10.48 o
  -9   5  -2         19.07         22.67         7.37 o
  -7   5  -2        318.38        348.35        21.58 o
  -5   5  -2        178.96        170.21         4.99 o
  -3   5  -2       1188.82       1245.31        14.79 o
  -1   5  -2      21990.42      22095.49       214.67 o
   1   5  -2       3152.94       3251.36        35.07 o
   3   5  -2       5453.04       5546.62        76.72 o
   5   5  -2        148.32        159.43         5.56 o
   7   5  -2        586.27        600.34        19.25 o
   9   5  -2          7.39          3.26         6.96 o
  -8   6  -2        297.94        288.27        13.29 o
  -6   6  -2        780.32        769.24        22.24 o
  -4   6  -2        420.27        396.72         6.30 o
  -2   6  -2        870.20        853.57        11.44 o
   0   6  -2       3391.80       3507.83        32.87 o
   2   6  -2       3302.06       3139.32        43.14 o
   4   6  -2        777.06        759.15        11.84 o
   6   6  -2        723.90        799.98        16.38 o
   8   6  -2         68.16         46.23         7.68 o
  10   6  -2        253.69        294.11        15.71 o
  -9   7  -2         47.04         44.91        16.80 o
  -7   7  -2        423.62        393.75        15.88 o
  -5   7  -2       1119.29       1141.64        17.46 o
  -3   7  -2       1466.45       1612.71        18.72 o
  -1   7  -2       6715.25       7088.07        69.77 o
   1   7  -2       3404.29       3547.34        33.70 o
   3   7  -2       2867.21       3194.83        39.86 o
   5   7  -2        752.52        745.03        12.80 o
   7   7  -2       1211.66       1254.03        42.24 o
   9   7  -2        140.64        161.31        11.15 o
  -8   8  -2        128.66        150.09        10.00 o
  -6   8  -2       1361.64       1308.56        33.79 o
  -4   8  -2        140.06        112.04         3.84 o
  -2   8  -2        500.98        501.10         6.88 o
   0   8  -2       7712.67       8242.11        89.11 o
   2   8  -2       1949.06       1944.66        21.67 o
   4   8  -2        967.20        925.92        13.95 o
   6   8  -2        335.89        311.74        11.24 o
   8   8  -2        195.91        178.62        11.46 o
  10   8  -2         27.68         53.74         9.71 o
  -9   9  -2        124.94        136.36        10.71 o
  -7   9  -2        251.89        227.48        11.75 o
  -5   9  -2        577.51        560.21        13.54 o
  -3   9  -2       2905.41       2986.13        30.20 o
  -1   9  -2        759.80        802.36        12.63 o
   1   9  -2       1221.55        974.14        12.04 o
   3   9  -2        767.81        899.96        12.10 o
   5   9  -2         57.60         50.88         2.38 o
   7   9  -2         15.25          9.25         9.25 o
   9   9  -2         64.48         62.37         9.22 o
  -8  10  -2        197.79        196.71        12.64 o
  -6  10  -2        454.97        471.65        16.23 o
  -4  10  -2        191.61        162.15         4.69 o
  -2  10  -2        430.79        547.49        10.09 o
   0  10  -2       1195.87       1223.31        15.51 o
   2  10  -2          6.42         19.48         1.44 o
   4  10  -2       1905.48       1960.75        28.36 o
   6  10  -2          6.87          8.10         2.01 o
   8  10  -2       1275.89       1258.04        44.09 o
  10  10  -2          0.09          2.73         8.39 o
  -9  11  -2         47.08         40.64         7.72 o
  -7  11  -2        220.69        211.36        12.84 o
  -5  11  -2         84.68         85.46         6.22 o
  -3  11  -2        587.65        614.44        10.25 o
  -1  11  -2        973.51       1084.63        15.59 o
   1  11  -2       1481.73       1519.09        18.46 o
   3  11  -2       1339.63       1393.84        21.18 o
   5  11  -2         35.63         38.22         2.48 o
   7  11  -2        467.97        463.13        22.51 o
   9  11  -2         15.57         18.91         7.85 o
  -8  12  -2         17.12          9.85         6.41 o
  -6  12  -2         84.93         75.50        10.48 o
  -4  12  -2        464.75        522.12         9.10 o
  -2  12  -2       1795.60       1844.93        25.20 o
   0  12  -2       3423.06       3443.98        47.87 o
   2  12  -2       2400.63       2636.84        30.00 o
   4  12  -2       2275.74       2445.75        28.50 o
   6  12  -2        666.30        637.81        13.77 o
   8  12  -2         61.05         63.21        11.10 o
  -7  13  -2        335.69        325.66        24.67 o
  -5  13  -2         97.27         82.19         7.85 o
  -3  13  -2        145.70        143.75         4.90 o
  -1  13  -2       1319.85       1211.45        17.43 o
   1  13  -2       1617.89       1740.32        24.09 o
   3  13  -2        187.90        217.04         3.91 o
   5  13  -2        205.35        262.11         6.63 o
   7  13  -2        136.68        154.21         4.95 o
   9  13  -2        104.00        115.94        14.18 o
  -8  14  -2          7.92          7.37        11.56 o
  -6  14  -2        103.51        123.69        24.98 o
  -4  14  -2        832.34        857.86        14.81 o
  -2  14  -2        184.99        204.16         5.39 o
   0  14  -2        108.12         97.12         3.79 o
   2  14  -2        735.81        640.96         9.68 o
   4  14  -2        845.04        827.43        12.89 o
   6  14  -2        815.81        747.53        14.11 o
   8  14  -2         76.06         96.82        14.49 o
  -7  15  -2        134.13        141.09        10.44 o
  -5  15  -2        500.19        445.75        16.09 o
  -3  15  -2         96.30         85.06         4.44 o
  -1  15  -2        971.42        991.72        16.77 o
   1  15  -2        415.59        421.95         6.90 o
   3  15  -2        701.24        661.35         8.66 o
   5  15  -2        994.59       1064.91        19.29 o
   7  15  -2        389.50        371.22        12.36 o
   9  15  -2         49.37         60.44        14.49 o
  -8  16  -2        133.15        136.06        11.34 o
  -6  16  -2        426.73        382.42        22.97 o
  -4  16  -2       2002.64       1921.29        31.41 o
  -2  16  -2        430.79        455.72         8.81 o
   0  16  -2        114.21        117.95         4.14 o
   2  16  -2        188.31        191.03         4.97 o
   4  16  -2         93.97        102.52         4.34 o
   6  16  -2        142.48        125.83         5.46 o
   8  16  -2         50.82         29.29        11.41 o
  -7  17  -2         20.38         29.93        14.80 o
  -5  17  -2       1023.31       1042.32        29.09 o
  -3  17  -2       2379.20       2409.25        38.44 o
  -1  17  -2         65.74         58.44         3.88 o
   1  17  -2         55.52         56.37         3.05 o
   3  17  -2       1295.56       1256.13        22.23 o
   5  17  -2       1339.88       1388.01        41.17 o
   7  17  -2         85.94        102.37         4.60 o
   9  17  -2         10.22          7.09        13.57 o
  -6  18  -2         61.93         43.30         7.72 o
  -4  18  -2        127.62        137.58         6.62 o
  -2  18  -2       1105.71       1114.53        19.68 o
   0  18  -2       1331.00       1311.33        18.92 o
   2  18  -2       1686.35       1839.52        29.71 o
   4  18  -2        212.43        200.56         6.94 o
   6  18  -2         52.42         40.40         3.88 o
   8  18  -2          4.00         23.43        11.41 o
  -7  19  -2         90.32         91.01        10.75 o
  -5  19  -2         10.11         11.16         5.90 o
  -3  19  -2        782.36        719.91        14.61 o
  -1  19  -2       1372.96       1314.07        25.41 o
   1  19  -2        856.01        833.91        17.68 o
   3  19  -2        460.31        446.30        12.76 o
   5  19  -2        479.03        488.09        13.00 o
   7  19  -2        278.56        275.07        15.11 o
  -6  20  -2         64.56         62.77         8.56 o
  -4  20  -2        729.11        684.84        15.61 o
  -2  20  -2         80.75         83.71         7.03 o
   0  20  -2        612.72        636.06        18.48 o
   2  20  -2       1498.79       1365.73        25.52 o
   4  20  -2        159.35        159.14         9.99 o
   6  20  -2        153.03        163.18         6.85 o
   8  20  -2        156.97        152.01        16.96 o
  -7  21  -2         35.61         33.30        14.18 o
  -5  21  -2         45.11         43.98         8.68 o
  -3  21  -2         98.09         79.49         5.47 o
  -1  21  -2         12.51         13.72         4.41 o
   1  21  -2        261.02        272.26        11.19 o
   3  21  -2        102.01        111.15         8.90 o
   5  21  -2        399.29        430.01        12.11 o
   7  21  -2        114.14        125.05         5.78 o
  -6  22  -2         99.42         98.54        15.26 o
  -4  22  -2        152.85        163.52        27.29 o
  -2  22  -2        480.74        525.23        17.01 o
   0  22  -2        168.66        159.62        13.71 o
   2  22  -2         19.19         25.96         4.83 o
   4  22  -2         92.01         76.01         4.95 o
   6  22  -2        101.42        107.03         5.63 o
  -5  23  -2        258.59        266.32        15.26 o
  -3  23  -2        374.31        378.65        17.16 o
  -1  23  -2        830.91        855.79        23.31 o
   1  23  -2        398.67        366.85        13.66 o
   3  23  -2        324.06        282.32        11.46 o
   5  23  -2         63.42         73.93         7.07 o
   7  23  -2          7.42         20.17         5.06 o
  -4  24  -2         95.88         98.05        13.26 o
  -2  24  -2         12.92         13.21         8.01 o
   0  24  -2         62.35         63.87         6.79 o
   2  24  -2        185.43        166.06        14.21 o
   4  24  -2        255.97        217.12        11.13 o
   6  24  -2          6.64          3.68         8.33 o
  -5  25  -2        224.88        272.84        16.90 o
  -3  25  -2        178.88        199.79        19.12 o
  -1  25  -2        103.24        112.21         8.60 o
   1  25  -2         88.81         93.09         6.62 o
   3  25  -2        231.27        224.45         9.22 o
   5  25  -2         71.13         70.40         5.97 o
  -4  26  -2        133.65        140.91        15.73 o
  -2  26  -2        161.37        161.05        15.89 o
   0  26  -2        433.79        458.96        13.42 o
   2  26  -2        316.68        324.95        13.64 o
   4  26  -2        429.59        403.25        13.92 o
  -3  27  -2         97.95         91.51         8.63 o
  -1  27  -2        110.76        116.56         8.28 o
   1  27  -2         41.08         47.29         7.23 o
   3  27  -2         20.69         20.68         4.98 o
  -2  28  -2        175.76        182.11        11.62 o
   0  28  -2         57.00         52.39         7.61 o
   2  28  -2        233.74        242.91        10.39 o
   4  28  -2        108.45         86.64         8.07 o
  -1  29  -2        156.29        137.32        10.49 o
   1  29  -2         39.77         35.87         6.08 o
  -9   1  -1        213.16        225.41        12.86 o
  -7   1  -1        231.95        230.15        11.45 o
  -5   1  -1        502.66        538.29         7.83 o
  -3   1  -1        409.28        352.71         4.97 o
  -1   1  -1      11463.38      11659.56       110.54 o
   1   1  -1       6186.17       5691.19       118.23 o
   3   1  -1        757.06        692.15         7.11 o
   5   1  -1        248.55        296.45         4.30 o
   7   1  -1         34.08         48.58         4.16 o
   9   1  -1        495.85        500.07        27.29 o
 -10   2  -1        119.36        126.32        10.68 o
  -8   2  -1        304.25        288.99        12.54 o
  -4   2  -1        991.97       1039.90        11.63 o
  -2   2  -1       7946.58       7973.87        89.32 o
   0   2  -1        130.80        144.80         1.89 o
   2   2  -1       1837.45       1749.19        22.67 o
   4   2  -1       2133.62       2240.29        30.91 o
   6   2  -1        248.88        258.78         4.16 o
   8   2  -1        143.37        148.13         9.83 o
  -9   3  -1          7.96          0.21         6.65 o
  -7   3  -1       1223.68       1184.61        30.85 o
  -5   3  -1        262.01        247.74         5.25 o
  -3   3  -1       1596.34       1626.76        19.31 o
  -1   3  -1      11619.08      12163.90       118.26 o
   1   3  -1       3817.52       3636.69        55.90 o
   3   3  -1       3613.62       3964.21        47.08 o
   5   3  -1       1456.05       1510.79        18.09 o
   7   3  -1         45.12         39.16         8.79 o
   9   3  -1         10.42         10.85         6.88 o
 -10   4  -1         72.50         94.82        10.02 o
  -8   4  -1         40.75         27.10         5.87 o
  -6   4  -1       1022.62       1008.31        26.27 o
  -4   4  -1       3163.08       3164.39        32.71 o
  -2   4  -1       8966.00       8674.09        86.92 o
   0   4  -1      13479.92      13580.69       136.82 o
   2   4  -1       9608.81       9671.46       143.06 o
   4   4  -1         88.18        126.37         3.49 o
   6   4  -1        143.27        135.06         4.22 o
   8   4  -1        296.93        269.45        13.34 o
  -9   5  -1         83.83        105.54        10.79 o
  -7   5  -1        726.09        741.26        21.57 o
  -5   5  -1        316.38        316.72         6.10 o
  -3   5  -1       4213.18       4083.56        39.69 o
  -1   5  -1       4477.38       4540.84        45.74 o
   1   5  -1       4093.34       4442.30        42.19 o
   3   5  -1       5966.08       6147.13        77.22 o
   5   5  -1        512.98        483.10         9.88 o
   7   5  -1        214.11        212.61         7.74 o
   9   5  -1        208.70        239.90        13.71 o
  -8   6  -1        356.50        345.48        15.03 o
  -6   6  -1        617.69        650.25        19.17 o
  -4   6  -1        295.46        284.33         4.68 o
  -2   6  -1       1854.42       2039.33        24.16 o
   0   6  -1       4349.13       4390.23        44.15 o
   2   6  -1      14502.40      15572.03       152.27 o
   4   6  -1        189.90        157.83         4.41 o
   6   6  -1        759.22        814.33        13.71 o
   8   6  -1          5.05         12.73         6.14 o
  10   6  -1         38.42         36.38         9.25 o
  -9   7  -1        482.61        480.39        18.13 o
  -7   7  -1         44.76         38.78         6.22 o
  -5   7  -1        154.43        151.56         4.50 o
  -3   7  -1        459.32        397.59         5.42 o
  -1   7  -1       4803.87       5012.92        51.18 o
   1   7  -1       9081.06       9324.95        93.98 o
   3   7  -1        665.46        613.59         8.39 o
   5   7  -1        216.06        235.87         6.94 o
   7   7  -1        581.43        562.00         9.80 o
   9   7  -1         99.37         92.64         9.40 o
  -8   8  -1        174.05        169.59        10.66 o
  -6   8  -1        907.74        925.26        25.25 o
  -4   8  -1        163.96        155.82         3.61 o
  -2   8  -1        565.05        634.89         8.22 o
   0   8  -1       7884.40       7896.05        84.15 o
   2   8  -1       2135.70       2078.21        24.23 o
   4   8  -1       3232.27       3220.94        63.46 o
   6   8  -1         92.38         87.91         5.34 o
   8   8  -1        618.16        631.85        21.40 o
  10   8  -1        164.31        126.42        14.49 o
  -9   9  -1        148.16        128.92        10.09 o
  -7   9  -1        556.52        516.23        17.76 o
  -5   9  -1        240.17        273.65         6.19 o
  -3   9  -1       1193.37       1337.13        14.77 o
  -1   9  -1       3163.10       3498.99        40.77 o
   1   9  -1       8011.41       8412.80        95.24 o
   3   9  -1       1917.87       1872.37        20.59 o
   5   9  -1        783.03        718.67        12.55 o
   7   9  -1        269.30        256.51         6.24 o
   9   9  -1        197.21        191.11        12.82 o
  -8  10  -1        130.84        137.00        11.25 o
  -6  10  -1         83.99         71.30        13.57 o
  -4  10  -1       2896.75       2880.06        32.24 o
  -2  10  -1        204.64        194.97         3.75 o
   0  10  -1       4631.61       4444.14        78.97 o
   2  10  -1        663.45        649.73         8.67 o
   4  10  -1        621.11        660.46        14.18 o
   6  10  -1       1518.83       1467.00        26.58 o
   8  10  -1        201.06        202.61        12.74 o
  10  10  -1         18.34         20.35        12.03 o
  -9  11  -1         28.63         29.42        11.10 o
  -7  11  -1        110.56        133.03        10.02 o
  -5  11  -1         76.36         80.42         5.65 o
  -3  11  -1       1585.24       1543.54        18.11 o
  -1  11  -1        112.02        122.27         3.87 o
   1  11  -1        201.34        183.62         3.90 o
   3  11  -1        434.27        449.43         7.62 o
   5  11  -1        907.27        883.66        14.30 o
   7  11  -1        123.39        126.44         8.13 o
   9  11  -1         97.50         87.47         9.87 o
  -8  12  -1        252.89        287.16        19.43 o
  -6  12  -1         39.24         44.31         9.71 o
  -4  12  -1       1312.36       1375.18        18.33 o
  -2  12  -1         66.11         61.07         2.62 o
   0  12  -1        627.58        709.29        11.06 o
   2  12  -1        901.21        913.65        11.86 o
   4  12  -1        223.51        214.97         3.56 o
   6  12  -1        763.82        758.53        14.49 o
   8  12  -1          5.60         14.18         8.94 o
  -9  13  -1         35.89         50.73        10.64 o
  -7  13  -1        103.45         75.89         7.81 o
  -5  13  -1       2106.42       2011.33        38.71 o
  -3  13  -1         45.84         43.42         2.87 o
  -1  13  -1       1003.50        931.39        15.66 o
   1  13  -1        822.44        876.98        12.49 o
   3  13  -1        332.66        385.55         6.02 o
   5  13  -1        486.82        518.06        13.50 o
   7  13  -1         53.83         47.75         6.62 o
   9  13  -1         44.28         47.80         8.45 o
  -8  14  -1         59.09         64.93         8.51 o
  -6  14  -1         73.08         88.41         8.81 o
  -4  14  -1       1281.98       1258.77        21.73 o
  -2  14  -1       2335.72       2344.29        32.01 o
   0  14  -1        936.44       1025.47        14.02 o
   2  14  -1       1058.30       1098.50        15.31 o
   4  14  -1        770.08        815.56        18.56 o
   6  14  -1        668.14        603.76        12.44 o
   8  14  -1        135.84        144.99         4.37 o
  -7  15  -1         65.59         59.40         8.15 o
  -5  15  -1          5.75          1.66         4.49 o
  -3  15  -1        108.12        122.76         4.59 o
  -1  15  -1        642.44        623.16        12.27 o
   1  15  -1        285.74        261.54         5.09 o
   3  15  -1        872.28        864.01        12.32 o
   5  15  -1        203.38        206.67         8.69 o
   7  15  -1        121.68        119.99         5.47 o
   9  15  -1         30.24         54.27        12.33 o
  -8  16  -1        381.33        422.18        17.41 o
  -6  16  -1        122.72        170.92        11.06 o
  -4  16  -1       1070.87       1054.43        20.58 o
  -2  16  -1       1022.40       1016.13        15.58 o
   0  16  -1        229.12        206.03         5.03 o
   2  16  -1        131.92        144.14         4.29 o
   4  16  -1       1136.93       1155.87        25.70 o
   6  16  -1        703.84        590.89        17.93 o
   8  16  -1        156.95        141.40        10.94 o
  -7  17  -1        138.93        166.84        11.21 o
  -5  17  -1         13.11         19.50         5.32 o
  -3  17  -1        731.87        776.76        14.94 o
  -1  17  -1         61.19         47.77         3.60 o
   1  17  -1        148.94        125.92         4.34 o
   3  17  -1        713.39        732.80        12.75 o
   5  17  -1        320.49        300.45         8.19 o
   7  17  -1         21.44         28.39         4.36 o
  -8  18  -1         35.53         47.22         8.17 o
  -6  18  -1        138.66        117.04         7.89 o
  -4  18  -1        256.50        229.87        15.04 o
  -2  18  -1       1597.16       1724.24        31.91 o
   0  18  -1        143.95        147.16         5.80 o
   2  18  -1        378.29        381.24         8.48 o
   4  18  -1         39.81         47.00         3.38 o
   6  18  -1        101.44        112.17         5.79 o
   8  18  -1         37.40         28.99         3.49 o
  -7  19  -1        129.16        120.48        10.79 o
  -5  19  -1        534.35        547.39        15.45 o
  -3  19  -1        204.33        163.09         6.89 o
  -1  19  -1        548.38        551.60        13.17 o
   1  19  -1        765.79        862.40        15.27 o
   3  19  -1         12.47         14.52         4.18 o
   5  19  -1        624.73        623.21        11.46 o
   7  19  -1        144.01        146.78         6.42 o
  -6  20  -1         95.16        101.75         7.94 o
  -4  20  -1         87.74         86.36         6.67 o
  -2  20  -1        883.72        865.64        18.63 o
   0  20  -1        118.39        103.77         9.12 o
   2  20  -1        250.49        201.91         9.85 o
   4  20  -1          6.46          7.29         3.33 o
   6  20  -1        115.41        137.13         6.81 o
   8  20  -1         28.22         23.44         4.58 o
  -7  21  -1         50.95         79.35        21.74 o
  -5  21  -1        646.26        672.89        25.09 o
  -3  21  -1        688.18        641.44        17.28 o
  -1  21  -1        100.35        109.23         6.04 o
   1  21  -1        378.02        367.87        13.89 o
   3  21  -1        616.35        611.50        23.28 o
   5  21  -1         77.33         74.11         5.93 o
   7  21  -1         42.16         31.95         4.28 o
  -6  22  -1         28.00         23.05         6.14 o
  -4  22  -1        178.86        216.57        12.11 o
  -2  22  -1        354.78        310.07        12.64 o
   0  22  -1         15.99         17.21         5.37 o
   2  22  -1        240.96        230.75        10.57 o
   4  22  -1        163.55        147.23         8.90 o
   6  22  -1         18.13         21.18         6.29 o
  -5  23  -1        198.71        194.60        13.10 o
  -3  23  -1        152.59        164.46        11.77 o
  -1  23  -1        550.06        560.00        17.89 o
   1  23  -1         68.00         60.70         6.65 o
   3  23  -1         25.09         19.53         5.79 o
   5  23  -1        217.10        222.68        13.17 o
  -6  24  -1         61.27         61.92         9.62 o
  -4  24  -1        120.89        131.35        14.18 o
  -2  24  -1        502.96        485.08        16.59 o
   0  24  -1        298.09        296.91        12.88 o
   2  24  -1         86.07         73.35         7.22 o
   4  24  -1         69.74         67.65         6.58 o
   6  24  -1        102.37        113.55         8.54 o
  -5  25  -1          0.48         -7.40         8.94 o
  -3  25  -1        164.71        155.01        11.50 o
  -1  25  -1         94.06        109.39         8.33 o
   1  25  -1         71.23         56.04         7.12 o
   3  25  -1        320.82        288.18        12.45 o
   5  25  -1         21.21         26.66         5.53 o
  -4  26  -1          9.18          5.86         9.87 o
  -2  26  -1         53.85         62.20         8.93 o
   0  26  -1        329.57        352.38        14.75 o
   2  26  -1         32.61         38.45         8.89 o
   4  26  -1        169.88        170.51         9.53 o
  -3  27  -1         87.04         82.33        14.80 o
  -1  27  -1        261.94        274.45        14.07 o
   1  27  -1        248.49        232.47        22.20 o
   3  27  -1         28.87         36.67         8.28 o
  -2  28  -1         24.60         39.36         9.11 o
   0  28  -1        247.62        261.20        15.12 o
   2  28  -1        280.80        302.14        14.04 o
  -1  29  -1        214.90        222.28        12.97 o
   1  29  -1        101.74        114.43         9.37 o
 -10   0   0        238.63        279.05        18.81 o
  -8   0   0        136.29        125.80        12.03 o
  -6   0   0       1526.69       1615.26        37.35 o
  -4   0   0       1869.01       2058.45        39.41 o
  -2   0   0       2736.99       2652.52        37.17 o
   2   0   0       2732.14       2638.58        29.35 o
   4   0   0       1873.39       2078.14        30.00 o
   6   0   0       1522.34       1636.84        25.94 o
   8   0   0        136.39        116.82         5.80 o
  -9   1   0        118.30        107.70         8.49 o
  -7   1   0       1970.98       2012.45        48.08 o
  -5   1   0        558.44        564.19         9.14 o
  -3   1   0       2460.54       2406.52        25.17 o
  -1   1   0       4681.28       4702.52        47.43 o
   1   1   0       4683.70       4746.98        36.81 o
   3   1   0       2460.74       2428.35        27.28 o
   5   1   0        558.87        569.94         7.23 o
   7   1   0       1971.58       1999.82        25.55 o
   9   1   0        118.02        109.15        14.18 o
 -10   2   0        285.51        351.45        15.91 o
  -8   2   0        352.84        384.80        14.50 o
  -6   2   0         27.72         37.53         4.78 o
  -4   2   0       3277.65       3330.98        45.65 o
  -2   2   0       5064.91       5048.60        53.60 o
   0   2   0        859.95        825.79        16.13 o
   2   2   0       5061.64       5160.67        39.30 o
   4   2   0       3273.96       3358.47        36.53 o
   6   2   0         27.43         33.17         1.98 o
   8   2   0        353.17        367.47         9.74 o
  -9   3   0        439.13        481.59        23.13 o
  -7   3   0        471.31        495.66        15.59 o
  -5   3   0        868.15        850.76        13.98 o
  -3   3   0        774.96        749.24         9.27 o
  -1   3   0       3339.70       2939.42        31.95 o
   1   3   0       3343.66       2968.20        28.23 o
   3   3   0        775.02        744.23        10.25 o
   5   3   0        869.72        846.21        10.56 o
   7   3   0        469.88        477.09         9.07 o
   9   3   0        438.69        476.81        17.55 o
 -10   4   0         33.64         30.83         7.85 o
  -8   4   0        310.41        314.23        13.51 o
  -6   4   0       1930.57       1959.55        35.57 o
  -4   4   0        645.13        692.16        10.21 o
  -2   4   0        935.11       1049.23        12.76 o
   0   4   0       8779.79       8423.24        91.70 o
   2   4   0        934.86       1054.19         9.86 o
   4   4   0        646.32        697.85        11.38 o
   6   4   0       1929.96       1979.49        24.96 o
   8   4   0        310.67        317.25         8.53 o
  -9   5   0        126.59        115.17        13.26 o
  -7   5   0        185.43        189.53         9.25 o
  -5   5   0        502.87        523.91         9.67 o
  -3   5   0       1661.88       1594.97        19.04 o
  -1   5   0       2031.31       1858.50        19.21 o
   1   5   0       2025.81       1832.06        17.96 o
   3   5   0       1662.69       1574.12        16.11 o
   5   5   0        502.59        528.36         8.42 o
   7   5   0        185.67        188.68         5.75 o
   9   5   0        126.59        120.87        12.33 o
 -10   6   0         21.85         27.17         7.74 o
  -8   6   0        666.49        622.57        19.61 o
  -4   6   0       1415.63       1443.02        18.49 o
  -2   6   0       9297.86       8878.49       112.10 o
   0   6   0      21474.25      21845.17       218.57 o
   2   6   0       9299.59       9029.78        90.24 o
   4   6   0       1415.40       1463.48        26.10 o
   6   6   0        161.27        154.87         4.45 o
   8   6   0        665.35        588.67        16.51 o
  -9   7   0        110.68        108.18         9.13 o
  -7   7   0        535.47        500.12        18.96 o
  -5   7   0        193.44        172.31         4.76 o
  -3   7   0       3346.95       3498.27        36.16 o
  -1   7   0       4489.02       4426.90        45.21 o
   1   7   0       4486.16       4413.22        45.51 o
   3   7   0       3346.98       3469.98        38.37 o
   5   7   0        192.98        168.41         5.36 o
   7   7   0        534.82        488.82        11.72 o
   9   7   0        111.02        100.83        11.41 o
 -10   8   0        207.47        219.42        13.62 o
  -8   8   0        218.06        187.00        10.56 o
  -6   8   0       1178.37       1184.74        30.18 o
  -4   8   0        781.10        767.53        10.03 o
  -2   8   0        642.47        608.46         7.87 o
   0   8   0        860.15        750.06         8.85 o
   2   8   0        643.83        609.04         8.89 o
   4   8   0        782.02        758.60        12.47 o
   6   8   0       1177.74       1160.78        19.53 o
   8   8   0        217.87        202.44         8.54 o
  10   8   0        207.38        243.28        19.43 o
  -9   9   0         83.76         91.49         8.93 o
  -7   9   0        252.00        214.89        10.93 o
  -5   9   0        959.16        922.01        12.92 o
  -3   9   0       4635.96       4988.79        50.68 o
  -1   9   0       6812.56       7428.60        85.39 o
   1   9   0       6820.24       7431.48        94.25 o
   3   9   0       4634.42       4858.73        51.90 o
   5   9   0        959.86        919.24        15.00 o
   7   9   0        251.53        226.19         8.40 o
   9   9   0         83.79        115.94        12.64 o
  -8  10   0        227.52        204.04        13.57 o
  -6  10   0        842.73        826.79        22.98 o
  -4  10   0         46.93         65.28         2.58 o
  -2  10   0       6449.27       6448.00        65.58 o
   0  10   0          4.96          9.26         1.69 o
   2  10   0       6454.19       6366.65        81.64 o
   4  10   0         46.92         64.62         2.24 o
   6  10   0        843.24        825.49        24.20 o
   8  10   0        226.68        204.36         6.21 o
  -9  11   0        210.73        207.80        19.89 o
  -7  11   0        581.90        568.69        18.66 o
  -5  11   0        248.28        215.08         7.74 o
  -3  11   0        565.67        578.44         7.51 o
  -1  11   0          5.46          4.03         1.86 o
   1  11   0          5.46          3.42         1.66 o
   3  11   0        566.79        580.75         8.93 o
   5  11   0        248.65        213.24         6.11 o
   7  11   0        581.90        561.33        17.73 o
   9  11   0        211.20        209.06        17.27 o
  -8  12   0         24.10         20.49         7.16 o
  -6  12   0         15.50          6.21         4.57 o
  -4  12   0       1329.97       1312.48        17.46 o
  -2  12   0        568.83        519.37         7.35 o
   0  12   0       1237.40       1170.16        16.36 o
   2  12   0        570.16        514.99         9.14 o
   4  12   0       1327.77       1301.08        16.25 o
   6  12   0         15.30         17.85         5.40 o
   8  12   0         24.01         17.73         4.98 o
  -9  13   0         33.28         37.46         7.74 o
  -7  13   0        143.61        143.75        12.33 o
  -5  13   0       1526.75       1616.23        32.25 o
  -3  13   0         76.03         86.55         2.89 o
  -1  13   0       1507.50       1550.15        23.89 o
   1  13   0       1507.66       1589.74        19.44 o
   3  13   0         75.93         85.08         3.38 o
   5  13   0       1526.61       1683.32        50.37 o
   7  13   0        144.45        156.38         6.12 o
   9  13   0         33.27         48.41        12.95 o
  -8  14   0         66.84         59.31        13.72 o
  -6  14   0        124.89        142.48         7.47 o
  -4  14   0        189.78        171.61         6.04 o
  -2  14   0       1543.61       1504.59        21.02 o
   0  14   0       3031.62       2980.66        49.09 o
   2  14   0       1545.02       1463.80        18.46 o
   4  14   0        190.06        176.73         5.72 o
   6  14   0        124.94        135.61        10.08 o
   8  14   0         66.80         56.09         5.39 o
  -9  15   0        319.48        404.20        17.69 o
  -7  15   0        341.61        316.62        14.40 o
  -5  15   0        673.38        642.62        15.70 o
  -3  15   0        958.06        942.06        14.64 o
  -1  15   0        878.60        959.71        15.67 o
   1  15   0        877.83        943.14        13.31 o
   3  15   0        957.47        949.70        12.65 o
   5  15   0        673.64        661.32        16.52 o
   7  15   0        340.95        311.74         8.81 o
   9  15   0        318.89        401.46        24.36 o
  -8  16   0        108.48         97.82         8.91 o
  -6  16   0       1073.87       1087.23        23.74 o
  -4  16   0       1640.31       1591.94        28.92 o
  -2  16   0        270.07        270.67         7.03 o
   0  16   0       1137.41       1200.93        19.24 o
   2  16   0        270.01        286.09         5.61 o
   4  16   0       1639.68       1630.97        26.41 o
   6  16   0       1073.07       1099.74        36.96 o
   8  16   0        108.75         88.32         5.42 o
  -7  17   0         46.00         57.71         8.02 o
  -5  17   0        405.51        399.68        17.89 o
  -3  17   0        130.78        169.03         6.36 o
  -1  17   0       1955.24       1879.50        28.79 o
   1  17   0       1954.93       1882.09        25.82 o
   3  17   0        130.59        148.96         6.11 o
   5  17   0        404.06        395.50        11.26 o
   7  17   0         46.36         53.60         4.72 o
  -8  18   0        117.32        136.17        10.62 o
  -6  18   0         30.85         21.54         5.64 o
  -4  18   0         28.41         20.64         4.51 o
  -2  18   0       2712.74       2733.86        47.95 o
   0  18   0         15.93          6.39         2.57 o
   2  18   0       2716.14       2682.94        40.41 o
   4  18   0         28.40         20.11         3.42 o
   6  18   0         30.47         36.82         3.40 o
   8  18   0        117.20        128.10         6.20 o
  -7  19   0        289.76        302.93        11.99 o
  -5  19   0        380.07        428.87        15.42 o
  -3  19   0        253.70        255.49         9.75 o
  -1  19   0       1162.66       1118.59        19.22 o
   1  19   0       1159.76       1113.74        22.07 o
   3  19   0        252.99        266.29         9.84 o
   5  19   0        380.68        419.11        11.68 o
   7  19   0        290.68        305.16         9.25 o
  -6  20   0         62.83         65.43         6.39 o
  -4  20   0        940.98        936.95        21.36 o
  -2  20   0        574.31        534.48        13.23 o
   0  20   0          1.73         -1.48         3.55 o
   2  20   0        574.15        540.42        16.20 o
   4  20   0        940.34        889.88        39.31 o
   6  20   0         62.50         65.19         8.69 o
  -7  21   0        177.22        162.81         9.50 o
  -5  21   0         34.55         22.94         5.95 o
  -3  21   0         90.37         92.78         8.86 o
  -1  21   0          8.91         18.68         3.88 o
   1  21   0          8.97          8.92         6.33 o
   3  21   0         90.60         88.64         7.01 o
   5  21   0         34.55         29.66         4.29 o
   7  21   0        176.86        164.09        13.88 o
  -6  22   0         50.42         40.94         6.58 o
  -4  22   0        683.44        675.75        47.95 o
  -2  22   0        147.74        163.51         7.92 o
   0  22   0          0.26          1.40         4.91 o
   2  22   0        148.42        171.26        15.58 o
   4  22   0        682.73        643.97        18.84 o
   6  22   0         50.52         41.50         5.44 o
  -5  23   0        193.15        193.96        12.10 o
  -3  23   0       1220.19       1192.94        30.94 o
  -1  23   0         19.07         16.21         5.83 o
   1  23   0         19.11          7.96         5.58 o
   3  23   0       1218.24       1084.84        36.29 o
   5  23   0        192.67        199.45        20.12 o
  -6  24   0          2.03          6.42         7.94 o
  -4  24   0        431.10        441.61        30.83 o
  -2  24   0        150.55        170.23        12.59 o
   0  24   0        452.91        433.47        15.32 o
   2  24   0        151.18        167.61        16.03 o
   4  24   0        431.72        402.81        14.49 o
   6  24   0          2.02          0.79         5.20 o
  -5  25   0        251.06        271.65        20.04 o
  -3  25   0        195.89        165.27        15.73 o
  -1  25   0        287.25        315.57        14.03 o
   1  25   0        286.75        303.20        12.98 o
   3  25   0        195.41        179.73        13.61 o
   5  25   0        251.58        240.74         8.55 o
  -4  26   0        196.65        219.54        20.97 o
  -2  26   0        155.04        147.25        11.85 o
   0  26   0        128.69        134.39        12.05 o
   2  26   0        154.44        125.97        11.56 o
   4  26   0        196.11        198.74        10.97 o
  -3  27   0         73.09         67.22        12.33 o
  -1  27   0         18.82         20.87         7.07 o
   1  27   0         18.91         26.17         7.23 o
   3  27   0         73.33         66.29         9.48 o
  -2  28   0         15.79         -2.02         7.41 o
   0  28   0          0.34          8.62         6.83 o
   2  28   0         15.88         14.61         8.52 o
  -1  29   0          9.72         19.09         7.16 o
   1  29   0          9.74         12.31         8.87 o
   0  30   0          4.58         -1.23        10.79 o
  -9   1   1        495.70        477.31        17.11 o
  -7   1   1         33.76         46.04         5.66 o
  -5   1   1        247.89        294.08         5.24 o
  -3   1   1        755.88        689.33         7.14 o
  -1   1   1       6189.85       5762.81       106.90 o
   1   1   1      11468.00      12007.69       108.74 o
   3   1   1        408.64        362.59         3.69 o
   5   1   1        502.96        532.56         7.51 o
   7   1   1        231.56        235.99         5.58 o
   9   1   1        213.42        207.50         6.65 o
 -10   2   1         49.54         52.21         7.24 o
  -8   2   1        142.88        147.91        11.56 o
  -6   2   1        248.45        252.76         6.32 o
  -4   2   1       2134.42       2252.68        30.46 o
  -2   2   1       1838.39       1759.62        18.94 o
   0   2   1        130.88        143.67         1.86 o
   2   2   1       7945.59       7882.67        64.64 o
   4   2   1        994.52       1049.34         9.74 o
   6   2   1        176.44        211.40         4.42 o
   8   2   1        303.05        281.38         7.30 o
  -9   3   1         10.38         10.06        10.79 o
  -7   3   1         45.04         42.80         5.22 o
  -5   3   1       1456.99       1506.40        21.49 o
  -3   3   1       3609.26       4021.00        43.17 o
  -1   3   1       3818.71       3643.61        45.52 o
   1   3   1      11619.74      12119.58       114.62 o
   3   3   1       1591.27       1631.49        15.75 o
   5   3   1        262.23        249.91         4.80 o
   7   3   1       1224.28       1169.43        19.00 o
   9   3   1          8.00          5.58         7.25 o
 -10   4   1        443.95        451.52        20.81 o
  -8   4   1        296.75        272.04        11.99 o
  -6   4   1        143.86        147.76         5.66 o
  -4   4   1         87.79        119.94         3.08 o
  -2   4   1       9604.77       9715.77       120.33 o
   0   4   1      13481.24      13654.59       128.66 o
   2   4   1       8971.16       8711.66        81.64 o
   4   4   1       3162.28       3165.44        32.87 o
   6   4   1       1024.08       1007.97        13.87 o
   8   4   1         40.85         28.79         3.42 o
  -9   5   1        208.73        224.34        11.65 o
  -7   5   1        214.01        219.87        18.04 o
  -5   5   1        512.27        494.13         8.13 o
  -3   5   1       5961.11       6123.80        81.50 o
  -1   5   1       4090.33       4413.72        52.30 o
   1   5   1       4475.85       4446.93        42.85 o
   3   5   1       4212.78       4130.85        43.37 o
   5   5   1        316.31        323.05         5.04 o
   7   5   1        726.01        721.85        13.01 o
   9   5   1         83.89        104.90         7.40 o
 -10   6   1         38.28         43.54         7.72 o
  -8   6   1          5.01         13.61         5.66 o
  -6   6   1        758.71        812.86        16.54 o
  -4   6   1        189.78        157.10         3.89 o
  -2   6   1      14501.69      15473.51       193.35 o
   0   6   1       4352.26       4321.78        44.35 o
   2   6   1       1853.53       2029.29        22.47 o
   4   6   1        295.00        285.51         3.94 o
   6   6   1        617.19        676.69        11.72 o
   8   6   1        356.50        349.95         8.10 o
  -9   7   1         99.37        102.14         8.25 o
  -7   7   1        582.55        573.52        17.32 o
  -5   7   1        216.96        225.47         5.50 o
  -3   7   1        664.89        613.74         8.20 o
  -1   7   1       9080.98       9304.91       118.82 o
   1   7   1       4802.35       5002.53        47.95 o
   3   7   1        459.81        386.55         5.36 o
   5   7   1        154.55        156.15         2.87 o
   7   7   1         44.80         40.58         5.16 o
   9   7   1        482.94        474.39        13.07 o
 -10   8   1        164.34        180.64        12.09 o
  -8   8   1        618.25        606.96        19.39 o
  -6   8   1         91.91         86.34         8.63 o
  -4   8   1       3231.43       3270.56        42.49 o
  -2   8   1       2135.82       2061.74        24.56 o
   0   8   1       7892.63       7881.89        79.94 o
   2   8   1        563.76        625.19         8.46 o
   4   8   1        164.02        161.70         3.42 o
   6   8   1        908.14        916.06        17.77 o
   8   8   1        174.37        164.42         5.90 o
  -9   9   1        197.24        197.11        11.97 o
  -7   9   1        270.56        260.32        11.28 o
  -5   9   1        782.76        718.37        11.24 o
  -3   9   1       1914.15       1874.49        20.04 o
  -1   9   1       8006.29       8226.56       121.99 o
   1   9   1       3158.30       3458.26        37.99 o
   3   9   1       1193.83       1304.42        14.89 o
   5   9   1        239.08        270.03         4.19 o
   7   9   1        556.82        516.23        38.39 o
   9   9   1        148.51        145.08         6.84 o
 -10  10   1         18.16         26.83        11.10 o
  -8  10   1        200.23        212.14        11.12 o
  -6  10   1       1520.29       1467.14        28.66 o
  -4  10   1        619.89        664.90         9.65 o
  -2  10   1        660.97        656.57         7.94 o
   0  10   1       4631.23       4540.17        53.58 o
   2  10   1        204.83        184.93         4.28 o
   4  10   1       2895.99       2845.96        30.95 o
   6  10   1         83.74         84.10         3.66 o
   8  10   1        130.48        128.87         6.75 o
  -9  11   1         97.41        100.74         8.83 o
  -7  11   1        123.02        140.85         7.26 o
  -5  11   1        908.47        866.20        13.91 o
  -3  11   1        433.36        450.28         6.24 o
  -1  11   1        200.84        186.00         5.12 o
   1  11   1        111.92        122.69         4.47 o
   3  11   1       1585.64       1529.43        20.30 o
   5  11   1         75.78         75.72         2.93 o
   7  11   1        110.46        103.99         6.86 o
   9  11   1         28.50         26.96         3.28 o
  -8  12   1          5.54         14.32         5.85 o
  -6  12   1        763.26        752.09        16.86 o
  -4  12   1        224.17        207.65         4.67 o
  -2  12   1        900.86        923.64        10.78 o
   0  12   1        628.63        691.32        26.82 o
   2  12   1         66.15         64.31         2.75 o
   4  12   1       1312.63       1405.40        17.73 o
   6  12   1         39.18         36.34         3.08 o
   8  12   1        253.34        268.52        10.54 o
  -9  13   1         44.23         51.63         8.12 o
  -7  13   1         53.87         45.76         6.95 o
  -5  13   1        486.18        518.97        12.80 o
  -3  13   1        332.86        376.38         6.18 o
  -1  13   1        822.22        880.27        14.32 o
   1  13   1       1004.18        935.66        14.49 o
   3  13   1         46.10         45.33         2.75 o
   5  13   1       2106.96       2032.04        55.63 o
   7  13   1        103.54         96.67         9.25 o
   9  13   1         35.77         33.15         3.82 o
  -8  14   1        135.45        151.89        18.35 o
  -6  14   1        669.24        600.84        15.02 o
  -4  14   1        770.67        819.09        15.99 o
  -2  14   1       1059.65       1115.57        17.85 o
   0  14   1        937.84       1021.92        16.54 o
   2  14   1       2335.51       2352.30        31.53 o
   4  14   1       1283.98       1300.17        19.96 o
   6  14   1         73.15        101.90         7.91 o
   8  14   1         59.00         56.06         8.79 o
  -9  15   1         30.33         44.89        11.56 o
  -7  15   1        122.10        124.46         7.19 o
  -5  15   1        203.74        206.52        10.23 o
  -3  15   1        871.52        851.74        12.34 o
  -1  15   1        286.77        251.34         7.33 o
   1  15   1        642.12        629.18        10.82 o
   3  15   1        108.64        121.33         4.47 o
   5  15   1          5.72          3.25         2.78 o
   7  15   1         65.53         59.37         8.33 o
  -8  16   1        156.84        141.36        11.56 o
  -6  16   1        705.15        577.96        14.97 o
  -4  16   1       1137.67       1101.50        23.53 o
  -2  16   1        132.31        152.26         5.38 o
   0  16   1        229.43        209.82         5.95 o
   2  16   1       1023.84       1019.92        16.23 o
   4  16   1       1071.36       1071.90        18.70 o
   6  16   1        122.92        161.04         6.77 o
   8  16   1        379.97        411.74        10.70 o
  -7  17   1         21.57         33.98         5.45 o
  -5  17   1        320.82        300.70        10.72 o
  -3  17   1        713.74        727.78        15.79 o
  -1  17   1        148.74        129.82         6.44 o
   1  17   1         61.60         50.22         3.62 o
   3  17   1        733.87        762.45        19.94 o
   5  17   1         13.06         18.51         3.42 o
   7  17   1        139.13        153.23         7.28 o
  -8  18   1         37.31         22.85         9.25 o
  -6  18   1        101.35        115.62         9.01 o
  -4  18   1         40.01         42.38         6.94 o
  -2  18   1        378.25        376.94        10.28 o
   0  18   1        143.74        143.87         8.34 o
   2  18   1       1595.42       1706.46        24.01 o
   4  18   1        255.90        216.65         9.60 o
   6  18   1        138.50        119.08         9.66 o
   8  18   1         35.74         36.44         4.78 o
  -7  19   1        143.89        167.32        14.29 o
  -5  19   1        625.03        607.51        15.85 o
  -3  19   1         12.53         15.68         4.73 o
  -1  19   1        766.25        890.53        15.93 o
   1  19   1        548.69        550.10        13.25 o
   3  19   1        204.10        165.28         9.06 o
   5  19   1        534.26        561.40        12.89 o
   7  19   1        129.19        150.68         8.90 o
  -6  20   1        115.49        131.97         8.58 o
  -4  20   1          6.68          4.33         6.09 o
  -2  20   1        250.17        210.25         9.66 o
   0  20   1        118.19        101.46         5.73 o
   2  20   1        883.50        880.65        24.21 o
   4  20   1         87.75         78.31         8.51 o
   6  20   1         95.41        104.07         7.39 o
  -7  21   1         42.50         45.73         6.70 o
  -5  21   1         76.98         68.36         6.53 o
  -3  21   1        617.58        591.90        18.00 o
  -1  21   1        377.77        361.79         9.25 o
   1  21   1        100.57        108.90         7.39 o
   3  21   1        689.00        658.88        18.78 o
   5  21   1        647.08        616.99        18.11 o
   7  21   1         50.85         47.62         6.66 o
  -6  22   1         18.09         15.54         5.67 o
  -4  22   1        162.97        153.67         9.59 o
  -2  22   1        241.69        229.16         8.48 o
   0  22   1         16.16         27.13         4.41 o
   2  22   1        354.23        310.30        12.66 o
   4  22   1        179.10        185.52        15.26 o
   6  22   1         27.99         28.32         5.34 o
  -5  23   1        216.73        221.14        12.43 o
  -3  23   1         25.10         34.67         6.87 o
  -1  23   1         68.23         59.49         5.65 o
   1  23   1        550.80        538.11        17.25 o
   3  23   1        152.66        166.57         9.77 o
   5  23   1        199.57        200.69        10.73 o
  -6  24   1        102.31        119.15        10.34 o
  -4  24   1         69.58         86.64         9.00 o
  -2  24   1         86.61         93.89         7.57 o
   0  24   1        298.59        305.52        16.99 o
   2  24   1        502.40        473.31        16.09 o
   4  24   1        120.55         98.15         9.83 o
   6  24   1         61.06         69.14         8.41 o
  -5  25   1         21.12         21.23        10.64 o
  -3  25   1        321.04        299.40        20.35 o
  -1  25   1         71.34         63.91         7.35 o
   1  25   1         94.50        106.30         8.30 o
   3  25   1        164.92        155.35        12.74 o
   5  25   1          0.51         -2.45         4.63 o
  -4  26   1        169.94        213.07        18.19 o
  -2  26   1         32.63         35.19         8.15 o
   0  26   1        329.22        353.82        14.83 o
   2  26   1         53.42         57.75        10.07 o
   4  26   1          9.12         12.67         7.86 o
  -3  27   1         28.90         37.93        11.41 o
  -1  27   1        249.68        237.37        14.89 o
   1  27   1        261.87        275.12        13.24 o
   3  27   1         87.09         66.26         9.83 o
  -2  28   1        280.92        333.94        24.05 o
   0  28   1        246.92        243.96        13.34 o
   2  28   1         24.62         33.24         9.25 o
  -1  29   1        101.52        116.58        11.15 o
   1  29   1        214.71        222.19        16.33 o
 -10   0   2        195.00        200.11        16.65 o
  -8   0   2         60.79         56.43         8.63 o
  -6   0   2        591.29        547.54        11.85 o
  -4   0   2        620.13        588.57         9.45 o
  -2   0   2       2784.30       3003.91       243.13 o
   0   0   2       8130.98       7217.89       108.85 o
   2   0   2      29719.02      29849.53       353.17 o
   4   0   2       3491.21       3389.52        45.96 o
   6   0   2       1144.12       1108.44        31.01 o
  -9   1   2         33.49         36.47         6.21 o
  -7   1   2        207.11        214.88         6.25 o
  -5   1   2        290.73        269.45         4.69 o
  -3   1   2       2332.13       2134.50        33.07 o
  -1   1   2       4967.80       4726.67       168.26 o
   1   1   2       9026.32       8916.15        79.88 o
   3   1   2       1068.73       1115.93        10.52 o
   5   1   2        341.91        338.91         4.72 o
   7   1   2        838.06        853.95        12.96 o
   9   1   2         53.40         39.30         4.25 o
 -10   2   2        166.98        192.67        11.09 o
  -8   2   2        474.48        448.92        14.49 o
  -6   2   2       2074.39       2117.76        29.41 o
  -4   2   2       5652.21       5860.23        69.52 o
  -2   2   2       1116.97       1208.30       109.72 o
   0   2   2        840.44        897.88        10.14 o
   2   2   2        276.16        233.11        12.08 o
   4   2   2       1973.76       1877.79        16.94 o
   6   2   2        233.75        227.93         4.47 o
   8   2   2         38.69         44.86         4.68 o
  -9   3   2        481.51        474.34        16.43 o
  -7   3   2        366.74        323.73        11.31 o
  -5   3   2       1381.98       1251.70        16.01 o
  -3   3   2      10022.70      10532.38       105.32 o
  -1   3   2      15056.94      15800.59       245.55 o
   1   3   2       1176.28       1231.30        11.22 o
   3   3   2       1620.54       1507.31        14.80 o
   5   3   2        276.99        329.08         4.25 o
   7   3   2         49.31         61.19         3.73 o
   9   3   2         79.37         78.75         5.12 o
 -10   4   2         60.48         64.18         9.87 o
  -8   4   2        634.45        641.73        19.08 o
  -6   4   2        956.00        990.63        14.90 o
  -4   4   2       1763.82       1832.96        22.54 o
  -2   4   2       2291.56       2231.35        24.64 o
   0   4   2      12008.45      12020.58       114.43 o
   2   4   2        716.37        682.44         7.32 o
   4   4   2       1511.21       1312.35        14.03 o
   6   4   2         88.99         99.97         2.89 o
   8   4   2         34.80         33.82         3.78 o
  -9   5   2          7.44          5.70         8.79 o
  -7   5   2        584.32        568.74        16.99 o
  -5   5   2        147.36        159.55         4.04 o
  -3   5   2       5457.61       5560.46        65.76 o
  -1   5   2       3152.20       3220.54        37.95 o
   1   5   2      21981.22      21977.62       214.87 o
   3   5   2       1189.30       1233.21        13.29 o
   5   5   2        178.58        179.32         3.42 o
   7   5   2        318.52        334.45         9.69 o
   9   5   2         19.01         16.57         4.32 o
 -10   6   2        253.73        262.96        13.40 o
  -8   6   2         68.18         41.97         6.32 o
  -6   6   2        723.25        789.30        12.61 o
  -4   6   2        777.81        763.36        11.99 o
  -2   6   2       3298.75       3097.59        48.66 o
   0   6   2       3393.83       3577.81        36.25 o
   2   6   2        872.83        839.15         9.95 o
   4   6   2        421.23        397.67         5.44 o
   6   6   2        781.69        782.61        11.79 o
   8   6   2        297.75        291.04         8.23 o
  -9   7   2        140.55        152.30        10.79 o
  -7   7   2       1208.52       1206.27        24.15 o
  -5   7   2        753.20        741.23        11.61 o
  -3   7   2       2866.53       3137.35        36.36 o
  -1   7   2       3404.99       3463.14        41.25 o
   1   7   2       6715.27       7103.75        69.76 o
   3   7   2       1465.97       1586.95        17.79 o
   5   7   2       1121.89       1166.03        12.52 o
   7   7   2        425.29        382.73        10.85 o
   9   7   2         46.52         45.43         7.55 o
 -10   8   2         27.62         40.84         7.08 o
  -8   8   2        196.55        178.73        14.18 o
  -6   8   2        336.73        324.04         7.37 o
  -4   8   2        966.85        906.10        12.29 o
  -2   8   2       1948.23       1937.72        25.61 o
   0   8   2       7714.29       8229.88        88.64 o
   2   8   2        500.95        495.60         7.13 o
   4   8   2        139.60        113.33         3.27 o
   6   8   2       1361.67       1294.74        25.80 o
   8   8   2        129.13        125.54        12.29 o
  -9   9   2         64.55         53.72         9.25 o
  -7   9   2         15.17         20.77         3.86 o
  -5   9   2         57.45         52.95         3.03 o
  -3   9   2        767.75        911.67        12.92 o
  -1   9   2       1220.34        966.16        12.66 o
   1   9   2        760.10        803.11        11.63 o
   3   9   2       2905.90       3035.83        34.54 o
   5   9   2        577.60        558.42         9.99 o
   7   9   2        252.31        222.19        10.14 o
   9   9   2        125.15        132.97         7.93 o
 -10  10   2          0.09          3.64         5.34 o
  -8  10   2       1275.69       1212.61        32.25 o
  -6  10   2          6.90          6.53         3.68 o
  -4  10   2       1907.89       1943.21        27.87 o
  -2  10   2          6.35         18.46         1.79 o
   0  10   2       1195.37       1253.10        14.72 o
   2  10   2        430.39        555.13         8.54 o
   4  10   2        191.88        159.05         3.99 o
   6  10   2        454.46        460.92        11.90 o
   8  10   2        198.07        215.20         7.79 o
  -9  11   2         15.55         14.34         8.33 o
  -7  11   2        468.43        435.00        11.99 o
  -5  11   2         35.73         38.01         3.22 o
  -3  11   2       1339.81       1386.18        16.70 o
  -1  11   2       1480.09       1522.29        19.57 o
   1  11   2        972.70       1102.44        15.32 o
   3  11   2        589.03        637.19         9.00 o
   5  11   2         84.52         90.14         3.50 o
   7  11   2        219.89        209.55         6.56 o
   9  11   2         47.33         51.47         5.91 o
  -8  12   2         61.54         66.38         9.03 o
  -6  12   2        665.35        619.90        14.62 o
  -4  12   2       2276.44       2403.73        30.23 o
  -2  12   2       2401.44       2632.68        31.88 o
   0  12   2       3425.71       3404.45        57.05 o
   2  12   2       1793.93       1826.75        22.39 o
   4  12   2        465.35        533.60         7.58 o
   6  12   2         84.84         79.34         4.38 o
   8  12   2         17.19         16.60         5.30 o
  -9  13   2        103.90        120.52         9.66 o
  -7  13   2        136.96        161.79         7.89 o
  -5  13   2        205.12        262.76         8.36 o
  -3  13   2        187.43        216.65         4.64 o
  -1  13   2       1617.96       1757.13        26.70 o
   1  13   2       1320.42       1205.61        17.07 o
   3  13   2        146.05        140.19         4.08 o
   5  13   2         97.51         79.75         3.78 o
   7  13   2        335.38        352.10        13.69 o
   9  13   2         33.73         53.96        12.95 o
  -8  14   2         75.82         85.12         6.28 o
  -6  14   2        817.33        738.74        17.11 o
  -4  14   2        845.35        836.34        14.42 o
  -2  14   2        735.85        647.41         9.61 o
   0  14   2        108.24        104.72         5.80 o
   2  14   2        185.23        201.08         5.00 o
   4  14   2        831.26        858.31        13.65 o
   6  14   2        103.71        120.08         4.62 o
   8  14   2          7.87         13.82         5.67 o
  -9  15   2         49.65         65.14         8.38 o
  -7  15   2        389.90        354.52        11.29 o
  -5  15   2        993.28       1067.28        22.38 o
  -3  15   2        700.88        679.39        11.10 o
  -1  15   2        415.57        431.75         8.02 o
   1  15   2        974.13        985.87        19.31 o
   3  15   2         96.43         91.35         3.84 o
   5  15   2        499.00        442.08        11.89 o
   7  15   2        133.80        152.83         7.64 o
  -8  16   2         50.68         50.73         6.25 o
  -6  16   2        142.80        125.50         6.86 o
  -4  16   2         94.10         99.41         5.89 o
  -2  16   2        187.72        195.11         6.16 o
   0  16   2        113.91        119.86         4.87 o
   2  16   2        430.56        438.52         9.57 o
   4  16   2       2002.01       1903.92        42.99 o
   6  16   2        427.22        386.72        16.02 o
   8  16   2        133.31        123.66         8.21 o
  -7  17   2         85.91        100.60         6.71 o
  -5  17   2       1339.87       1318.00        27.69 o
  -3  17   2       1295.39       1277.25        27.16 o
  -1  17   2         54.66         52.87         3.18 o
   1  17   2         65.40         61.92         3.90 o
   3  17   2       2379.20       2416.73        53.00 o
   5  17   2       1023.02       1004.28        24.06 o
   7  17   2         20.49         25.89         6.90 o
  -8  18   2          4.00          5.10         6.80 o
  -6  18   2         52.37         31.52         5.67 o
  -4  18   2        212.38        205.91        10.27 o
  -2  18   2       1688.17       1831.12        33.68 o
   0  18   2       1329.95       1299.39        21.63 o
   2  18   2       1104.82       1089.86        21.99 o
   4  18   2        127.48        130.38         6.51 o
   6  18   2         61.81         52.00         4.57 o
  -7  19   2        278.96        267.85        10.92 o
  -5  19   2        477.78        467.03        13.58 o
  -3  19   2        460.32        452.47        15.00 o
  -1  19   2        854.33        811.53        15.04 o
   1  19   2       1374.59       1323.38        25.50 o
   3  19   2        782.40        679.66        19.30 o
   5  19   2          9.93         10.44         5.15 o
   7  19   2         90.37         90.08         9.73 o
  -8  20   2        156.44        180.97        17.88 o
  -6  20   2        153.68        152.65         8.39 o
  -4  20   2        159.82        141.13         9.09 o
  -2  20   2       1500.01       1366.74        29.39 o
   0  20   2        612.11        654.03        12.86 o
   2  20   2         80.84         86.57         6.97 o
   4  20   2        728.15        652.06        22.34 o
   6  20   2         64.89         74.59         6.98 o
  -7  21   2        114.08        116.77         7.98 o
  -5  21   2        399.54        406.43        14.88 o
  -3  21   2        101.78        102.64         7.68 o
  -1  21   2        260.87        276.51         8.18 o
   1  21   2         12.56         11.74         4.17 o
   3  21   2         98.20         74.82         6.91 o
   5  21   2         44.93         38.19         6.31 o
   7  21   2         35.66         29.98         5.14 o
  -6  22   2        101.78         86.80         8.93 o
  -4  22   2         91.67         84.22         8.79 o
  -2  22   2         19.18         24.65         4.48 o
   0  22   2        168.51        164.50         7.65 o
   2  22   2        482.22        530.06        16.95 o
   4  22   2        153.25        145.70        11.90 o
   6  22   2         99.77         84.81         5.56 o
  -7  23   2          7.47         14.18        10.79 o
  -5  23   2         63.30         59.07        17.42 o
  -3  23   2        323.59        284.28        12.56 o
  -1  23   2        399.89        382.85        11.67 o
   1  23   2        831.44        849.21        23.31 o
   3  23   2        374.85        364.68        14.22 o
   5  23   2        257.95        251.56        10.62 o
  -6  24   2          6.69          8.00         7.46 o
  -4  24   2        256.52        256.45        12.75 o
  -2  24   2        184.83        180.37        13.26 o
   0  24   2         62.30         47.76         6.94 o
   2  24   2         12.84         16.00         5.87 o
   4  24   2         95.87         88.42        10.07 o
  -5  25   2         71.15         70.74         8.71 o
  -3  25   2        231.57        257.15        13.56 o
  -1  25   2         88.41         97.01        10.14 o
   1  25   2        103.10        101.89         8.75 o
   3  25   2        178.29        184.20        17.58 o
   5  25   2        224.99        251.48        12.05 o
  -4  26   2        428.50        440.62        24.36 o
  -2  26   2        316.05        334.24        21.28 o
   0  26   2        434.26        417.78        18.45 o
   2  26   2        161.60        155.66         9.84 o
   4  26   2        134.07        114.77        11.24 o
  -3  27   2         20.66         37.31        11.10 o
  -1  27   2         41.05         50.16         8.87 o
   1  27   2        110.30        107.79         9.27 o
   3  27   2         97.77         85.75        10.82 o
  -2  28   2        233.97        228.17        21.58 o
   0  28   2         56.99         57.52         7.85 o
   2  28   2        176.13        179.53        15.26 o
  -1  29   2         39.96         51.58         9.70 o
   1  29   2        156.19        138.62        13.87 o
  -9   1   3        521.23        529.27        16.90 o
  -7   1   3        762.36        788.93        13.75 o
  -5   1   3         14.02         12.91         1.15 o
  -3   1   3       1135.46       1177.00        36.67 o
  -1   1   3       9694.13       9886.90       172.73 o
   1   1   3      13180.24      13281.82       125.51 o
   3   1   3        424.91        365.68         4.77 o
   5   1   3         95.87        120.11         2.71 o
   7   1   3        150.15        150.73         5.92 o
   9   1   3         69.43         54.92         5.45 o
 -10   2   3        132.67        146.17         9.26 o
  -8   2   3        117.11        110.29         7.16 o
  -6   2   3        156.54        174.30         3.72 o
  -4   2   3       3777.68       3889.54        68.89 o
  -2   2   3       9279.81       9586.58       351.72 o
   0   2   3       3875.03       3933.95        43.70 o
   2   2   3       3781.06       4005.50        36.38 o
   4   2   3       2447.44       2663.68        24.87 o
   6   2   3       1186.95       1215.12        21.83 o
   8   2   3        439.54        414.47        19.58 o
  -9   3   3        211.29        246.04        11.23 o
  -7   3   3        356.65        361.14         7.76 o
  -5   3   3        125.27        121.44         3.33 o
  -3   3   3      12916.58      14005.09       409.73 o
  -1   3   3       3365.79       3621.19        46.96 o
   1   3   3       1202.42       1276.35        12.74 o
   3   3   3       1134.08       1112.82        11.37 o
   5   3   3         45.75         35.31         1.63 o
   7   3   3        156.52        149.33         4.64 o
   9   3   3        404.42        407.84        14.49 o
 -10   4   3        149.13        125.12         8.71 o
  -8   4   3        394.42        362.24        12.74 o
  -6   4   3        773.04        809.67        12.32 o
  -4   4   3        825.24        816.04        10.76 o
  -2   4   3       2734.25       3006.50        51.07 o
   0   4   3       5187.59       5311.69        62.06 o
   2   4   3        302.09        377.23         4.98 o
   4   4   3       2333.22       2390.04        26.04 o
   6   4   3        456.13        469.43        10.76 o
   8   4   3        731.56        754.52        26.52 o
  -9   5   3         53.60         41.44         6.09 o
  -7   5   3       3150.97       3177.40        48.73 o
  -5   5   3        664.81        746.07         9.97 o
  -3   5   3         43.47         31.21         1.28 o
  -1   5   3      11802.64      12110.06       152.21 o
   1   5   3       2473.97       2539.66        26.49 o
   3   5   3         48.36         78.36         2.54 o
   5   5   3        719.54        743.81         9.37 o
   7   5   3         74.90         90.52         3.91 o
   9   5   3         76.52         69.45         5.77 o
 -10   6   3         36.54         28.34         6.53 o
  -8   6   3        475.62        410.17        18.35 o
  -6   6   3        273.13        310.40         6.11 o
  -4   6   3       1085.37       1259.63        15.84 o
  -2   6   3       2658.38       2556.55        33.52 o
   0   6   3      15619.96      15840.89       168.80 o
   2   6   3       4218.11       4650.10        54.43 o
   4   6   3         90.94         92.24         3.06 o
   6   6   3        352.13        358.57         6.37 o
   8   6   3         67.55         85.03         6.34 o
  -9   7   3         80.02         85.29         7.37 o
  -7   7   3         21.40         23.43         3.50 o
  -5   7   3        347.72        324.24         6.03 o
  -3   7   3       3345.55       3492.74        42.60 o
  -1   7   3        402.23        367.27         6.02 o
   1   7   3        150.70        206.46         3.81 o
   3   7   3        550.61        461.12         6.81 o
   5   7   3        238.33        256.74         7.99 o
   7   7   3         84.50         96.94         4.90 o
   9   7   3         84.72        101.79         6.31 o
 -10   8   3          4.27          5.52        11.41 o
  -8   8   3        337.79        318.64         9.64 o
  -6   8   3        728.71        736.00        13.13 o
  -4   8   3        430.50        474.73         7.94 o
  -2   8   3        190.47        174.03         3.57 o
   0   8   3       3651.52       3580.33        39.69 o
   2   8   3       1301.85       1155.82        16.75 o
   4   8   3        588.89        577.18         7.81 o
   6   8   3        530.52        546.44        11.23 o
   8   8   3         44.32         41.46         5.56 o
  -9   9   3        470.03        473.78        16.63 o
  -7   9   3       1210.21       1203.32        23.87 o
  -5   9   3        333.62        300.66         6.87 o
  -3   9   3       3703.89       3800.07        47.67 o
  -1   9   3       1852.56       1934.48        22.07 o
   1   9   3       5879.45       6035.02        75.89 o
   3   9   3        473.94        451.48         6.57 o
   5   9   3        202.35        205.32         6.41 o
   7   9   3         59.07         56.82         3.43 o
   9   9   3         67.73         93.40         6.17 o
 -10  10   3         14.96          9.25         9.10 o
  -8  10   3         32.21         37.65         4.83 o
  -6  10   3        920.37        925.82        19.08 o
  -4  10   3       1651.25       1628.55        22.74 o
  -2  10   3         91.48        101.53         2.92 o
   0  10   3        624.86        562.03         8.22 o
   2  10   3       3165.11       3307.65        40.72 o
   4  10   3         36.48         48.80         2.50 o
   6  10   3        139.17        137.05         5.17 o
   8  10   3        135.02        144.78         8.97 o
  -9  11   3          9.14          3.18         5.75 o
  -7  11   3        239.95        233.60         8.19 o
  -5  11   3       2152.89       2204.48        33.97 o
  -3  11   3       1177.45       1104.47        14.55 o
  -1  11   3       3898.99       4188.30        43.17 o
   1  11   3        399.02        427.54         8.29 o
   3  11   3        473.34        479.35         6.86 o
   5  11   3       1556.79       1470.95        30.17 o
   7  11   3        294.59        290.19        11.45 o
   9  11   3         99.54         99.67         6.09 o
 -10  12   3         29.87         49.33        10.48 o
  -8  12   3         64.91         63.24         5.73 o
  -6  12   3        152.99        131.56         6.37 o
  -4  12   3       1922.57       1956.32        28.14 o
  -2  12   3       1191.28       1211.00        16.02 o
   0  12   3        737.85        677.27        11.43 o
   2  12   3        440.51        400.54         7.04 o
   4  12   3       1690.36       1734.88        22.53 o
   6  12   3         73.97         50.80         3.75 o
   8  12   3         61.59         52.57         5.29 o
  -9  13   3         41.60         52.31         7.24 o
  -7  13   3        189.76        194.38        12.24 o
  -5  13   3       1057.04       1020.63        20.75 o
  -3  13   3        304.38        312.67         6.41 o
  -1  13   3       1397.24       1394.27        18.04 o
   1  13   3        940.11        952.72        15.80 o
   3  13   3        303.85        351.14         6.81 o
   5  13   3        128.10        122.83         6.95 o
   7  13   3        213.40        189.70         7.35 o
  -8  14   3         16.26         19.50         4.87 o
  -6  14   3        854.70        819.26        18.11 o
  -4  14   3        422.69        405.42         9.19 o
  -2  14   3        423.77        384.16         7.40 o
   0  14   3         92.84         96.53         3.67 o
   2  14   3       1575.26       1574.14        22.09 o
   4  14   3        656.45        618.23        11.72 o
   6  14   3        276.50        283.59         8.45 o
   8  14   3        152.43        176.22        10.52 o
  -9  15   3        157.45        180.99         9.08 o
  -7  15   3          8.00         11.91         4.67 o
  -5  15   3       1200.44       1161.01        23.97 o
  -3  15   3        169.87        157.35         5.02 o
  -1  15   3       1100.49       1167.64        19.21 o
   1  15   3        748.58        790.50        13.76 o
   3  15   3        626.49        614.42        10.58 o
   5  15   3        335.70        316.78         8.16 o
   7  15   3        153.83        165.65         5.86 o
  -8  16   3        283.54        308.96        10.89 o
  -6  16   3        264.44        311.46        10.40 o
  -4  16   3        122.50        127.96         8.25 o
  -2  16   3        540.10        551.08        10.59 o
   0  16   3        211.54        224.38         6.34 o
   2  16   3        357.27        347.48         8.28 o
   4  16   3        406.50        398.08         9.19 o
   6  16   3         44.68         41.33         4.15 o
   8  16   3         50.61         42.79         7.47 o
  -9  17   3        192.96        234.65        16.96 o
  -7  17   3         98.36        103.66         6.93 o
  -5  17   3         14.11         27.10         5.01 o
  -3  17   3       1143.58       1124.39        28.25 o
  -1  17   3        167.92        165.07         6.02 o
   1  17   3        440.20        441.57        11.31 o
   3  17   3        135.95        153.64         7.03 o
   5  17   3         48.44         49.23         4.60 o
   7  17   3         61.01         49.34         4.75 o
  -8  18   3         17.65         17.88         4.99 o
  -6  18   3         45.36         41.80         5.69 o
  -4  18   3        390.51        358.12        17.73 o
  -2  18   3       1284.88       1196.88        23.57 o
   0  18   3        149.14        156.64         6.01 o
   2  18   3        269.68        286.73         9.17 o
   4  18   3        227.13        178.94         8.05 o
   6  18   3        111.86         90.42         5.73 o
  -7  19   3        156.24        161.69        12.67 o
  -5  19   3        116.75         99.44         7.90 o
  -3  19   3         94.04         88.13         6.63 o
  -1  19   3        324.90        310.76         8.43 o
   1  19   3        708.65        740.42        16.37 o
   3  19   3        377.70        374.56        14.00 o
   5  19   3        357.11        340.19        12.09 o
   7  19   3         18.59         11.50         6.01 o
  -8  20   3         91.03         91.84         7.07 o
  -6  20   3        909.39        835.40        23.47 o
  -4  20   3        175.78        192.43        10.35 o
  -2  20   3        209.40        199.82         7.93 o
   0  20   3         25.67         11.43         3.92 o
   2  20   3        185.50        192.86        10.94 o
   4  20   3         50.69         43.53         5.31 o
   6  20   3         45.08         61.96         7.92 o
  -7  21   3         36.42         42.89         6.17 o
  -5  21   3        138.61        142.32         9.44 o
  -3  21   3        744.81        742.93        21.41 o
  -1  21   3         64.89         64.50         4.60 o
   1  21   3        772.04        764.62        17.25 o
   3  21   3        246.78        239.15        11.84 o
   5  21   3        571.59        584.72        20.66 o
  -6  22   3        121.46        122.00         9.16 o
  -4  22   3        344.82        347.77        13.95 o
  -2  22   3        748.68        723.99        17.39 o
   0  22   3         24.11         20.26         4.85 o
   2  22   3         53.48         46.40         6.87 o
   4  22   3         22.51         18.04         7.50 o
   6  22   3         74.02         80.04         8.11 o
  -7  23   3         98.75        125.80        15.11 o
  -5  23   3         86.38         88.98         8.29 o
  -3  23   3          0.01         -4.64         5.75 o
  -1  23   3        462.53        437.40        11.59 o
   1  23   3        411.66        403.83        14.88 o
   3  23   3         43.08         53.56         7.65 o
   5  23   3         53.14         43.82         8.66 o
  -6  24   3        425.80        413.55        16.94 o
  -4  24   3          9.45          3.03         6.41 o
  -2  24   3         73.91         87.64        25.13 o
   0  24   3        122.78        128.42         8.60 o
   2  24   3        179.18        181.86        10.67 o
   4  24   3         70.78         57.43         9.33 o
  -5  25   3         90.32         96.08        16.65 o
  -3  25   3        231.92        237.74        12.03 o
  -1  25   3         70.45         84.29         9.31 o
   1  25   3        627.25        579.20        18.50 o
   3  25   3        122.40        116.58        11.78 o
   5  25   3         52.41         44.71        11.41 o
  -4  26   3         82.84        100.52         9.26 o
  -2  26   3         30.20         37.62        12.33 o
   0  26   3          5.49         16.53         7.68 o
   2  26   3         71.65         84.34         8.69 o
   4  26   3        156.73        149.54        13.51 o
  -3  27   3        192.37        209.98        18.19 o
  -1  27   3        455.20        500.97        21.25 o
   1  27   3        285.12        299.92        13.92 o
   3  27   3         17.05          4.18         8.89 o
  -2  28   3         99.98         86.64        15.11 o
   0  28   3         46.94         55.13         9.92 o
   2  28   3        103.75         90.24        16.96 o
  -1  29   3         10.70         38.54        11.41 o
   1  29   3        186.67        193.25        15.56 o
 -10   0   4        343.86        308.34        17.88 o
  -8   0   4        493.07        481.63        20.97 o
  -6   0   4        284.15        276.17         5.42 o
  -4   0   4        459.36        393.60        20.81 o
  -2   0   4      12329.45      12199.61       386.97 o
   0   0   4      27436.05      28029.45       450.04 o
   2   0   4        595.64        519.01        11.29 o
   4   0   4         85.67        110.97         4.88 o
   6   0   4       1842.88       1856.54        35.38 o
 -11   1   4         56.90         44.74         6.65 o
  -9   1   4         98.29         96.92         7.06 o
  -7   1   4        957.63        980.34        16.25 o
  -5   1   4         24.51         21.69         1.69 o
  -3   1   4         17.64         35.36         4.16 o
  -1   1   4      16803.32      17191.15       200.05 o
   1   1   4       4668.90       4788.94        48.87 o
   3   1   4         26.98         38.86         2.08 o
   5   1   4        224.47        200.95         3.61 o
   7   1   4         15.10         12.42         2.87 o
   9   1   4         48.17         56.12         5.89 o
 -10   2   4        239.72        248.49        11.65 o
  -8   2   4          5.04          3.36         4.13 o
  -6   2   4        205.81        201.88         3.66 o
  -4   2   4        355.29        330.09         7.30 o
  -2   2   4      14079.91      13966.89       491.19 o
   0   2   4      15187.09      15812.96       182.62 o
   2   2   4         21.26         43.41         5.38 o
   4   2   4       1639.88       1586.68        18.18 o
   6   2   4       1261.19       1227.54        17.46 o
   8   2   4         12.08         11.67         2.93 o
  -9   3   4        276.89        309.72        11.65 o
  -7   3   4        245.79        279.15         5.58 o
  -5   3   4       1771.87       1875.07        39.83 o
  -3   3   4        440.15        386.03        13.96 o
  -1   3   4      17086.35      17874.22       258.14 o
   1   3   4       6632.85       6431.90        66.06 o
   3   3   4       1724.89       1603.10        16.34 o
   5   3   4       3500.31       3594.47        31.85 o
   7   3   4        544.95        475.12        12.52 o
   9   3   4        182.84        205.93        12.18 o
 -10   4   4        543.63        545.87        17.66 o
  -8   4   4         65.11         74.58        10.48 o
  -6   4   4       1124.93       1131.35        14.60 o
  -4   4   4          6.79         27.10         3.44 o
  -2   4   4       7501.02       8461.42       173.43 o
   0   4   4       6309.53       6440.44        75.01 o
   2   4   4       1766.41       1537.88        18.17 o
   4   4   4        113.31         99.48         2.70 o
   6   4   4        604.61        600.79        10.82 o
   8   4   4        485.61        516.41        23.85 o
  -9   5   4         15.90          9.78         4.78 o
  -7   5   4       3284.58       3348.97        45.03 o
  -5   5   4       1208.63       1164.27        17.95 o
  -3   5   4       3157.29       3219.31        78.72 o
  -1   5   4       6814.88       7546.78       107.48 o
   1   5   4        534.23        601.34         7.63 o
   3   5   4       1492.28       1593.31        17.10 o
   5   5   4        440.06        441.31         7.04 o
   7   5   4         32.65         29.07         3.20 o
   9   5   4          2.99         -0.53         8.63 o
 -10   6   4        113.66        108.93         8.06 o
  -8   6   4        120.24        112.36         5.60 o
  -6   6   4         80.56        103.64         3.28 o
  -4   6   4        962.45        984.87        12.41 o
  -2   6   4       4386.25       4200.30        50.60 o
   0   6   4       2008.21       1968.18        26.07 o
   2   6   4       2010.88       1952.97        23.44 o
   4   6   4       3846.41       3841.55        39.32 o
   6   6   4        911.69        934.84        13.34 o
   8   6   4        185.87        203.09        11.74 o
  -9   7   4        403.86        392.48        14.27 o
  -7   7   4         61.94         48.20         3.31 o
  -5   7   4        288.10        288.98         4.86 o
  -3   7   4       6748.71       7194.24        93.90 o
  -1   7   4       2049.81       1997.35        22.40 o
   1   7   4        822.54        722.01         9.21 o
   3   7   4       1235.15       1204.45        14.16 o
   5   7   4       1815.61       1823.34        26.66 o
   7   7   4        534.48        521.45        12.00 o
   9   7   4        283.32        268.38        10.68 o
 -10   8   4         41.51         45.08         6.65 o
  -8   8   4          9.44         17.02         3.78 o
  -6   8   4        217.17        220.81         5.22 o
  -4   8   4        261.89        259.85         4.56 o
  -2   8   4        754.72        768.84         9.79 o
   0   8   4        169.32        133.30         4.09 o
   2   8   4         79.73         87.07         3.07 o
   4   8   4         44.51         60.71         2.57 o
   6   8   4         98.20        105.36         4.33 o
   8   8   4        234.41        250.58        10.86 o
  -9   9   4          3.05          0.23         5.00 o
  -7   9   4        118.69        115.22         5.91 o
  -5   9   4       1105.12       1057.17        15.74 o
  -3   9   4        129.38        124.74         4.02 o
  -1   9   4        478.14        537.05         6.71 o
   1   9   4       1259.34       1288.91        22.46 o
   3   9   4        383.79        373.22         6.13 o
   5   9   4        195.53        204.94         7.63 o
   7   9   4          0.29         -2.25         2.98 o
 -10  10   4         45.52         50.96         9.87 o
  -8  10   4        186.76        177.97        13.29 o
  -6  10   4        178.22        166.67         6.63 o
  -4  10   4        582.22        595.25         9.85 o
  -2  10   4       1860.88       1911.88        23.42 o
   0  10   4        732.89        746.31         9.02 o
   2  10   4         77.12         77.18         4.11 o
   4  10   4        538.62        526.65         8.44 o
   6  10   4         42.20         42.96         4.23 o
   8  10   4         79.01         91.00         5.20 o
  -9  11   4        121.84        130.61         6.98 o
  -7  11   4        184.06        192.38         7.56 o
  -5  11   4       1423.25       1391.14        22.58 o
  -3  11   4        697.56        583.61         8.27 o
  -1  11   4        978.68        853.43        10.14 o
   1  11   4       8820.23       8822.01       122.70 o
   3  11   4        245.90        245.07         5.12 o
   5  11   4        410.31        384.99         8.13 o
   7  11   4          8.12         13.76         3.38 o
 -10  12   4        144.03        166.53        10.68 o
  -8  12   4        297.24        269.23        12.15 o
  -6  12   4        451.72        435.94        11.13 o
  -4  12   4       1552.34       1497.26        23.60 o
  -2  12   4         61.24         50.89         2.27 o
   0  12   4        141.00        143.99         4.35 o
   2  12   4        792.59        768.02        13.43 o
   4  12   4       3685.13       3781.66        54.00 o
   6  12   4        657.81        686.20        14.33 o
   8  12   4        211.21        207.23         7.96 o
  -9  13   4         32.85         25.40         4.90 o
  -7  13   4        937.69        904.31        19.52 o
  -5  13   4        918.01       1005.29        20.49 o
  -3  13   4       1133.91       1127.13        16.58 o
  -1  13   4       1785.77       1625.72        18.92 o
   1  13   4        800.10        894.93        15.01 o
   3  13   4        121.91        118.51         4.20 o
   5  13   4        541.76        581.33        11.64 o
   7  13   4        217.01        241.72         7.25 o
  -8  14   4        269.42        270.82         9.75 o
  -6  14   4        149.62        157.97        10.71 o
  -4  14   4        721.77        759.76        26.21 o
  -2  14   4        170.21        169.40         4.74 o
   0  14   4        834.63        735.99        11.58 o
   2  14   4        432.89        498.11        10.11 o
   4  14   4        305.10        270.14         7.68 o
   6  14   4         33.40         33.97         4.46 o
   8  14   4         60.70         70.43         5.25 o
  -9  15   4         56.82         60.41         7.35 o
  -7  15   4        170.24        153.50         7.52 o
  -5  15   4       1324.25       1236.94        24.73 o
  -3  15   4       1352.82       1433.12        22.61 o
  -1  15   4       1053.02        927.42        14.07 o
   1  15   4        497.45        528.70         9.24 o
   3  15   4        361.14        340.60         8.42 o
   5  15   4        165.06        129.89         5.55 o
   7  15   4         42.90         34.98         4.06 o
  -8  16   4        138.17        154.97         8.16 o
  -6  16   4        121.69         93.53         6.09 o
  -4  16   4        494.80        498.82        18.50 o
  -2  16   4        173.44        177.13         6.90 o
   0  16   4        446.27        437.19         8.46 o
   2  16   4        778.25        731.39        13.60 o
   4  16   4        243.43        239.71         7.25 o
   6  16   4        112.13        109.18         6.09 o
  -9  17   4          8.13          8.53         5.23 o
  -7  17   4        417.99        388.50        12.09 o
  -5  17   4         49.78         45.48         6.31 o
  -3  17   4        469.11        494.21        15.41 o
  -1  17   4        997.01        990.98        17.27 o
   1  17   4        172.61        174.17         6.08 o
   3  17   4        125.95        143.18         7.03 o
   5  17   4         99.82         99.81         5.72 o
   7  17   4        318.90        341.31         9.16 o
  -8  18   4        346.05        320.07        11.72 o
  -6  18   4        115.77        120.53         8.16 o
  -4  18   4         31.68         32.54         5.44 o
  -2  18   4        501.04        508.08        11.57 o
   0  18   4        875.84        915.45        16.34 o
   2  18   4        534.61        578.35        14.07 o
   4  18   4        260.73        264.45         9.28 o
   6  18   4        388.50        394.53        12.90 o
  -7  19   4        320.97        330.78        11.52 o
  -5  19   4        539.98        562.05        17.60 o
  -3  19   4         85.91         82.09         9.25 o
  -1  19   4        565.77        520.67        11.26 o
   1  19   4       1120.37       1110.72        19.35 o
   3  19   4        307.44        327.35        14.22 o
   5  19   4        279.13        251.05        10.77 o
   7  19   4         66.42         59.36         5.30 o
  -8  20   4          5.46         12.22         5.45 o
  -6  20   4          8.88         14.58        10.18 o
  -4  20   4        467.42        491.25        15.75 o
  -2  20   4        164.29        135.61         9.43 o
   0  20   4        535.16        488.33        11.05 o
   2  20   4       1254.24       1211.55        30.85 o
   4  20   4        712.71        724.99        20.96 o
   6  20   4         52.76         55.25         6.70 o
  -7  21   4         57.17         55.19         7.19 o
  -5  21   4        223.46        222.73        11.23 o
  -3  21   4        278.72        261.88        11.70 o
  -1  21   4        418.42        390.16        10.82 o
   1  21   4        534.05        526.47        13.63 o
   3  21   4        246.07        236.05        14.36 o
   5  21   4         12.22          3.79         7.81 o
  -6  22   4        294.71        285.86        13.08 o
  -4  22   4       1046.48       1021.03        41.16 o
  -2  22   4         76.05         84.96         6.04 o
   0  22   4        311.66        317.02        10.77 o
   2  22   4         84.24         61.43         7.17 o
   4  22   4        111.59        123.74        11.28 o
   6  22   4          6.63          8.33         8.33 o
  -7  23   4         61.65         53.96        11.41 o
  -5  23   4        143.33        139.55         9.48 o
  -3  23   4         64.86         50.55         5.55 o
  -1  23   4        123.73        125.14         6.74 o
   1  23   4        148.91        162.18         9.70 o
   3  23   4        536.41        545.73        17.88 o
   5  23   4         48.86         55.01         9.04 o
  -6  24   4         48.43         31.52         8.06 o
  -4  24   4        182.03        195.85        12.25 o
  -2  24   4        468.38        498.91        19.77 o
   0  24   4         17.67         14.24         7.11 o
   2  24   4         55.82         75.15        11.36 o
   4  24   4        150.30        167.81        14.03 o
  -5  25   4          3.56          5.67         9.87 o
  -3  25   4        128.86        115.82         7.42 o
  -1  25   4        173.10        176.68        16.65 o
   1  25   4        242.49        269.43        14.32 o
   3  25   4        193.10        197.26        15.80 o
  -4  26   4        115.62        150.84        22.05 o
  -2  26   4         60.98         56.74        13.26 o
   0  26   4          3.82          4.82         7.33 o
   2  26   4         48.37         46.82         8.56 o
  -3  27   4         57.72         60.13        12.03 o
  -1  27   4         56.33         68.14        12.64 o
   1  27   4         36.95         40.85         9.41 o
   3  27   4        192.19        192.40        15.81 o
  -2  28   4        212.57        239.58        19.73 o
   0  28   4        535.93        540.35        22.30 o
   2  28   4        167.73        168.79        14.72 o
  -1  29   4         89.09        103.30        14.49 o
 -11   1   5         50.21         48.93         6.21 o
  -9   1   5        277.12        282.64        10.47 o
  -7   1   5       1045.50        982.01        12.93 o
  -5   1   5       1654.03       1782.97        69.45 o
  -3   1   5       1820.34       2125.11       155.97 o
  -1   1   5        588.37        542.28         9.12 o
   1   1   5       2166.93       2144.31        24.42 o
   3   1   5        664.36        624.93         8.51 o
   5   1   5         43.90         39.12         2.46 o
   7   1   5        630.65        652.50        13.79 o
   9   1   5         90.82         82.18         7.71 o
 -10   2   5        151.94        139.33        13.88 o
  -8   2   5        201.79        210.96         5.74 o
  -6   2   5        513.50        509.83        17.85 o
  -4   2   5       1389.44       1479.50        67.65 o
  -2   2   5       4383.80       4451.43       114.58 o
   0   2   5       3095.45       3349.70        42.97 o
   2   2   5       4343.92       4679.47        49.92 o
   4   2   5        800.85        870.73        10.05 o
   6   2   5       1419.10       1391.87        18.42 o
   8   2   5        113.60        101.20         5.29 o
 -11   3   5        168.08        192.63        14.80 o
  -9   3   5        337.53        346.36        11.99 o
  -7   3   5        162.24        158.21         3.85 o
  -5   3   5        432.78        419.94         8.60 o
  -3   3   5        136.33        125.40         4.05 o
  -1   3   5       1381.23       1298.69        19.99 o
   1   3   5       1257.92       1325.20        14.87 o
   3   3   5        947.45        890.70        11.31 o
   5   3   5         26.78         13.66         3.11 o
   7   3   5         64.68         65.73         4.62 o
   9   3   5         34.68         29.91         6.10 o
 -10   4   5         17.25         17.11         5.01 o
  -8   4   5       1399.49       1269.92        24.34 o
  -6   4   5       1236.03       1289.37        21.56 o
  -4   4   5         83.07         50.28         8.02 o
  -2   4   5        843.63        915.51        13.69 o
   0   4   5        314.65        358.75         7.10 o
   2   4   5       2903.70       2633.17        39.22 o
   4   4   5        284.93        255.29         4.83 o
   6   4   5          6.51          5.57         3.49 o
   8   4   5         84.56         89.73         6.50 o
  -9   5   5        263.02        219.01        10.22 o
  -7   5   5        832.47        878.63        12.91 o
  -5   5   5        256.26        284.45         5.88 o
  -3   5   5       1083.96       1138.58        26.86 o
  -1   5   5        723.76        756.41        12.79 o
   1   5   5       4922.92       4824.53        57.04 o
   3   5   5       1434.57       1226.94        14.81 o
   5   5   5        344.17        334.58         7.55 o
   7   5   5         24.60         19.66         5.21 o
 -10   6   5        119.30        121.88         8.28 o
  -8   6   5        205.46        163.95        10.27 o
  -6   6   5       1002.01        993.54        12.98 o
  -4   6   5        307.04        263.99         3.99 o
  -2   6   5        308.11        268.35         5.59 o
   0   6   5        194.58        212.80         4.64 o
   2   6   5       1345.07       1451.46        19.60 o
   4   6   5        693.61        632.09         8.99 o
   6   6   5         49.24         54.17         4.58 o
   8   6   5        139.71        121.10         5.68 o
  -9   7   5         12.08         13.33         3.88 o
  -7   7   5        643.85        664.62        10.52 o
  -5   7   5       1620.67       1517.42        19.08 o
  -3   7   5       1212.07       1282.79        16.22 o
  -1   7   5       5924.24       6186.48        67.12 o
   1   7   5       1245.32       1222.77        15.82 o
   3   7   5        138.39        142.08         3.99 o
   5   7   5       1478.91       1437.47        20.73 o
   7   7   5        228.61        218.96         6.86 o
 -10   8   5        120.72        126.54         9.10 o
  -8   8   5        493.15        471.94        12.18 o
  -6   8   5         84.56         68.63         2.54 o
  -4   8   5        256.10        229.71         4.41 o
  -2   8   5       3676.60       3577.57        48.43 o
   0   8   5       1165.23       1176.34        13.21 o
   2   8   5        234.40        239.84         9.09 o
   4   8   5       1079.76       1053.16        13.44 o
   6   8   5        367.09        364.25         9.87 o
   8   8   5        359.87        351.67        13.62 o
  -9   9   5        210.04        232.49         8.43 o
  -7   9   5        444.96        447.08        10.79 o
  -5   9   5        200.83        220.23         4.71 o
  -3   9   5       3496.95       3543.52        48.55 o
  -1   9   5       2366.89       2346.27        24.79 o
   1   9   5       1311.06       1382.65        19.39 o
   3   9   5       1462.32       1425.72        18.06 o
   5   9   5        925.16        858.82        13.91 o
   7   9   5         68.06         66.23         4.58 o
 -10  10   5         81.76         74.64         7.28 o
  -8  10   5         27.88         27.42         4.00 o
  -6  10   5       1533.30       1526.01        21.68 o
  -4  10   5       1169.72       1187.51        19.13 o
  -2  10   5        393.30        440.86         6.69 o
   0  10   5       1906.49       1795.79        19.62 o
   2  10   5        190.76        210.01         6.14 o
   4  10   5       1388.58       1324.81        16.51 o
   6  10   5         23.84         19.51         4.25 o
   8  10   5         84.28         92.77         5.23 o
  -9  11   5         62.86         65.97         5.37 o
  -7  11   5         53.81         46.40         4.19 o
  -5  11   5        318.64        380.23         8.18 o
  -3  11   5        897.41        953.46        15.04 o
  -1  11   5        285.67        306.86         4.84 o
   1  11   5       4315.69       4374.23        55.80 o
   3  11   5       2205.51       2288.62        30.32 o
   5  11   5        588.92        560.97        10.58 o
   7  11   5         22.13         22.74         3.97 o
 -10  12   5         38.85         42.50         7.25 o
  -8  12   5        113.35        106.43         5.95 o
  -6  12   5        485.99        535.10        19.08 o
  -4  12   5        405.35        437.94         8.26 o
  -2  12   5       1280.72       1142.57        15.05 o
   0  12   5        193.89        130.53         4.32 o
   2  12   5        267.65        244.13         6.74 o
   4  12   5         74.63         58.10         4.24 o
   6  12   5         65.42         60.90         5.18 o
   8  12   5         26.57         14.28         3.56 o
  -9  13   5        173.67        161.31         8.26 o
  -7  13   5       1372.24       1299.38        25.92 o
  -5  13   5       2195.12       2164.97        48.04 o
  -3  13   5        679.88        640.92        11.10 o
  -1  13   5        835.83        893.84        11.50 o
   1  13   5        253.86        257.55         6.21 o
   3  13   5        219.05        191.56         5.70 o
   5  13   5        169.15        167.29         5.97 o
   7  13   5         83.92         93.55         5.23 o
  -8  14   5        319.76        316.83        10.35 o
  -6  14   5        396.98        349.34        10.28 o
  -4  14   5         25.77         40.08         6.48 o
  -2  14   5        221.30        220.75         4.49 o
   0  14   5       1537.34       1540.50        21.68 o
   2  14   5       1410.54       1400.77        22.38 o
   4  14   5        287.76        272.44         7.70 o
   6  14   5         48.46         39.15         5.03 o
  -9  15   5         43.43         53.83         5.99 o
  -7  15   5        561.30        532.91        13.56 o
  -5  15   5       1140.08       1125.04        27.50 o
  -3  15   5        257.90        262.09        13.57 o
  -1  15   5        253.94        258.03         6.19 o
   1  15   5         93.91        104.59         5.34 o
   3  15   5         62.61         71.00         4.37 o
   5  15   5         88.58        102.36         6.08 o
   7  15   5        244.29        235.15         9.52 o
  -8  16   5         35.01         40.46         6.70 o
  -6  16   5       1059.02        957.91        24.69 o
  -4  16   5        255.03        242.40        10.02 o
  -2  16   5       1389.50       1453.98        25.37 o
   0  16   5        302.48        332.82         7.10 o
   2  16   5       1652.43       1672.04        26.37 o
   4  16   5        420.09        404.47        12.13 o
   6  16   5        186.31        193.25         9.78 o
  -9  17   5         62.34         62.36         7.07 o
  -7  17   5        289.84        274.95        11.33 o
  -5  17   5        282.56        261.54        10.56 o
  -3  17   5        623.80        626.27        17.50 o
  -1  17   5        751.20        718.64        13.72 o
   1  17   5        730.28        755.21        14.42 o
   3  17   5        135.59        141.47         9.09 o
   5  17   5         15.08         17.95         7.76 o
   7  17   5        223.03        242.16         9.52 o
  -8  18   5         40.51         54.58         5.85 o
  -6  18   5        407.58        365.64        13.38 o
  -4  18   5         22.58         23.98         6.48 o
  -2  18   5        385.42        418.99        11.55 o
   0  18   5        547.64        547.94        11.43 o
   2  18   5        688.30        717.40        16.70 o
   4  18   5        340.55        351.38        13.66 o
   6  18   5        158.06        134.25        22.35 o
  -7  19   5        108.22        120.19         8.49 o
  -5  19   5        223.80        237.16        11.65 o
  -3  19   5        411.18        464.09        15.19 o
  -1  19   5        150.12        162.76         6.87 o
   1  19   5         52.37         60.18         4.58 o
   3  19   5         66.45         75.96         7.31 o
   5  19   5        371.98        356.96        18.35 o
  -8  20   5         71.37         77.08         8.06 o
  -6  20   5          2.79          4.55         5.87 o
  -4  20   5        111.33        108.79         7.85 o
  -2  20   5         60.68         82.17         5.80 o
   0  20   5        264.17        257.87         8.23 o
   2  20   5        259.30        229.87        12.01 o
   4  20   5        164.57        167.51        10.44 o
   6  20   5        212.38        209.98        18.81 o
  -7  21   5          0.90          2.84         5.48 o
  -5  21   5         22.11         25.43         6.63 o
  -3  21   5        375.76        439.67        15.47 o
  -1  21   5        422.84        408.20        12.46 o
   1  21   5        767.57        855.18        18.93 o
   3  21   5        117.76        118.53         8.59 o
   5  21   5        344.03        332.70        25.59 o
  -6  22   5        179.31        216.45        24.51 o
  -4  22   5         77.82         84.29         7.96 o
  -2  22   5        209.32        211.37        10.14 o
   0  22   5        321.78        337.11        10.26 o
   2  22   5        125.74        134.06        12.59 o
   4  22   5         23.00         20.54        10.79 o
  -7  23   5        206.06        225.40        17.58 o
  -5  23   5         59.81         63.15        13.57 o
  -3  23   5        332.40        312.98        11.25 o
  -1  23   5        150.54        164.81         8.30 o
   1  23   5         31.75         25.81         6.93 o
   3  23   5         22.62         23.57         7.19 o
   5  23   5        125.36        119.55        11.68 o
  -6  24   5         44.64         36.48         7.72 o
  -4  24   5         74.71         83.88         7.14 o
  -2  24   5         20.47         20.43         5.65 o
   0  24   5        157.92        148.92        11.24 o
   2  24   5        154.46        178.27        10.84 o
   4  24   5        104.81         93.01        11.37 o
  -5  25   5         80.23         90.40         8.81 o
  -3  25   5        749.86        735.21        18.32 o
  -1  25   5        329.83        350.90        21.58 o
   1  25   5         48.96         44.72        10.48 o
   3  25   5        127.31        115.49        12.81 o
  -4  26   5          2.36          4.48         6.66 o
  -2  26   5        297.15        294.63        14.05 o
   0  26   5        345.07        369.05        17.92 o
   2  26   5         34.09         29.96         7.48 o
  -3  27   5        111.35         94.66        14.80 o
  -1  27   5         66.94         58.59        12.03 o
   1  27   5          7.04         -2.39         9.87 o
  -2  28   5         13.54         23.74        10.48 o
   0  28   5         92.72        140.60        15.73 o
 -10   0   6        258.38        264.87        15.42 o
  -8   0   6        246.91        258.87         8.29 o
  -6   0   6       3889.99       3966.67       277.36 o
  -2   0   6       3913.59       5058.68       139.76 o
   0   0   6       2429.82       2641.01        37.05 o
   2   0   6       3012.69       2986.59        55.51 o
   4   0   6        732.65        631.69        12.88 o
   6   0   6        173.42        165.02         8.24 o
   8   0   6        123.04        132.46         8.89 o
 -11   1   6         12.03         17.88         5.67 o
  -9   1   6         37.98         36.97         4.80 o
  -7   1   6       1139.14       1041.50        30.84 o
  -5   1   6        501.76        584.63        30.16 o
  -3   1   6       5168.60       5388.94       179.74 o
  -1   1   6        667.40        673.03        10.26 o
   1   1   6        479.90        480.05         6.09 o
   3   1   6        271.16        224.91         4.71 o
   5   1   6       1260.09       1202.73        16.27 o
   7   1   6        100.85         98.49         5.70 o
 -10   2   6        246.07        285.42        11.34 o
  -8   2   6        417.70        385.91         6.71 o
  -6   2   6        363.14        358.35        11.33 o
  -4   2   6       1112.33       1062.13        77.08 o
  -2   2   6        514.41        524.22        10.17 o
   0   2   6       3903.53       4049.03        39.44 o
   2   2   6        780.15        816.27        12.35 o
   4   2   6        613.99        574.29         9.96 o
   6   2   6         26.76         26.24         3.72 o
   8   2   6         32.71         19.42         4.16 o
 -11   3   6         57.71         58.69        12.33 o
  -9   3   6        160.36        167.81        12.49 o
  -7   3   6        516.67        509.89        10.52 o
  -5   3   6       2161.71       2217.31        70.49 o
  -3   3   6       7196.52       7477.55       234.29 o
  -1   3   6       1121.91        956.76        15.54 o
   1   3   6       1117.48        967.05        10.53 o
   3   3   6        506.75        469.77         7.71 o
   5   3   6        764.10        762.09        12.88 o
   7   3   6        109.49        111.29         6.00 o
 -10   4   6        198.61        211.81        19.73 o
  -8   4   6        225.34        262.24         5.35 o
  -6   4   6          1.77          1.24         1.34 o
  -4   4   6        590.59        537.79        16.14 o
  -2   4   6        601.50        597.81        13.75 o
   0   4   6        292.89        261.04         4.56 o
   2   4   6       1270.70       1184.24        15.51 o
   4   4   6         20.85         23.84         2.52 o
   6   4   6        100.10        104.51         4.69 o
   8   4   6        155.40        176.93         7.37 o
  -9   5   6          6.43          8.47         3.46 o
  -7   5   6        170.00        160.81         5.07 o
  -5   5   6       2609.41       2796.00        70.44 o
  -3   5   6       1172.54       1227.00        28.44 o
  -1   5   6       2600.43       2951.23        40.50 o
   1   5   6        571.96        644.27         8.03 o
   3   5   6        505.29        513.36         8.32 o
   5   5   6       1915.35       1897.85        28.15 o
   7   5   6        199.24        198.37         7.99 o
 -10   6   6         62.97         85.03         6.97 o
  -8   6   6        149.59        127.06         5.38 o
  -6   6   6       1223.74       1289.06        24.22 o
  -4   6   6       1132.96       1262.49        25.61 o
  -2   6   6       1251.89       1363.60        28.04 o
   0   6   6        666.95        707.91         9.21 o
   2   6   6        530.08        483.46         9.88 o
   4   6   6        724.46        691.80         9.68 o
   6   6   6        532.35        512.05        10.74 o
   8   6   6         24.45         25.04         4.54 o
  -9   7   6        442.39        426.08        12.20 o
  -7   7   6         43.69         36.85         2.41 o
  -5   7   6        286.62        253.96         5.40 o
  -3   7   6        333.15        358.68         5.93 o
  -1   7   6       1443.21       1411.05        17.59 o
   1   7   6        121.29        139.00         4.16 o
   3   7   6        112.14         91.53         3.47 o
   5   7   6        848.23        870.71        14.19 o
   7   7   6        163.01        171.27         7.48 o
 -10   8   6        100.83        123.12         9.87 o
  -8   8   6        122.83        143.65         8.28 o
  -6   8   6        140.31        148.82         3.97 o
  -4   8   6        400.02        456.42         6.69 o
  -2   8   6       1812.63       1844.77        23.29 o
   0   8   6       3207.18       3580.04        37.16 o
   2   8   6        673.50        604.20         9.09 o
   4   8   6        118.68        121.57         4.07 o
   6   8   6        144.99        122.33         6.15 o
   8   8   6        139.29        133.89         6.55 o
  -9   9   6        367.38        368.68        10.20 o
  -7   9   6        660.78        664.65        12.00 o
  -5   9   6       2041.47       1980.70        26.94 o
  -3   9   6        197.89        261.84         6.01 o
  -1   9   6       1203.93       1252.03        13.99 o
   1   9   6        189.09        249.48         5.66 o
   3   9   6        691.57        718.34        12.83 o
   5   9   6          4.78         -0.01         3.77 o
   7   9   6         13.70          9.49         3.87 o
 -10  10   6        493.03        512.55        13.36 o
  -8  10   6        209.83        192.89         7.66 o
  -6  10   6        697.40        745.58        11.54 o
  -4  10   6        664.43        688.10        10.96 o
  -2  10   6        996.10        985.60        13.69 o
   0  10   6        613.76        631.89         8.65 o
   2  10   6        713.70        746.06        10.76 o
   4  10   6        255.79        244.45         6.61 o
   6  10   6        451.68        425.46        14.69 o
   8  10   6        172.88        169.17         7.12 o
  -9  11   6        111.75        115.06         6.08 o
  -7  11   6        214.27        253.21         7.89 o
  -5  11   6        337.13        330.50         8.28 o
  -3  11   6         92.84        118.94         4.72 o
  -1  11   6        405.93        421.12         6.10 o
   1  11   6        414.89        394.57         7.60 o
   3  11   6        749.75        755.11        13.75 o
   5  11   6        461.41        426.13         9.34 o
   7  11   6          4.70          3.96         4.66 o
 -10  12   6          1.28          1.59         4.30 o
  -8  12   6          1.37          2.54         3.58 o
  -6  12   6         41.68         44.18         4.68 o
  -4  12   6       1702.14       1753.75        25.29 o
  -2  12   6        482.96        525.82         8.25 o
   0  12   6         54.27         41.89         3.00 o
   2  12   6        489.56        478.30         8.97 o
   4  12   6        381.80        392.69         9.39 o
   6  12   6        248.11        303.51        11.35 o
  -9  13   6         43.64         40.02         4.83 o
  -7  13   6       1078.94       1071.64        21.93 o
  -5  13   6        353.84        361.06        11.41 o
  -3  13   6         29.32         37.75         3.15 o
  -1  13   6        595.32        581.28         8.40 o
   1  13   6        306.28        291.43         6.83 o
   3  13   6        905.05        906.90        14.34 o
   5  13   6        192.98        195.55         7.77 o
   7  13   6        112.43        121.30         6.81 o
  -8  14   6         59.32         71.45         5.34 o
  -6  14   6         30.99         43.77         5.34 o
  -4  14   6       2052.25       1954.25        43.47 o
  -2  14   6        430.77        421.74         7.11 o
   0  14   6        539.91        473.25         8.88 o
   2  14   6        297.41        242.96         6.70 o
   4  14   6          2.28          4.03         4.26 o
   6  14   6         35.74         29.15         9.71 o
  -9  15   6        133.32        126.75         7.18 o
  -7  15   6        315.41        309.54        14.03 o
  -5  15   6        334.97        395.57        12.50 o
  -3  15   6        487.93        552.34        15.68 o
  -1  15   6       1334.83       1321.63        19.28 o
   1  15   6         89.98         80.00         4.68 o
   3  15   6       2290.14       2184.23        50.09 o
   5  15   6        306.82        289.61        12.68 o
   7  15   6         25.42         23.48         6.67 o
  -8  16   6          2.53          7.64         5.53 o
  -6  16   6        122.82        104.97         7.30 o
  -4  16   6        708.45        696.70        19.03 o
  -2  16   6        232.11        273.76         8.91 o
   0  16   6         63.52         56.53         4.28 o
   2  16   6        230.07        224.18         7.60 o
   4  16   6        368.79        343.20        13.78 o
   6  16   6        486.18        509.57        21.89 o
  -9  17   6        111.91        121.76         8.69 o
  -7  17   6         69.43         73.31        14.18 o
  -5  17   6         41.15         36.59         5.22 o
  -3  17   6        946.28        950.72        19.47 o
  -1  17   6        315.08        319.52         8.87 o
   1  17   6       1173.54       1197.02        20.62 o
   3  17   6          2.53          3.70         5.62 o
   5  17   6         99.75         96.38        10.88 o
  -8  18   6        476.78        429.56        15.12 o
  -6  18   6        434.45        431.03        14.81 o
  -4  18   6        317.95        314.61        12.03 o
  -2  18   6        751.09        696.94        15.74 o
   0  18   6        504.84        508.10        12.18 o
   2  18   6        103.40        101.82         6.40 o
   4  18   6         93.91         98.57         8.97 o
   6  18   6          9.13         17.19         7.85 o
  -7  19   6        209.26        211.44        16.34 o
  -5  19   6        700.37        659.30        19.27 o
  -3  19   6        201.15        196.59         8.10 o
  -1  19   6        651.66        672.38        15.80 o
   1  19   6        125.03        114.41         5.85 o
   3  19   6          7.54         11.79         6.37 o
   5  19   6        204.29        185.54        14.72 o
  -8  20   6          8.07         15.31         6.80 o
  -6  20   6         70.70         70.10        12.80 o
  -4  20   6        443.14        435.60        14.97 o
  -2  20   6        321.06        339.11        10.69 o
   0  20   6        208.63        210.86         8.77 o
   2  20   6        136.84        159.91        10.13 o
   4  20   6        308.25        308.68        14.25 o
  -7  21   6        321.23        315.63        13.62 o
  -5  21   6         73.40         73.86         7.59 o
  -3  21   6        400.25        404.86        12.12 o
  -1  21   6        158.45        127.58         7.36 o
   1  21   6        579.54        623.95        15.39 o
   3  21   6        240.17        251.94        13.44 o
   5  21   6         80.22         77.64        10.27 o
  -6  22   6        130.86        133.66         9.05 o
  -4  22   6         50.17         55.26         5.99 o
  -2  22   6        123.88        101.77         8.94 o
   0  22   6         21.18         35.47        13.26 o
   2  22   6        227.91        255.81        12.64 o
   4  22   6        100.21         92.29        11.21 o
  -5  23   6         54.01         51.77         7.62 o
  -3  23   6         23.92         38.42         5.59 o
  -1  23   6        224.97        229.31        10.18 o
   1  23   6        429.43        461.22        26.83 o
   3  23   6        282.35        279.07        13.62 o
  -6  24   6        122.42        109.18         9.47 o
  -4  24   6         94.80         92.19         7.23 o
  -2  24   6         59.85         64.75         6.46 o
   0  24   6        311.30        288.92        22.20 o
   2  24   6        224.46        230.11        13.29 o
  -5  25   6        149.35        155.19        11.24 o
  -3  25   6         45.76         60.96         7.58 o
  -1  25   6          5.73         -2.47        11.10 o
   1  25   6         21.34         17.58         9.31 o
   3  25   6         14.99         25.23        10.66 o
  -4  26   6          0.25          5.83         5.78 o
  -2  26   6        336.62        378.76        15.90 o
   0  26   6        107.38        126.42        14.80 o
   2  26   6         13.02         32.14         9.10 o
  -3  27   6         82.97         96.07        11.10 o
  -1  27   6         91.39         84.49        14.80 o
   1  27   6         13.04          1.31         7.69 o
  -2  28   6         77.17         75.54        14.80 o
 -11   1   7        246.31        278.86        11.43 o
  -9   1   7        338.24        370.78        11.45 o
  -7   1   7       1201.33       1126.73        44.69 o
  -5   1   7        224.92        197.65         6.78 o
  -3   1   7       2298.95       2449.11        56.24 o
  -1   1   7         30.91         44.93         1.76 o
   1   1   7       2515.57       2658.66        26.73 o
   3   1   7        170.56        179.55         5.67 o
   5   1   7        120.84        114.08         4.86 o
   7   1   7          4.98          1.32         4.40 o
 -10   2   7        254.66        294.15        10.79 o
  -8   2   7        235.02        187.61         4.27 o
  -6   2   7        911.73        980.49        46.60 o
  -4   2   7        412.50        394.80        14.49 o
  -2   2   7        544.50        616.27         9.06 o
   0   2   7        718.51        701.29         8.04 o
   2   2   7       1573.26       1600.77        18.71 o
   4   2   7        254.54        235.49         6.46 o
   6   2   7        389.95        386.92         9.65 o
   8   2   7        385.06        379.24        12.75 o
  -9   3   7         58.67         71.59         3.94 o
  -7   3   7         80.92         91.52         4.45 o
  -5   3   7        355.04        335.37        16.62 o
  -3   3   7       2619.02       2627.70        58.50 o
  -1   3   7       1545.00       1821.58        22.41 o
   1   3   7        923.33       1022.53        11.87 o
   3   3   7        428.55        418.91         6.93 o
   5   3   7         14.94         19.98         3.71 o
   7   3   7        167.44        147.36         8.86 o
 -10   4   7         99.31        113.24        11.56 o
  -8   4   7        653.79        598.66        10.44 o
  -6   4   7        644.28        695.70        23.75 o
  -4   4   7       1069.11       1110.69        20.76 o
  -2   4   7       2435.81       2606.63        37.44 o
   0   4   7       1763.32       1849.16        19.95 o
   2   4   7        201.33        214.39         4.63 o
   4   4   7        849.04        853.27        13.89 o
   6   4   7        225.49        199.19         7.90 o
   8   4   7         38.25         29.53         7.50 o
  -9   5   7        317.21        325.69         8.62 o
  -7   5   7       2575.46       2486.28        57.90 o
  -5   5   7        655.21        650.03        18.54 o
  -3   5   7       1105.42       1128.40        26.26 o
  -1   5   7       2678.25       2724.79        33.99 o
   1   5   7       1035.18       1007.53        13.37 o
   3   5   7        110.24         88.64         3.71 o
   5   5   7         12.14         18.91         3.74 o
   7   5   7         73.11         73.41         6.83 o
 -10   6   7         64.79         57.32         5.62 o
  -8   6   7         72.69        102.38         4.67 o
  -6   6   7       1022.11        990.58        17.36 o
  -4   6   7       2384.92       2578.58        57.96 o
  -2   6   7        684.07        641.93        13.47 o
   0   6   7        820.17        847.59        11.05 o
   2   6   7       1594.33       1386.14        16.64 o
   4   6   7        821.89        868.84        14.04 o
   6   6   7        323.33        313.34        12.17 o
   8   6   7        184.32        183.48        12.42 o
  -9   7   7         28.54         31.90         3.78 o
  -7   7   7        693.88        693.73        12.55 o
  -5   7   7        823.59        861.34        18.29 o
  -3   7   7       1710.24       1672.93        26.42 o
  -1   7   7        581.18        722.45         9.94 o
   1   7   7        584.70        581.27         8.76 o
   3   7   7        503.86        526.89         8.24 o
   5   7   7         37.11         30.57         3.94 o
   7   7   7         85.31         74.38         9.66 o
 -10   8   7        262.64        291.33         9.05 o
  -8   8   7        391.14        385.10         9.41 o
  -6   8   7       2421.68       2259.93        33.72 o
  -4   8   7         81.33         77.54         2.52 o
  -2   8   7       5134.80       5039.19        67.36 o
   0   8   7       1298.15       1373.02        16.61 o
   2   8   7         79.43         64.76         3.24 o
   4   8   7         39.86         30.32         3.57 o
   6   8   7         34.44         22.65         8.12 o
  -9   9   7        118.81        128.27         6.32 o
  -7   9   7        954.26        919.63        15.45 o
  -5   9   7        931.70        959.07        12.79 o
  -3   9   7        292.01        296.98        10.60 o
  -1   9   7       1508.70       1525.04        17.89 o
   1   9   7        336.50        308.38         6.55 o
   3   9   7        279.29        269.81         6.48 o
   5   9   7        107.68        109.05         5.76 o
   7   9   7         67.08         57.40         8.94 o
 -10  10   7         38.81         52.79         4.67 o
  -8  10   7        247.25        267.76         8.31 o
  -6  10   7        755.77        757.99        16.47 o
  -4  10   7        760.32        827.22        12.72 o
  -2  10   7        708.21        727.08        10.95 o
   0  10   7        208.95        169.64         4.55 o
   2  10   7        915.89        892.40        12.63 o
   4  10   7         62.32         51.90         4.77 o
   6  10   7         26.98         26.50         8.28 o
  -9  11   7         61.95         78.61         5.27 o
  -7  11   7        167.52        188.23         8.25 o
  -5  11   7       1628.36       1520.62        23.73 o
  -3  11   7        783.02        778.54        14.15 o
  -1  11   7        763.56        770.27         9.67 o
   1  11   7         15.73         16.90         2.78 o
   3  11   7        133.42        125.76         5.43 o
   5  11   7         51.08         57.55         6.08 o
   7  11   7          8.76          9.58         5.83 o
 -10  12   7          7.69          7.11         4.37 o
  -8  12   7         52.17         56.13         4.48 o
  -6  12   7        300.81        270.31         9.66 o
  -4  12   7        914.42        950.92        33.76 o
  -2  12   7        699.98        703.49        10.94 o
   0  12   7        178.28        160.11         5.96 o
   2  12   7        184.44        216.73         5.85 o
   4  12   7        237.23        275.96        10.55 o
   6  12   7        114.73        122.44        11.28 o
  -9  13   7         20.40         11.94         4.30 o
  -7  13   7         27.63         32.08         5.70 o
  -5  13   7       1025.83       1010.36        24.22 o
  -3  13   7        914.91        893.27        30.22 o
  -1  13   7        766.32        797.36        12.16 o
   1  13   7       1215.57       1228.19        20.59 o
   3  13   7        646.98        674.74        15.80 o
   5  13   7        634.45        624.72        19.26 o
   7  13   7         25.14         11.88         6.43 o
  -8  14   7        480.33        446.92        18.96 o
  -6  14   7       2281.52       2270.93        55.35 o
  -4  14   7        245.83        230.72         9.71 o
  -2  14   7         29.68         21.59         3.88 o
   0  14   7        253.83        260.32         7.36 o
   2  14   7        847.17        834.96        15.54 o
   4  14   7        101.68         85.62         7.91 o
   6  14   7         47.85         63.21         9.66 o
  -9  15   7         99.31        133.49         8.63 o
  -7  15   7          2.57          8.65         4.68 o
  -5  15   7        488.41        468.03        14.00 o
  -3  15   7        231.05        262.46         8.47 o
  -1  15   7        281.51        300.12        11.43 o
   1  15   7        930.19        950.81        17.06 o
   3  15   7         18.82         15.16         6.10 o
   5  15   7        256.16        233.39        22.66 o
  -8  16   7        152.27        162.07         9.03 o
  -6  16   7         86.93         66.39         6.32 o
  -4  16   7        142.31        147.76        12.95 o
  -2  16   7        312.64        318.93         9.66 o
   0  16   7        936.46        890.54        17.62 o
   2  16   7        244.76        228.84         8.08 o
   4  16   7         22.73         40.76         9.61 o
   6  16   7         69.45         86.80        13.10 o
  -9  17   7        147.69        122.10        12.33 o
  -7  17   7        138.38        123.35         7.96 o
  -5  17   7         79.41         71.28         6.76 o
  -3  17   7        175.94        158.96         9.19 o
  -1  17   7       1009.99       1017.17        21.41 o
   1  17   7         58.43         50.97         4.75 o
   3  17   7        415.69        433.54        15.71 o
   5  17   7          2.95          5.39         8.78 o
  -8  18   7        144.54        147.24         9.44 o
  -6  18   7         55.44         66.46         6.50 o
  -4  18   7         65.77         70.97         7.40 o
  -2  18   7         39.24         27.06         4.78 o
   0  18   7       1365.40       1320.72        31.52 o
   2  18   7        469.06        442.62        15.65 o
   4  18   7        416.81        402.52        15.66 o
  -7  19   7        361.53        362.99        13.59 o
  -5  19   7          6.38         10.19         7.40 o
  -3  19   7        150.38        131.94         6.85 o
  -1  19   7         51.71         62.73         5.74 o
   1  19   7        185.63        165.02         8.77 o
   3  19   7         48.87         55.00         7.71 o
   5  19   7         13.64          7.38         8.89 o
  -8  20   7          7.48         10.18         8.63 o
  -6  20   7        517.59        460.75        15.81 o
  -4  20   7         30.42         28.17         4.93 o
  -2  20   7         36.71         53.49         5.74 o
   0  20   7        110.37        111.12         7.04 o
   2  20   7         26.99         39.94         6.97 o
   4  20   7         47.32         49.66        14.49 o
  -7  21   7        123.03        105.06         8.94 o
  -5  21   7         43.04         55.01         6.89 o
  -3  21   7        207.69        216.48         9.46 o
  -1  21   7        521.15        528.42        14.16 o
   1  21   7          5.40          2.47         6.96 o
   3  21   7        205.96        227.68        16.89 o
  -6  22   7         67.86         65.85        13.10 o
  -4  22   7         81.47        106.22         7.27 o
  -2  22   7        706.14        709.96        17.68 o
   0  22   7        353.35        368.23        14.53 o
   2  22   7         16.22         22.04         7.01 o
   4  22   7         31.70         26.53        10.30 o
  -5  23   7        111.28        102.02        20.66 o
  -3  23   7         15.21         26.92         7.58 o
  -1  23   7         55.07         62.77         8.25 o
   1  23   7         69.87         60.33         9.09 o
   3  23   7        133.36        154.43        10.63 o
  -6  24   7        386.56        409.48        22.20 o
  -4  24   7          6.83         11.04         5.47 o
  -2  24   7        303.14        333.66        11.97 o
   0  24   7         80.65        102.99        13.57 o
   2  24   7        426.45        427.50        20.15 o
  -5  25   7         30.35         32.90         6.44 o
  -3  25   7        102.34        108.21         7.87 o
  -1  25   7         14.43          7.71         9.56 o
   1  25   7         61.67         65.68        14.49 o
  -4  26   7         79.77         87.15         7.51 o
  -2  26   7        287.73        303.96        15.28 o
   0  26   7        233.75        252.84        22.51 o
  -3  27   7        134.19        139.75        10.68 o
  -1  27   7         54.17         65.99        12.64 o
 -10   0   8        636.17        649.99        24.36 o
  -8   0   8       1074.52       1132.55        36.08 o
  -4   0   8       2765.59       2660.34       165.12 o
  -2   0   8       1184.11       1264.16        23.00 o
   0   0   8        230.75        232.69         5.67 o
   2   0   8        752.66        756.28        14.55 o
   4   0   8        216.82        236.12        16.34 o
   6   0   8       1340.83       1309.23        60.44 o
  -9   1   8        221.36        229.72         7.74 o
  -7   1   8        330.46        372.11         9.05 o
  -5   1   8        805.21        708.57        24.05 o
  -3   1   8       1417.07       1379.62        27.39 o
  -1   1   8       1079.68       1247.91        16.71 o
   1   1   8       1458.29       1538.92        18.15 o
   3   1   8        192.19        186.99         4.97 o
   5   1   8        870.00        820.64        19.30 o
   7   1   8         54.58         52.33         8.83 o
 -10   2   8        105.37        112.63         6.97 o
  -8   2   8        380.81        382.57        10.02 o
  -6   2   8        379.31        298.48        10.48 o
  -4   2   8       1149.34       1222.15        31.08 o
  -2   2   8       2711.70       2872.40        44.72 o
   0   2   8        760.01        743.73         8.68 o
   2   2   8        334.37        311.62         5.86 o
   4   2   8        607.38        608.86        11.37 o
   6   2   8         81.71         70.48         9.66 o
  -9   3   8        451.22        469.04        10.15 o
  -7   3   8        143.88        124.80         5.76 o
  -5   3   8          8.09          6.51         1.66 o
  -3   3   8       1460.77       1523.51        42.32 o
  -1   3   8       3489.07       3666.25        49.73 o
   1   3   8        396.83        382.42         6.19 o
   3   3   8        474.84        401.61         7.05 o
   5   3   8        623.26        645.33        16.26 o
   7   3   8          1.79         -3.37         9.87 o
 -10   4   8         69.12         83.54         7.86 o
  -8   4   8        609.28        686.13        24.20 o
  -6   4   8         39.50         27.12         1.70 o
  -4   4   8       2006.07       1934.49        57.76 o
  -2   4   8       2371.59       2411.88        37.72 o
   0   4   8         84.90         95.37         2.72 o
   2   4   8        211.55        218.02         4.99 o
   4   4   8         37.14         31.48         4.26 o
   6   4   8         10.00         14.62         8.49 o
  -9   5   8        242.39        247.32         6.90 o
  -7   5   8        606.78        630.96        35.46 o
  -5   5   8        413.24        439.24        19.08 o
  -3   5   8         36.20         28.25         2.10 o
  -1   5   8        623.68        602.02         9.77 o
   1   5   8        202.67        208.35         4.73 o
   3   5   8       1600.91       1583.88        19.19 o
   5   5   8        209.73        199.19        10.86 o
   7   5   8         78.63         79.21        10.02 o
 -10   6   8        207.86        218.95         7.43 o
  -8   6   8        253.72        235.38         5.33 o
  -6   6   8       3874.92       3779.61        69.81 o
  -4   6   8        475.43        459.42        10.33 o
  -2   6   8        219.62        200.16         6.17 o
   0   6   8       1188.31       1188.31        14.68 o
   2   6   8         47.54         59.91         2.92 o
   4   6   8        289.54        289.86        10.38 o
   6   6   8        187.46        199.30        14.88 o
  -9   7   8         52.34         52.95         3.93 o
  -7   7   8        249.20        238.72         5.49 o
  -5   7   8        208.48        241.73         5.58 o
  -3   7   8        992.63        980.71        16.37 o
  -1   7   8       2260.24       2285.80        33.16 o
   1   7   8        872.31        829.47        11.57 o
   3   7   8        127.46        114.74         4.52 o
   5   7   8        139.11        133.04         7.76 o
   7   7   8        475.24        477.94        22.82 o
 -10   8   8          1.36          4.91         3.60 o
  -8   8   8         71.35         78.29         4.57 o
  -6   8   8        531.79        512.83        11.26 o
  -4   8   8        122.91        115.49         3.50 o
  -2   8   8        564.53        642.06        13.40 o
   0   8   8        189.62        192.99         4.93 o
   2   8   8        699.89        669.56         9.75 o
   4   8   8        192.05        192.59         9.24 o
   6   8   8        225.69        250.43        16.35 o
  -9   9   8        122.88        118.07         6.06 o
  -7   9   8        117.58        107.01         4.56 o
  -5   9   8        596.09        558.33         8.78 o
  -3   9   8        344.65        315.32         7.23 o
  -1   9   8        278.18        244.09         4.92 o
   1   9   8         91.75         79.90         3.38 o
   3   9   8        832.62        790.98        13.70 o
   5   9   8        207.30        203.79        10.03 o
   7   9   8         37.75         24.39         8.28 o
 -10  10   8         84.06         76.57         5.69 o
  -8  10   8         42.39         44.73         4.47 o
  -6  10   8        552.25        543.79        12.07 o
  -4  10   8         15.22         22.92         3.03 o
  -2  10   8        123.61         72.98         3.29 o
   0  10   8        108.22        101.94         3.55 o
   2  10   8        713.49        668.66        13.26 o
   4  10   8        170.73        151.65         7.78 o
   6  10   8         45.06         41.54         9.56 o
  -9  11   8         78.49         92.39         6.21 o
  -7  11   8        165.75        158.69         7.16 o
  -5  11   8        590.39        568.68        11.89 o
  -3  11   8       1120.59       1107.34        22.80 o
  -1  11   8       1383.12       1305.91        15.70 o
   1  11   8        717.02        686.67        13.19 o
   3  11   8        208.06        209.69         6.78 o
   5  11   8         85.39         93.50         7.28 o
   7  11   8         38.04         28.70         8.81 o
  -8  12   8        567.04        544.86        15.10 o
  -6  12   8        287.37        288.32        14.49 o
  -4  12   8          1.21         11.30         4.16 o
  -2  12   8         21.93         13.64         4.34 o
   0  12   8        271.01        232.30         7.61 o
   2  12   8        960.60        957.48        17.35 o
   4  12   8         64.67         56.10         6.17 o
   6  12   8        231.14        234.96        16.19 o
  -9  13   8         78.70         79.48         6.54 o
  -7  13   8        517.68        512.94        14.78 o
  -5  13   8        874.92        844.47        20.97 o
  -3  13   8        291.29        251.75         8.06 o
  -1  13   8        659.87        649.71        14.32 o
   1  13   8       1065.93       1031.64        18.08 o
   3  13   8          1.56          4.30         4.58 o
   5  13   8        597.06        700.64        21.11 o
  -8  14   8        240.54        256.17        10.44 o
  -6  14   8        555.98        568.73        15.75 o
  -4  14   8       1055.74       1076.01        26.07 o
  -2  14   8        277.27        264.26         8.58 o
   0  14   8        772.88        765.99        15.36 o
   2  14   8        145.54        131.94         6.04 o
   4  14   8         56.36         73.07         6.55 o
   6  14   8        222.66        220.75        17.27 o
  -9  15   8         27.80         30.97         5.86 o
  -7  15   8         16.38         21.97         5.12 o
  -5  15   8        233.72        195.52         9.15 o
  -3  15   8       1184.07       1265.98        24.61 o
  -1  15   8         85.80         80.16         5.62 o
   1  15   8        191.34        194.96         8.08 o
   3  15   8          1.83         -0.32         5.79 o
   5  15   8         61.58         70.82        11.06 o
  -8  16   8         69.48         79.60         6.76 o
  -6  16   8        151.69        124.66        10.33 o
  -4  16   8        294.58        265.52        10.24 o
  -2  16   8         38.24         32.82         6.06 o
   0  16   8          8.44         11.25         4.44 o
   2  16   8         52.11         52.90         5.54 o
   4  16   8         90.38         99.97         8.61 o
  -7  17   8         47.41         52.13        10.95 o
  -5  17   8         43.30         35.28         5.86 o
  -3  17   8        811.03        851.61        18.59 o
  -1  17   8        291.89        290.15        11.56 o
   1  17   8        221.27        226.99         8.67 o
   3  17   8        181.01        185.38        11.40 o
   5  17   8         69.70         72.86        10.31 o
  -8  18   8         55.71         67.69         7.52 o
  -6  18   8        392.82        447.25        27.29 o
  -4  18   8         11.35         13.15         5.55 o
  -2  18   8        293.80        285.72         9.87 o
   0  18   8        112.11         99.62         6.75 o
   2  18   8        120.21        121.68        10.40 o
   4  18   8        243.00        252.61        18.37 o
  -7  19   8          7.09         10.57         6.94 o
  -5  19   8        208.54        187.39        14.80 o
  -3  19   8         68.60         68.95         5.63 o
  -1  19   8        289.25        301.68        10.10 o
   1  19   8        484.63        491.84        24.67 o
   3  19   8        144.28        152.56        13.06 o
   5  19   8         40.55         27.75        13.26 o
  -6  20   8        325.87        323.99        13.06 o
  -4  20   8        133.91        146.74         7.51 o
  -2  20   8        297.21        307.92        10.69 o
   0  20   8        683.92        704.08        17.27 o
   2  20   8        786.83        771.69        34.07 o
   4  20   8         25.50         18.37         9.70 o
  -7  21   8        312.28        302.59        13.16 o
  -5  21   8         27.43         28.50         6.37 o
  -3  21   8         13.24         22.87         5.45 o
  -1  21   8         21.87         17.33         4.96 o
   1  21   8        106.86        101.45        13.88 o
   3  21   8        110.28        120.43         9.87 o
  -6  22   8        242.83        250.21        13.26 o
  -4  22   8         97.22        106.40         7.31 o
  -2  22   8         62.04         45.54         6.16 o
   0  22   8        374.07        387.22        18.65 o
   2  22   8        464.00        536.58        21.95 o
  -5  23   8         52.72         66.85         6.46 o
  -3  23   8        131.39        116.92         7.62 o
  -1  23   8         69.69         67.12         7.26 o
   1  23   8          7.92         19.12        10.18 o
   3  23   8        105.13         99.98         9.39 o
  -4  24   8        274.24        269.21        10.96 o
  -2  24   8        320.03        313.45        12.24 o
   0  24   8        149.07        158.49        16.03 o
   2  24   8         71.50         66.06        20.20 o
  -3  25   8        322.06        332.77        11.89 o
  -1  25   8        275.14        295.39        20.97 o
   1  25   8         21.39         16.96        12.64 o
  -2  26   8         98.92        105.17         9.80 o
   0  26   8        263.09        264.25        21.28 o
  -9   1   9         74.62         56.81         3.12 o
  -5   1   9        326.60        296.64        16.50 o
  -3   1   9        937.30        946.14        14.34 o
  -1   1   9       1371.18       1491.73        23.75 o
   1   1   9        124.26        126.32         3.85 o
   3   1   9        157.42        140.91         5.98 o
   5   1   9        118.15         98.34         7.38 o
   7   1   9         23.69         30.55         8.93 o
 -10   2   9        432.57        472.47        12.54 o
  -6   2   9        411.80        340.72        11.41 o
  -4   2   9        400.64        349.62        12.49 o
  -2   2   9       1081.58       1104.60        18.81 o
   0   2   9        121.62        111.09         3.16 o
   2   2   9        324.59        367.99         6.58 o
   4   2   9        684.88        647.45        16.36 o
   6   2   9        283.67        308.26        17.76 o
  -9   3   9        576.54        630.91        12.32 o
  -7   3   9        135.42        129.81         6.17 o
  -5   3   9        129.89        114.10         3.50 o
  -3   3   9         40.11         28.66         1.96 o
  -1   3   9        992.28       1062.05        16.56 o
   1   3   9       1386.89       1367.82        16.78 o
   3   3   9        273.74        284.52         7.69 o
   5   3   9         27.19         23.14         5.61 o
   7   3   9         39.30         36.97         9.15 o
 -10   4   9        322.86        331.55        11.32 o
  -8   4   9        503.53        451.14        47.95 o
  -6   4   9        409.26        440.33        23.11 o
  -4   4   9        134.90        134.15         4.85 o
  -2   4   9        936.87        899.24        18.45 o
   0   4   9        169.63        165.93         3.90 o
   2   4   9        415.45        381.73         8.44 o
   4   4   9        267.81        261.64        10.67 o
   6   4   9         88.42         97.47        11.45 o
  -9   5   9         35.98         39.88         2.95 o
  -7   5   9        347.08        308.91        22.35 o
  -5   5   9         46.10         43.61         5.19 o
  -3   5   9        385.81        458.58         8.71 o
  -1   5   9        428.50        438.61         8.05 o
   1   5   9        145.11        145.76         4.18 o
   3   5   9        884.57        783.19        13.71 o
   5   5   9         41.77         48.71         6.18 o
   7   5   9         43.69         36.44         9.25 o
 -10   6   9         37.04         32.24         3.89 o
  -8   6   9         90.69         86.98         3.96 o
  -6   6   9        560.09        562.40        20.50 o
  -4   6   9        497.76        472.11         9.88 o
  -2   6   9        386.61        412.25         8.76 o
   0   6   9        152.37        157.15         4.03 o
   2   6   9        127.64        114.07         4.91 o
   4   6   9        368.03        358.90        12.41 o
   6   6   9         35.71         41.01         9.80 o
  -9   7   9        171.39        209.17         7.52 o
  -7   7   9         95.40        110.28         4.98 o
  -5   7   9        525.92        508.50        15.11 o
  -3   7   9        208.05        230.31         6.87 o
  -1   7   9        180.39        147.47         5.72 o
   1   7   9       1816.78       1796.19        23.41 o
   3   7   9        250.90        303.00         7.97 o
   5   7   9         17.50         18.72         6.15 o
 -10   8   9         37.69         38.83         4.56 o
  -8   8   9         61.35         59.65         4.13 o
  -6   8   9        357.10        361.43         6.71 o
  -4   8   9       1346.62       1256.29        22.52 o
  -2   8   9        720.18        728.23        14.51 o
   0   8   9         45.40         43.16         3.36 o
   2   8   9        603.06        611.02        11.41 o
   4   8   9        190.92        179.75         9.15 o
   6   8   9         58.56         33.25         9.80 o
  -9   9   9        159.41        147.51         7.08 o
  -7   9   9        268.22        280.59         6.91 o
  -5   9   9         70.28         72.23         3.16 o
  -3   9   9        280.41        308.48        10.56 o
  -1   9   9        101.38        101.87         6.28 o
   1   9   9        370.24        371.89         9.12 o
   3   9   9        464.16        445.94         9.74 o
   5   9   9        373.25        392.57        12.98 o
 -10  10   9         91.86         83.47         8.33 o
  -8  10   9        166.30        168.11         7.28 o
  -6  10   9         23.14         27.55         2.88 o
  -4  10   9        961.12        959.01        18.39 o
  -2  10   9        244.25        245.95         9.25 o
   0  10   9        839.26        793.70        16.83 o
   2  10   9        524.43        519.70        11.49 o
   4  10   9        270.55        253.11        11.01 o
   6  10   9        304.63        326.05        19.03 o
  -9  11   9        162.36        135.40         7.41 o
  -7  11   9        109.87        108.18         6.41 o
  -5  11   9         13.35         11.25         4.16 o
  -3  11   9       2758.49       2790.35        48.96 o
  -1  11   9        420.70        420.59        11.05 o
   1  11   9       1098.17       1174.59        21.81 o
   3  11   9         80.19         87.75         5.78 o
   5  11   9         14.05          8.89         6.73 o
  -8  12   9        310.76        303.37        10.56 o
  -6  12   9        942.96        979.24        23.35 o
  -4  12   9         85.81         72.78         7.25 o
  -2  12   9        697.67        718.56        15.40 o
   0  12   9        139.51        138.23        11.32 o
   2  12   9        267.77        274.52         8.52 o
   4  12   9        180.83        151.16         8.61 o
   6  12   9          1.84          6.34         9.13 o
  -9  13   9        221.62        199.60        11.72 o
  -7  13   9        475.79        454.80        13.34 o
  -5  13   9        623.35        582.97        15.75 o
  -3  13   9        345.60        369.63        10.06 o
  -1  13   9       1153.99       1129.55        23.01 o
   1  13   9        259.18        256.10         9.35 o
   3  13   9        361.80        374.97        12.54 o
   5  13   9        131.35        117.90        11.94 o
  -8  14   9        347.55        339.95        11.85 o
  -6  14   9        159.90        174.15        11.25 o
  -4  14   9         17.94         16.31         4.03 o
  -2  14   9         91.76         84.90         6.78 o
   0  14   9        554.91        537.42        13.57 o
   2  14   9        433.21        399.59        10.75 o
   4  14   9         90.77        105.61         7.63 o
  -9  15   9         92.40        109.21         7.40 o
  -7  15   9        133.50        144.82         8.28 o
  -5  15   9        374.47        361.34        12.40 o
  -3  15   9        247.30        255.72         8.59 o
  -1  15   9        729.28        744.33        16.80 o
   1  15   9        271.77        311.37        10.72 o
   3  15   9         34.16         31.23         6.89 o
   5  15   9        125.50        130.70        12.94 o
  -8  16   9        149.32        146.15         9.13 o
  -6  16   9        374.07        400.50        13.28 o
  -4  16   9        169.84        183.31         7.73 o
  -2  16   9         67.57         54.76         5.50 o
   0  16   9         12.49          9.26         4.87 o
   2  16   9        143.99        135.87         8.12 o
   4  16   9        144.68        157.14         8.90 o
  -7  17   9          2.21          6.74         5.12 o
  -5  17   9        164.76        165.64         9.00 o
  -3  17   9        179.03        168.94        10.31 o
  -1  17   9         77.36         81.71         6.40 o
   1  17   9        119.07        136.87        10.47 o
   3  17   9        319.76        340.08        17.67 o
   5  17   9         76.90         85.10        14.80 o
  -8  18   9         44.54         56.16        12.80 o
  -6  18   9        771.64        718.73        20.10 o
  -4  18   9         93.19         97.57        10.21 o
  -2  18   9        291.90        302.09        10.35 o
   0  18   9        141.04        148.54         7.83 o
   2  18   9        214.51        213.98        15.31 o
   4  18   9          1.67          1.67         6.74 o
  -7  19   9         70.63         57.76         6.75 o
  -5  19   9        104.05        102.11         6.54 o
  -3  19   9         52.20         61.74         5.58 o
  -1  19   9         43.04         46.99         5.91 o
   1  19   9        354.60        375.85        24.51 o
   3  19   9        313.31        311.67        17.41 o
  -6  20   9         15.52         21.03         5.99 o
  -4  20   9        195.68        213.85        15.74 o
  -2  20   9        508.70        522.03        14.34 o
   0  20   9        255.12        287.15        10.64 o
   2  20   9         47.07         44.40        11.72 o
  -7  21   9         96.77        103.60        11.72 o
  -5  21   9        254.27        266.63        10.09 o
  -3  21   9        497.34        554.77        15.15 o
  -1  21   9        193.77        220.79         9.84 o
   1  21   9        339.46        425.82        24.36 o
   3  21   9         72.26         74.32        12.95 o
  -6  22   9         53.70         46.37         7.30 o
  -4  22   9         36.81         43.74         5.83 o
  -2  22   9         81.26         98.35         7.99 o
   0  22   9        265.76        289.58        14.84 o
   2  22   9        150.74        143.69        17.88 o
  -5  23   9          2.37          2.07         5.47 o
  -3  23   9        243.44        254.58        10.77 o
  -1  23   9         38.80         43.58        10.33 o
   1  23   9         28.38         50.57        12.03 o
  -4  24   9        344.86        360.00        12.77 o
  -2  24   9        504.68        556.18        15.82 o
   0  24   9         76.99         78.32        14.49 o
  -3  25   9        302.77        323.87        12.16 o
  -1  25   9        116.91        119.64        15.11 o
  -4   0  10        433.92        422.98        13.90 o
  -2   0  10         78.39         75.29         5.04 o
   0   0  10       1307.29       1404.41        28.84 o
   2   0  10        155.35        152.97         8.60 o
   4   0  10        157.90        157.21        11.68 o
   6   0  10         30.26         37.31        13.26 o
  -5   1  10       1355.44       1439.22        50.78 o
  -3   1  10        398.03        419.87        10.37 o
  -1   1  10        176.02        154.97         5.75 o
   1   1  10        121.88        133.26         5.17 o
   3   1  10        111.05        121.62         5.34 o
   5   1  10        110.24         94.65         7.50 o
 -10   2  10         52.22         53.04         5.24 o
  -6   2  10        348.57        273.19         9.87 o
  -4   2  10        302.53        329.04         6.13 o
  -2   2  10        112.92         96.41         4.22 o
   0   2  10         64.76         62.00         2.99 o
   2   2  10        142.29        140.44         6.37 o
   4   2  10         52.08         39.35         6.30 o
   6   2  10          2.15          0.82         8.65 o
  -7   3  10        244.32        178.22         7.09 o
  -5   3  10        889.68        859.77        27.42 o
  -3   3  10         77.00         61.52         3.04 o
  -1   3  10       2704.32       2723.71        41.82 o
   1   3  10        559.57        535.64        11.06 o
   3   3  10        678.83        651.48        12.51 o
   5   3  10        309.67        326.63        15.18 o
 -10   4  10        137.93        141.84         8.63 o
  -6   4  10         12.22         23.45         3.55 o
  -4   4  10        143.25        143.68         3.92 o
  -2   4  10        488.74        480.14        11.55 o
   0   4  10        490.08        483.09         9.17 o
   2   4  10         93.98         68.49         4.54 o
   4   4  10         59.20         71.28         6.67 o
   6   4  10         62.09         62.36        11.87 o
  -9   5  10         58.17         47.43         2.94 o
  -7   5  10        207.09        222.32         8.63 o
  -5   5  10       3153.47       3071.03       113.22 o
  -3   5  10        164.92        154.82         5.93 o
  -1   5  10        797.44        845.19        20.49 o
   1   5  10        153.58        146.74         6.29 o
   3   5  10        371.25        388.68         9.49 o
   5   5  10         41.33         39.47         6.50 o
 -10   6  10         56.23         72.46         6.48 o
  -8   6  10        106.94        105.35        14.03 o
  -6   6  10        448.27        481.32        17.27 o
  -4   6  10         52.96         58.52         2.95 o
  -2   6  10       1387.21       1442.05        26.57 o
   0   6  10        497.24        510.85        11.26 o
   2   6  10        328.06        268.29         7.47 o
   4   6  10        209.26        210.46        10.20 o
   6   6  10        161.70        162.10        14.39 o
  -9   7  10         36.08         50.97         3.59 o
  -7   7  10         91.73         99.43         4.90 o
  -5   7  10        172.35        170.08         6.58 o
  -3   7  10        233.16        259.01        13.57 o
  -1   7  10        893.33        845.29        21.03 o
   1   7  10        484.99        452.78        10.73 o
   3   7  10        366.04        378.50         9.29 o
   5   7  10        149.77        141.02         9.00 o
 -10   8  10        410.61        407.94        16.65 o
  -8   8  10        278.81        315.83         8.91 o
  -6   8  10        202.36        204.67         4.98 o
  -4   8  10        299.01        265.36         7.23 o
  -2   8  10        763.74        732.42        15.72 o
   0   8  10        188.41        222.16         8.24 o
   2   8  10        123.83        116.10         5.58 o
   4   8  10         34.69         56.00         6.49 o
   6   8  10         66.33         62.01        11.33 o
  -9   9  10         93.19         91.12         5.44 o
  -7   9  10          8.08          5.86         5.24 o
  -5   9  10        221.12        205.51         6.39 o
  -3   9  10       1164.49       1182.53        22.48 o
  -1   9  10        114.21        140.36         6.91 o
   1   9  10        122.02        116.22         6.51 o
   3   9  10         88.38         73.31         5.71 o
   5   9  10         41.68         48.34         7.18 o
  -8  10  10        146.04        152.22         6.87 o
  -6  10  10        603.15        643.07        16.06 o
  -4  10  10        403.22        383.97         9.50 o
  -2  10  10        323.08        379.70        12.47 o
   0  10  10         11.66          9.53         4.39 o
   2  10  10        348.96        308.83         8.87 o
   4  10  10        226.20        245.62        13.93 o
   6  10  10        105.95        100.52        17.27 o
  -9  11  10        139.70        128.23         7.19 o
  -7  11  10        137.36        118.08         6.65 o
  -5  11  10        265.19        274.41        10.48 o
  -3  11  10        168.98        171.84         8.99 o
  -1  11  10        362.98        334.13        10.11 o
   1  11  10        176.34        186.46         8.35 o
   3  11  10         42.25         43.29         6.07 o
   5  11  10        243.50        247.95        13.28 o
  -8  12  10        316.92        310.83        10.34 o
  -6  12  10        219.28        219.12        11.56 o
  -4  12  10        663.26        664.16        14.49 o
  -2  12  10         19.90         15.62         7.08 o
   0  12  10        835.61        822.72        18.23 o
   2  12  10        292.47        247.93        10.33 o
   4  12  10         59.05         62.77         6.95 o
  -9  13  10        187.35        215.62         9.48 o
  -7  13  10        287.31        266.77         9.70 o
  -5  13  10        106.85        113.85         7.06 o
  -3  13  10        148.30        106.92         5.87 o
  -1  13  10        122.38        136.38         7.97 o
   1  13  10        399.53        391.39        11.45 o
   3  13  10         18.04         16.19         7.88 o
   5  13  10         58.04         82.39        21.28 o
  -8  14  10        115.18        113.45         6.97 o
  -6  14  10          5.76          1.85         4.14 o
  -4  14  10        156.44        145.02         7.00 o
  -2  14  10        860.43        840.41        18.41 o
   0  14  10         47.11         56.67         5.81 o
   2  14  10        100.53        116.86         9.26 o
   4  14  10         56.93         62.03         7.38 o
  -7  15  10        112.74        109.42        17.42 o
  -5  15  10        163.80        155.00         7.44 o
  -3  15  10        273.67        257.90         8.98 o
  -1  15  10         55.87         54.48        11.68 o
   1  15  10        256.91        248.43        10.19 o
   3  15  10        172.29        181.33        13.73 o
  -8  16  10         22.64         27.99         5.56 o
  -6  16  10         27.74         28.93         5.66 o
  -4  16  10        457.94        430.28        11.68 o
  -2  16  10        199.87        207.79         8.76 o
   0  16  10        149.74        150.07         9.14 o
   2  16  10         16.67         22.82        10.18 o
   4  16  10         41.79         64.35         7.95 o
  -7  17  10        196.87        186.63        10.00 o
  -5  17  10        431.09        442.19        11.84 o
  -3  17  10         87.06         86.37         6.21 o
  -1  17  10         65.20         48.51         6.21 o
   1  17  10         80.82         73.63         6.79 o
   3  17  10        220.49        230.88        16.33 o
  -6  18  10        379.52        405.81        14.80 o
  -4  18  10        499.70        493.10        17.43 o
  -2  18  10        101.34        110.21         7.05 o
   0  18  10        241.44        257.50        10.21 o
   2  18  10        167.77        192.71        18.19 o
   4  18  10         45.41         53.96        14.49 o
  -7  19  10        113.80        107.48         8.28 o
  -5  19  10        578.55        571.70        14.80 o
  -3  19  10         75.55         83.74         6.55 o
  -1  19  10         12.98          4.02         4.80 o
   1  19  10        232.09        253.46        19.73 o
   3  19  10         19.74         15.33         9.70 o
  -6  20  10         78.15         87.28         6.81 o
  -4  20  10         71.63         54.82         6.14 o
  -2  20  10         40.30         55.06         6.26 o
   0  20  10         99.69        111.02         7.85 o
   2  20  10         18.02         14.18        12.64 o
  -5  21  10         27.52         20.61         6.26 o
  -3  21  10         41.80         38.26         6.98 o
  -1  21  10        201.82        221.05        21.36 o
   1  21  10         87.99         95.89        14.18 o
  -4  22  10         87.51         91.69         7.28 o
  -2  22  10        171.41        161.98         8.98 o
   0  22  10         45.12         57.97        12.33 o
  -5  23  10        152.03        139.32        10.33 o
  -3  23  10        306.21        326.24        12.06 o
  -1  23  10         74.91         77.42         9.05 o
   1  23  10        138.27        148.31        16.65 o
  -4  24  10         22.98         22.26         8.63 o
  -2  24  10         23.53         15.31        11.72 o
   0  24  10         54.24         49.33        12.64 o
  -5   1  11         17.49         18.77         1.99 o
  -3   1  11        936.60        940.14        15.77 o
  -1   1  11       1423.28       1451.86        24.76 o
   1   1  11         33.06         34.09         4.68 o
   3   1  11         49.88         36.50         4.24 o
   5   1  11        277.27        264.40        12.46 o
  -6   2  11        605.42        575.86        27.06 o
  -4   2  11       1606.31       1573.27        24.34 o
  -2   2  11       2946.13       3000.83        46.33 o
   0   2  11       2043.19       2059.92        33.01 o
   2   2  11        120.86        104.97         5.88 o
   4   2  11        576.38        597.29        21.81 o
   6   2  11        158.03        190.16        17.88 o
  -5   3  11         52.73         55.21         4.51 o
  -3   3  11         71.95         72.88         3.67 o
  -1   3  11        215.25        230.91         9.79 o
   1   3  11        769.31        787.44        15.71 o
   3   3  11        385.26        387.98         9.65 o
   5   3  11         67.02         78.17         7.43 o
 -10   4  11         81.07         86.34         6.78 o
  -6   4  11        874.08        971.90        31.14 o
  -4   4  11        403.39        417.54         9.17 o
  -2   4  11        642.61        568.00        11.46 o
   0   4  11        235.86        246.98         7.59 o
   2   4  11        144.22        126.78         6.99 o
   4   4  11         18.18         25.69         6.22 o
  -5   5  11         61.79         47.21         3.69 o
  -3   5  11        340.58        310.85         8.20 o
  -1   5  11        850.77        838.00        15.62 o
   1   5  11        118.20        122.72         5.80 o
   3   5  11         76.00         54.15         5.99 o
   5   5  11         65.70         61.75         7.19 o
 -10   6  11          1.39          8.63         4.63 o
  -6   6  11        183.89        195.49         8.29 o
  -4   6  11        171.34        167.72         5.80 o
  -2   6  11        374.43        369.01         9.97 o
   0   6  11        317.08        274.15         8.39 o
   2   6  11        490.36        517.16        12.61 o
   4   6  11         41.27         53.03         6.66 o
  -9   7  11         51.50         64.44         5.24 o
  -7   7  11         47.61         37.23         2.74 o
  -5   7  11        606.74        661.40        16.28 o
  -3   7  11        731.86        693.53        14.52 o
  -1   7  11        236.43        214.55         7.95 o
   1   7  11        812.94        765.56        15.49 o
   3   7  11          4.33          1.37        10.06 o
   5   7  11         77.77         92.03         9.74 o
  -8   8  11         78.38         70.64         4.47 o
  -6   8  11         74.92         89.74         5.44 o
  -4   8  11        732.47        694.35        14.26 o
  -2   8  11       2872.15       2662.62        47.52 o
   0   8  11        117.44        112.32         7.25 o
   2   8  11        487.65        434.61        11.35 o
   4   8  11        294.74        315.57        12.19 o
  -9   9  11         78.70         96.15         5.70 o
  -7   9  11        102.28         98.96         5.66 o
  -5   9  11        313.08        336.82         8.70 o
  -3   9  11        353.67        383.94        10.12 o
  -1   9  11        253.03        252.44         8.92 o
   1   9  11         38.21         32.47         4.85 o
   3   9  11         47.12         67.24         8.81 o
   5   9  11          5.50         11.10         7.75 o
  -8  10  11        190.08        187.76         7.52 o
  -6  10  11        181.79        150.83         6.84 o
  -4  10  11        319.74        359.47         9.34 o
  -2  10  11         50.35         37.94         4.80 o
   0  10  11        324.01        318.49        15.70 o
   2  10  11          4.98          7.23         4.78 o
   4  10  11        354.23        370.44        13.87 o
  -9  11  11         43.96         53.31         4.78 o
  -7  11  11        331.96        320.88        10.33 o
  -5  11  11        241.03        240.23         7.50 o
  -3  11  11        616.98        585.64        13.45 o
  -1  11  11        892.09        799.40        17.75 o
   1  11  11         74.09         73.26         8.25 o
   3  11  11        409.64        471.79        18.85 o
   5  11  11         36.65         36.81        10.34 o
  -8  12  11          0.78          2.55         4.13 o
  -6  12  11          0.95         -1.15         3.59 o
  -4  12  11         97.05         81.91         5.09 o
  -2  12  11        333.19        324.50         9.84 o
   0  12  11          7.12          6.71         4.85 o
   2  12  11         47.24         49.26         5.65 o
   4  12  11         15.88         16.78         6.37 o
  -9  13  11          4.02         -2.61         4.21 o
  -7  13  11        659.71        706.49        18.38 o
  -5  13  11        238.87        241.05         8.08 o
  -3  13  11        210.51        213.68         8.21 o
  -1  13  11          7.16          1.02         4.37 o
   1  13  11         68.74         64.82         5.92 o
   3  13  11        236.60        248.28        14.91 o
  -8  14  11         71.65         74.40         8.63 o
  -6  14  11        733.26        764.31        19.91 o
  -4  14  11         43.49         48.01         6.85 o
  -2  14  11        109.03         85.81         6.23 o
   0  14  11        239.76        218.63         9.49 o
   2  14  11        111.79        128.58        14.18 o
   4  14  11          7.88          7.22         6.93 o
  -7  15  11         40.87         44.86         5.77 o
  -5  15  11        175.18        190.80         7.87 o
  -3  15  11        147.16        142.73         7.12 o
  -1  15  11        175.13        163.20         7.98 o
   1  15  11        277.46        289.79        10.91 o
   3  15  11        133.39        150.70        19.12 o
  -8  16  11        206.33        214.92        10.12 o
  -6  16  11        120.98        124.45         9.40 o
  -4  16  11          9.79         13.40         4.74 o
  -2  16  11        693.74        647.29        15.96 o
   0  16  11        158.76        174.40         8.57 o
   2  16  11         18.88         19.12        10.18 o
  -7  17  11        117.05        101.88         7.50 o
  -5  17  11         43.16         37.60         4.87 o
  -3  17  11         82.85         81.55         6.27 o
  -1  17  11       1019.92       1062.38        23.03 o
   1  17  11         24.55         33.59         8.33 o
   3  17  11        190.98        185.42        28.21 o
  -6  18  11         92.73         99.61         6.53 o
  -4  18  11         39.65         16.50         5.56 o
  -2  18  11         71.08         68.79         6.36 o
   0  18  11        126.49        141.15        11.10 o
   2  18  11        289.52        306.80        24.36 o
  -7  19  11         13.52          7.21         5.75 o
  -5  19  11        143.47        138.82         7.58 o
  -3  19  11        291.72        319.17        11.57 o
  -1  19  11         66.31         60.78         6.97 o
   1  19  11         53.77         68.76        12.33 o
  -6  20  11         35.76         47.70         5.81 o
  -4  20  11         22.85         14.03         5.01 o
  -2  20  11        293.10        301.58        11.15 o
   0  20  11        205.51        213.79        12.96 o
   2  20  11         17.32         16.34        13.57 o
  -5  21  11         33.71         30.94         5.63 o
  -3  21  11        185.54        213.06        13.59 o
  -1  21  11         22.15         17.88         6.47 o
   1  21  11         75.71        102.68        14.18 o
  -4  22  11        178.15        173.98         9.19 o
  -2  22  11          4.66          6.55         5.87 o
   0  22  11         68.26         66.91        13.26 o
  -3  23  11         99.52        108.98         8.06 o
  -1  23  11         49.77         31.97         8.06 o
  -6   0  12         41.57         71.23         6.17 o
  -4   0  12       1735.49       1839.68        40.63 o
  -2   0  12       3452.24       3461.95        75.10 o
   0   0  12        110.07         83.05         7.11 o
   2   0  12         45.69         40.95        12.49 o
   4   0  12        129.39        134.44        17.58 o
  -5   1  12        465.15        417.05         7.88 o
  -3   1  12         23.52         27.76         3.56 o
  -1   1  12        259.10        262.72         7.83 o
   1   1  12        357.05        383.61        10.50 o
   3   1  12        223.56        244.73        13.63 o
   5   1  12         98.19         93.63         8.55 o
  -6   2  12        363.38        313.65         8.81 o
  -4   2  12        599.94        594.20        10.89 o
  -2   2  12        134.45        131.71         9.12 o
   0   2  12        141.16        136.85         6.32 o
   2   2  12         74.22         75.93         6.56 o
   4   2  12        113.84        122.80         9.38 o
  -7   3  12         26.99         36.38         3.70 o
  -5   3  12       1277.31       1202.90        18.91 o
  -3   3  12        242.69        236.32         6.56 o
  -1   3  12        624.36        596.82        12.55 o
   1   3  12         36.00         26.27         4.66 o
   3   3  12        222.59        245.68        13.95 o
   5   3  12         34.49         40.79         6.99 o
  -6   4  12         38.10         26.38         2.81 o
  -4   4  12        484.90        471.52         9.46 o
  -2   4  12        383.25        378.37         9.04 o
   0   4  12        382.15        363.43         9.80 o
   2   4  12        417.71        422.38        11.18 o
   4   4  12          6.25          2.94         6.50 o
  -7   5  12        284.16        299.09        10.79 o
  -5   5  12        225.53        226.89         6.57 o
  -3   5  12        227.28        229.63         6.73 o
  -1   5  12        443.44        408.62        10.02 o
   1   5  12        160.48        166.97         7.45 o
   3   5  12         12.26         12.46        13.10 o
   5   5  12          2.84          7.18         7.80 o
  -6   6  12        517.93        510.77        12.81 o
  -4   6  12         94.34         77.90         5.71 o
  -2   6  12        163.84        178.36         6.50 o
   0   6  12       1304.88       1414.14        24.72 o
   2   6  12         47.79         33.74         5.02 o
   4   6  12         42.63         60.19         8.37 o
  -9   7  12        170.42        183.16         8.63 o
  -7   7  12        559.41        589.66        24.61 o
  -5   7  12         47.27         48.70         3.73 o
  -3   7  12        310.33        285.86         8.70 o
  -1   7  12        926.95        908.95        17.24 o
   1   7  12        440.06        510.47        12.40 o
   3   7  12        166.73        177.21        12.62 o
  -8   8  12        415.90        464.04        11.66 o
  -6   8  12         50.06         50.38         4.25 o
  -4   8  12        220.36        220.93        10.21 o
  -2   8  12         97.92        109.41         5.96 o
   0   8  12        245.38        237.46         8.28 o
   2   8  12        498.46        435.29        11.78 o
   4   8  12         87.40         91.73         9.32 o
  -9   9  12        173.25        192.10        10.48 o
  -7   9  12        137.99        176.46         7.40 o
  -5   9  12        904.80        924.91        18.24 o
  -3   9  12         43.93         34.67         4.45 o
  -1   9  12         48.12         44.88         5.34 o
   1   9  12        114.96        113.17         7.25 o
   3   9  12         40.51         33.74         9.78 o
  -8  10  12        217.97        222.36         8.07 o
  -6  10  12        500.26        514.54        14.03 o
  -4  10  12        202.75        189.14         9.93 o
  -2  10  12          8.06          0.30         4.33 o
   0  10  12        380.61        380.68        11.53 o
   2  10  12        145.88        154.02         7.29 o
   4  10  12        147.19        153.40        12.86 o
  -9  11  12         48.08         37.62         6.78 o
  -7  11  12        268.87        297.07         9.90 o
  -5  11  12         65.40         59.14         4.43 o
  -3  11  12         56.80         56.14         4.96 o
  -1  11  12         15.69         10.21         5.02 o
   1  11  12        313.56        280.07         9.24 o
   3  11  12         83.98        105.19        11.10 o
  -8  12  12         97.67        111.57         6.75 o
  -6  12  12         28.44         34.35         4.08 o
  -4  12  12        199.74        205.36         7.82 o
  -2  12  12        270.25        277.04         9.82 o
   0  12  12        231.86        237.45         9.90 o
   2  12  12        229.55        270.31        14.69 o
   4  12  12         45.61         51.54         9.70 o
  -7  13  12         30.94         41.11         5.22 o
  -5  13  12        176.35        175.80         7.53 o
  -3  13  12        141.24        143.09         7.42 o
  -1  13  12        151.98        156.81         8.07 o
   1  13  12        356.10        412.69        13.20 o
   3  13  12        239.20        239.23        21.74 o
  -8  14  12         48.88         49.27         5.53 o
  -6  14  12        141.39        134.85         6.95 o
  -4  14  12        431.38        431.31        11.77 o
  -2  14  12        368.54        339.72        10.82 o
   0  14  12          4.26          3.87         5.02 o
   2  14  12         42.46         37.17         8.47 o
  -7  15  12         44.84         43.80         8.48 o
  -5  15  12        171.22        154.77         7.53 o
  -3  15  12        124.73        129.77         7.20 o
  -1  15  12         24.44         13.05         7.75 o
   1  15  12        189.55        201.47         9.70 o
   3  15  12         58.37         49.93         9.61 o
  -6  16  12         36.14         38.62         4.94 o
  -4  16  12         71.45         68.08         5.73 o
  -2  16  12        165.52        158.10         8.16 o
   0  16  12        115.97        150.63         8.14 o
   2  16  12        255.80        247.01        15.92 o
  -7  17  12        328.98        328.52        17.84 o
  -5  17  12        567.46        577.87        16.58 o
  -3  17  12        318.09        319.48        12.29 o
  -1  17  12         78.77         71.91         9.80 o
   1  17  12         14.87         20.97        12.03 o
  -6  18  12         50.93         44.13         6.53 o
  -4  18  12        182.18        196.55        11.23 o
  -2  18  12        508.40        565.85        15.66 o
   0  18  12         21.53         18.65         7.23 o
   2  18  12         60.08         85.10        14.18 o
  -5  19  12         17.78         21.68         5.50 o
  -3  19  12         32.19         29.72         6.34 o
  -1  19  12         91.48         98.26         9.76 o
   1  19  12         58.09         57.35        12.64 o
  -4  20  12         12.39         17.17         6.30 o
  -2  20  12        219.40        251.26        11.23 o
   0  20  12         58.07         46.62         8.36 o
  -3  21  12         14.97         13.58         6.04 o
  -1  21  12        122.20        127.18        11.08 o
  -2  22  12        105.81        111.82        10.44 o
  -5   1  13         78.25         81.63         3.72 o
  -3   1  13         36.20         32.65         5.29 o
  -1   1  13        423.22        395.60         9.84 o
   1   1  13        339.73        332.08        10.12 o
   3   1  13          0.76          3.39         7.41 o
  -6   2  13        337.67        324.03         6.43 o
  -4   2  13        111.53        123.61         6.99 o
  -2   2  13        251.73        259.58         7.58 o
   0   2  13        150.66        167.66         7.39 o
   2   2  13         27.25         25.30         5.96 o
   4   2  13         64.91         56.49        10.44 o
  -7   3  13         13.19         11.72         3.70 o
  -5   3  13         43.88         47.49         3.30 o
  -3   3  13        328.00        323.90         8.11 o
  -1   3  13        637.43        672.20        13.87 o
   1   3  13        161.96        144.46         6.98 o
   3   3  13         25.24         19.77         8.51 o
  -6   4  13         59.73         50.01         2.86 o
  -4   4  13        769.14        755.23        13.88 o
  -2   4  13        672.71        650.50        15.49 o
   0   4  13        260.99        268.84         8.63 o
   2   4  13         92.41        117.42         6.67 o
   4   4  13        103.84        110.40        11.23 o
  -7   5  13        134.12        176.89         4.95 o
  -5   5  13        398.45        387.27         8.28 o
  -3   5  13        103.31        103.48         5.02 o
  -1   5  13        104.87         98.60         5.59 o
   1   5  13        162.42        170.46         9.08 o
   3   5  13         29.07         11.44        15.57 o
  -8   6  13        166.45        194.26         8.63 o
  -6   6  13        254.36        249.55         6.93 o
  -4   6  13        397.44        403.68        10.06 o
  -2   6  13        240.95        236.10         7.63 o
   0   6  13         88.55         87.18         5.90 o
   2   6  13         74.34         76.95         6.12 o
   4   6  13         66.45         61.84        26.06 o
  -9   7  13        120.30        120.25         7.71 o
  -7   7  13         18.04         21.68         3.85 o
  -5   7  13         31.44         30.26         4.15 o
  -3   7  13        764.87        759.86        16.53 o
  -1   7  13        215.77        206.08         7.81 o
   1   7  13        213.62        221.13         8.86 o
   3   7  13         59.65         34.41         9.22 o
  -8   8  13         57.83         53.34         5.86 o
  -6   8  13         47.96         60.29         4.07 o
  -4   8  13        103.95        114.81         6.81 o
  -2   8  13        141.49        126.82         6.57 o
   0   8  13          3.40          2.94         4.43 o
   2   8  13        120.99        139.19         8.73 o
   4   8  13          7.23         25.53         9.41 o
  -9   9  13         16.38         16.65         5.55 o
  -7   9  13         12.40         16.41         3.71 o
  -5   9  13        262.30        255.22         8.03 o
  -3   9  13        295.98        294.63         9.71 o
  -1   9  13        146.93        162.77         7.35 o
   1   9  13        252.21        289.30        11.53 o
   3   9  13        142.28        151.07        12.09 o
  -8  10  13        173.92        175.66        12.03 o
  -6  10  13        385.80        360.07         9.55 o
  -4  10  13        558.30        536.03        12.84 o
  -2  10  13        206.37        221.80         8.60 o
   0  10  13        363.43        378.42        12.91 o
   2  10  13        231.58        244.40        15.26 o
  -7  11  13         21.69         14.38         3.99 o
  -5  11  13        332.71        264.97         8.84 o
  -3  11  13        240.88        277.00         9.71 o
  -1  11  13        243.71        245.64         9.72 o
   1  11  13        145.30        147.84         7.64 o
   3  11  13         59.24         71.62        10.12 o
  -8  12  13        240.37        209.69         8.83 o
  -6  12  13        179.77        213.36         7.83 o
  -4  12  13        120.24        108.30         5.96 o
  -2  12  13         86.60         56.01         5.80 o
   0  12  13         22.24         17.07         5.73 o
   2  12  13         35.81         54.86         9.15 o
  -7  13  13         86.50        118.45         6.09 o
  -5  13  13        186.82        175.20         9.17 o
  -3  13  13        249.00        276.53         9.95 o
  -1  13  13        748.33        736.91        17.94 o
   1  13  13         29.87         36.11         5.52 o
  -6  14  13         31.22         43.38         5.47 o
  -4  14  13          5.71          0.97         4.69 o
  -2  14  13        128.02        124.47        11.90 o
   0  14  13        206.58        226.86        11.97 o
   2  14  13        203.34        214.75        17.42 o
  -7  15  13         82.03         70.22         5.49 o
  -5  15  13         73.76         75.73         8.11 o
  -3  15  13        306.22        332.44        11.10 o
  -1  15  13        409.73        403.28        12.98 o
   1  15  13         76.23         84.98        12.09 o
  -6  16  13        511.19        535.12        13.69 o
  -4  16  13         81.85         84.97         7.02 o
  -2  16  13        129.26        127.90         7.82 o
   0  16  13        203.04        217.20        10.93 o
  -5  17  13         55.62         55.40         5.93 o
  -3  17  13        133.12        141.96         7.81 o
  -1  17  13        117.45         97.23         7.58 o
   1  17  13          2.76         19.12        10.48 o
  -4  18  13         12.10         10.97         5.49 o
  -2  18  13          0.93         -1.26         5.47 o
   0  18  13         54.01         67.31         9.71 o
  -5  19  13        133.54        130.59         9.70 o
  -3  19  13        268.11        279.92        11.34 o
  -1  19  13         62.89         63.21         7.23 o
  -4  20  13         76.91         71.50        19.27 o
  -2  20  13        230.20        262.50        11.32 o
  -6   0  14         23.70         26.32         3.91 o
  -4   0  14        121.34        133.63         9.40 o
  -2   0  14        138.83        129.27         8.49 o
   0   0  14       1020.96       1073.51        28.79 o
   2   0  14         40.94         35.54         8.65 o
  -7   1  14        765.79        800.18        12.63 o
  -5   1  14        299.46        297.18         7.21 o
  -3   1  14        357.60        349.33         8.66 o
  -1   1  14         30.31         31.60         4.75 o
   1   1  14        102.74        113.21         6.88 o
   3   1  14         24.37         18.28        12.95 o
  -6   2  14        321.30        358.62         7.45 o
  -4   2  14         13.76         25.22         3.50 o
  -2   2  14        184.42        197.80         7.36 o
   0   2  14        114.97        121.53         6.54 o
   2   2  14        141.82        143.39         7.94 o
  -7   3  14        596.02        663.97        11.01 o
  -5   3  14          6.64         -0.61         2.81 o
  -3   3  14        171.22        167.76         6.53 o
  -1   3  14         14.25         16.51         4.20 o
   1   3  14        104.79        111.67         6.93 o
   3   3  14        163.95        189.21        13.40 o
  -6   4  14         76.71         84.50         6.45 o
  -4   4  14         29.65         24.48         5.56 o
  -2   4  14         45.85         36.08         4.81 o
   0   4  14        112.14        107.79         6.39 o
   2   4  14         87.72        103.18         8.15 o
  -7   5  14         22.27         10.49         2.27 o
  -5   5  14         79.78         95.56         4.43 o
  -3   5  14        229.02        226.29         7.49 o
  -1   5  14         62.36         68.94         5.42 o
   1   5  14         82.87         89.59         6.23 o
   3   5  14         61.28         90.43        10.44 o
  -8   6  14         94.33         86.95         7.40 o
  -6   6  14        133.39        141.27         5.13 o
  -4   6  14        188.01        187.01         6.63 o
  -2   6  14        405.03        406.79        10.32 o
   0   6  14        168.90        154.16         7.34 o
   2   6  14         73.91         72.53         9.48 o
  -7   7  14         38.89         49.87         5.36 o
  -5   7  14         30.78         13.42         3.80 o
  -3   7  14        176.73        182.40         7.13 o
  -1   7  14        388.19        418.13        10.99 o
   1   7  14         84.11         97.28         6.84 o
   3   7  14          4.08         -3.17         7.96 o
  -8   8  14         95.46         98.05         8.63 o
  -6   8  14        128.30        123.04         5.70 o
  -4   8  14        505.78        517.05        12.84 o
  -2   8  14         16.94         22.74         4.20 o
   0   8  14        195.78        210.65         8.71 o
   2   8  14         37.78         44.13         9.47 o
  -7   9  14        297.62        281.99         8.05 o
  -5   9  14        324.13        300.77         9.13 o
  -3   9  14         46.26         35.19         5.06 o
  -1   9  14         50.85         75.77         5.82 o
   1   9  14         33.05         30.87         6.68 o
  -8  10  14         30.96         48.10         7.40 o
  -6  10  14          3.84          5.09         6.51 o
  -4  10  14        498.46        468.82        12.27 o
  -2  10  14         90.88         94.11         6.62 o
   0  10  14         57.40         60.52         6.11 o
   2  10  14         70.67         92.54        10.24 o
  -7  11  14         60.65         71.93         4.79 o
  -5  11  14        258.89        309.00         9.53 o
  -3  11  14         60.53         50.08         5.34 o
  -1  11  14         11.63         10.69         4.94 o
   1  11  14         54.01         49.68         6.07 o
  -6  12  14        133.88        150.77         7.33 o
  -4  12  14         47.29         43.82         5.55 o
  -2  12  14         23.36         33.58         5.39 o
   0  12  14        192.07        203.75         8.92 o
   2  12  14        194.15        204.37        14.47 o
  -7  13  14        109.39        115.63         6.16 o
  -5  13  14         17.92         13.55         4.51 o
  -3  13  14         42.67         48.65         5.69 o
  -1  13  14        446.93        523.20        14.86 o
   1  13  14         34.94         33.84         8.70 o
  -6  14  14         45.49         52.77         8.20 o
  -4  14  14         17.75         21.72         5.39 o
  -2  14  14        129.86        141.62         7.93 o
   0  14  14         76.12         85.40         7.01 o
  -5  15  14        314.03        321.08        10.88 o
  -3  15  14        100.44         97.56         7.00 o
  -1  15  14        272.37        279.71        11.70 o
  -4  16  14        296.94        300.73        10.88 o
  -2  16  14         15.03          1.25         5.62 o
   0  16  14         67.39         76.53        12.52 o
  -5  17  14         41.82         55.27         5.90 o
  -3  17  14          6.74          7.11         5.68 o
  -1  17  14         36.21         32.17         6.55 o
  -4  18  14         33.71         47.28         7.90 o
  -2  18  14        148.07        155.31        10.78 o
  -7   1  15         32.92         34.99         2.56 o
  -5   1  15         15.46         14.65         3.43 o
  -3   1  15         26.42         27.35         4.20 o
  -1   1  15         77.70         93.02         6.13 o
   1   1  15         25.17         49.34         6.23 o
  -8   2  15        128.66        134.45         6.32 o
  -6   2  15        327.71        333.24         7.58 o
  -4   2  15        306.34        274.01         7.75 o
  -2   2  15        133.13        126.39         6.20 o
   0   2  15        313.92        347.45        10.69 o
   2   2  15        110.18        126.52        11.90 o
  -7   3  15        175.96        209.85         5.41 o
  -5   3  15        138.75        144.45         5.53 o
  -3   3  15         69.70         58.71         4.93 o
  -1   3  15        182.00        199.65         8.46 o
   1   3  15        115.93        119.50         7.03 o
  -8   4  15         44.53         52.96         4.21 o
  -6   4  15        348.08        306.56         7.39 o
  -4   4  15        109.43        100.24         5.27 o
  -2   4  15         62.69         54.12         5.08 o
   0   4  15        211.04        199.85         8.56 o
   2   4  15         53.49         62.75         9.59 o
  -7   5  15          8.32         13.22         2.66 o
  -5   5  15          1.38         -0.92         3.19 o
  -3   5  15         57.76         54.17         5.07 o
  -1   5  15          7.61         10.51         5.25 o
   1   5  15        150.11        159.87         8.11 o
  -8   6  15        175.26        159.99         7.24 o
  -6   6  15         84.72        101.82         4.77 o
  -4   6  15        312.96        264.47         8.14 o
  -2   6  15        255.91        273.15        10.55 o
   0   6  15         64.95         73.24         6.38 o
   2   6  15        117.87        128.78        16.34 o
  -7   7  15         65.30         65.11         4.94 o
  -5   7  15         11.93          9.03         3.60 o
  -3   7  15         38.37         38.42         4.70 o
  -1   7  15        250.06        245.20         8.93 o
   1   7  15         87.42         90.52         6.86 o
  -6   8  15         76.55         93.12         4.62 o
  -4   8  15        229.96        242.10         7.99 o
  -2   8  15         40.36         48.31         5.19 o
   0   8  15         22.07         15.69         5.23 o
  -7   9  15         46.79         61.53         4.48 o
  -5   9  15         26.40         24.04         4.37 o
  -3   9  15         94.30        108.77         6.02 o
  -1   9  15         79.78        118.53         7.06 o
   1   9  15        115.12        116.56         8.71 o
  -6  10  15         20.48         23.15         4.37 o
  -4  10  15         42.89         49.53         6.88 o
  -2  10  15         35.61         34.50         5.18 o
   0  10  15        202.81        181.78         8.72 o
  -7  11  15          9.71          8.86         3.94 o
  -5  11  15         11.75         14.71         4.72 o
  -3  11  15         35.30         26.74         5.24 o
  -1  11  15         48.50         37.31         5.41 o
   1  11  15         15.97         21.88         8.16 o
  -6  12  15        231.12        251.80         8.98 o
  -4  12  15         38.59         32.06         5.81 o
  -2  12  15         47.42         59.97         5.81 o
   0  12  15        244.52        242.92         9.97 o
  -5  13  15        151.04        165.11         8.13 o
  -3  13  15        128.14        117.27         7.53 o
  -1  13  15        219.14        248.46         9.95 o
  -4  14  15          5.21          3.33         5.41 o
  -2  14  15         30.52         27.31         6.34 o
  -3  15  15         22.01         20.38         7.62 o
  -1  15  15         15.62         25.89        14.80 o
  -6   0  16        451.47        412.87        16.50 o
  -4   0  16        385.70        406.19        13.65 o
  -2   0  16         56.55         62.03         8.29 o
   0   0  16        510.13        534.19        19.37 o
  -7   1  16         39.12         35.29         3.66 o
  -5   1  16         44.23         46.56         5.34 o
  -3   1  16         66.20         74.97         5.43 o
  -1   1  16          8.90         12.10         7.68 o
   1   1  16        203.01        227.17         9.82 o
  -6   2  16        104.70         93.49         4.50 o
  -4   2  16         62.48         70.39         5.02 o
  -2   2  16        232.59        231.27         9.48 o
   0   2  16         25.79         27.40        10.10 o
  -7   3  16          4.64          2.07         6.01 o
  -5   3  16         41.60         43.52         4.11 o
  -3   3  16         73.19        103.86         6.08 o
  -1   3  16        251.22        316.43        10.19 o
   1   3  16         44.96         76.14         6.98 o
  -6   4  16        236.43        266.81         7.57 o
  -4   4  16          0.02         -1.04         3.81 o
  -2   4  16          0.97          4.23         6.59 o
   0   4  16        239.14        283.85        10.74 o
  -7   5  16        391.95        389.62         8.46 o
  -5   5  16        215.68        212.53         7.10 o
  -3   5  16        450.36        496.76        11.99 o
  -1   5  16        279.48        290.28        10.03 o
   1   5  16         32.81         31.82         7.54 o
  -6   6  16         65.67         78.71         5.61 o
  -4   6  16         39.02         44.66         4.73 o
  -2   6  16        101.18        106.23         6.59 o
   0   6  16        486.79        516.58        13.72 o
  -5   7  16        152.09        159.38         6.69 o
  -3   7  16          5.27          2.59         4.32 o
  -1   7  16        303.07        308.98        10.21 o
  -6   8  16         20.94         17.94         3.86 o
  -4   8  16        172.26        194.23         7.75 o
  -2   8  16         25.25         29.19         5.03 o
   0   8  16        122.11        137.32         8.10 o
  -5   9  16         14.02         14.30         4.04 o
  -3   9  16         53.66         42.99         6.42 o
  -1   9  16         94.73        115.96         7.31 o
  -6  10  16        180.66        173.40         8.35 o
  -4  10  16         82.59         89.39         5.91 o
  -2  10  16         15.08         18.74         5.30 o
  -5  11  16        164.88        164.27         8.29 o
  -3  11  16         81.80        105.75         6.69 o
  -1  11  16         85.52        109.12        10.22 o
  -4  12  16         60.94         49.13         6.01 o
  -2  12  16         26.20         25.25        16.34 o
  -5   1  17        120.38        166.31         7.57 o
  -3   1  17         10.78         -1.84         5.65 o
  -1   1  17         29.00         47.78         5.96 o
  -6   2  17         76.82         96.85         4.85 o
  -4   2  17        162.79        140.21         6.47 o
  -2   2  17          1.81          0.54         4.59 o
  -5   3  17         30.06         25.90         4.30 o
  -3   3  17          0.95          2.87         4.60 o
  -1   3  17        161.45        187.51         8.64 o
  -6   4  17         65.22         87.70         7.08 o
  -4   4  17         60.48         63.75         5.28 o
  -2   4  17         78.93        101.13         6.80 o
  -5   5  17         23.78         16.43         4.21 o
  -3   5  17         67.74         96.25         6.32 o
  -1   5  17         65.46         64.77         9.44 o
  -4   6  17         56.55         74.60         5.32 o
  -2   6  17         23.66         32.11         5.52 o
  -5   7  17         44.35         47.89         5.24 o
  -3   7  17         70.45         66.70         5.84 o
  -4   8  17          0.53         -4.34         4.34 o
                                                
